# Supplementary material for: Distinct DNA methylation patterns of cognitive impairment and trisomy 21 in down syndrome
Source: BMC Med Genomics. 2013 Dec 27;6:58. doi: 10.1186/1755-8794-6-58 (PMC3879645; doi:10.1186/1755-8794-6-58)
Supplement: Additional file 1: Table S1 — Table of correlation coefficients and p-values for correlations of PCs after subtraction of PC1 and BPT scores or presence of DS. [file 1755-8794-6-58-S1.xlsx]

## Sheet: corr_PCA_BPT_DS.csv
	BPT correlation coef	BPT p-value	BPT p-value BH adjusted	DS correlation coef	DS p-value	DS p-value BH adjusted	Pecent variance	Total variance
PC1	0.807159	1.6986e-05	0.000322735	-0.728372	0.000270911	0.00514731	24.055	24.055
PC2	-0.424905	0.0618309	0.587393	0.606977	0.00454071	0.0431367	11.1883	35.2433
PC3	0.0917409	0.70048	0.956315	-0.190764	0.420456	1	7.18715	42.4305
PC4	0.100593	0.673045	0.956315	-0.104053	0.662427	1	6.37272	48.8032
PC5	-0.00965694	0.967769	0.967769	0.0520266	0.827557	1	5.35977	54.163
PC6	-0.113469	0.633848	0.956315	0	1	1	5.3186	59.4816
PC7	0.0434562	0.85565	0.956315	0.086711	0.716231	1	4.53031	64.0119
PC8	-0.0965694	0.685469	0.956315	0.086711	0.716231	1	4.08003	68.0919
PC9	0.0949599	0.69046	0.956315	-0.15608	0.511109	1	3.93462	72.0265
PC10	-0.160144	0.500028	0.956315	0.138738	0.559667	1	3.89587	75.9224
PC11	-0.155316	0.513205	0.956315	0.104053	0.662427	1	3.44897	79.3714
PC12	-0.0515037	0.829266	0.956315	-0.0173422	0.94215	1	3.3801	82.7515
PC13	0.0796697	0.738467	0.956315	0.0346844	0.884578	1	3.2155	85.967
PC14	-0.0555274	0.816138	0.956315	0.0346844	0.884578	1	3.09728	89.0643
PC15	-0.124735	0.6003	0.956315	0.0346844	0.884578	1	2.87876	91.943
PC16	0.118297	0.619381	0.956315	-0.104053	0.662427	1	2.84577	94.7888
PC17	0.134392	0.572146	0.956315	-0.138738	0.559667	1	2.69168	97.4805
PC18	0.0185091	0.938264	0.967769	0	1	1	1.68919	99.1697
PC19	-0.075646	0.751266	0.956315	0.0173422	0.94215	1	0.83034	100
