# Supplementary material for: Distinct DNA methylation patterns of cognitive impairment and trisomy 21 in down syndrome
Source: BMC Med Genomics. 2013 Dec 27;6:58. doi: 10.1186/1755-8794-6-58 (PMC3879645; doi:10.1186/1755-8794-6-58)
Supplement: Additional file 2: Table S2 — Table of CpG probes that are significantly differently methylated between DS and control participants. [file 1755-8794-6-58-S2.xlsx]

## Sheet: topt with cluster
	logFC	AveExpr	t	P.Value	adj.P.Val	bDS-bCtl	B	MAPINF0-1	MAPINFO+1	Probe_start	Probe_end	SNPCpG	n_SNPCpG	SNPprobe	n_SNPprobe	HIL_CpG_class	HIL_CpG_Island_Name	n_bp_repetitive	AlleleA_Hits	AlleleB_Hits	XY_Hits	Autosomal_Hits	Closest_TSS	Closest_TSS_1	Distance_closest_TSS	Closest_TSS_gene_name	Closest_TSS_Transcript	Index	TargetID	ProbeID_A	ProbeID_B	ILMNID	NAME	ADDRESSA_ID	ALLELEA_PROBESEQ	ADDRESSB_ID	ALLELEB_PROBESEQ	INFINIUM_DESIGN_TYPE	NEXT_BASE	COLOR_CHANNEL	FORWARD_SEQUENCE	GENOME_BUILD	CHR	MAPINFO	SOURCESEQ	CHROMOSOME_36	COORDINATE_36	STRAND	PROBE_SNPS
cg00004667	-1.38597	-1.2919	-5.71029	8.44059e-06	0.00129154	-0.187322	3.71376	16292745	16292747	16292696	16292746		NA	rs848199	1	IC	.;chr1_IC:16292745-16292954	0	1	0	XY_NO	A_NO	16302626	16302627	9881	ZBTB17	AK309081	113	cg00004667	40601458	40601458	cg00004667	cg00004667	40601458	ACTTTACTCTCTAAACTCTAATAATACAACTTCCCATAAAACAAACTAAC	NA		II			AAATGAGAAGTGCTTTGCTCTCTGAGCTCTGGTGATACAGCTTCCCATGGGGCAGGCTGG[CG]AAATTCGAGTGGAGCCTGCCACTCGGGACAGGAAAGTGACTGCTTAGGTTAATAAGTTCC	37	1	16292746	CGCCAGCCTGCCCCATGGGAAGCTGTATCACCAGAGCTCAGAGAGCAAAG	1	16165333	R
cg00009196	-0.856254	-1.00545	-4.58629	0.000133219	0.00679833	-0.128846	1.08595	19954587	19954589	19954588	19954638		NA	rs199575	1	LC	.;.	0	1	0	XY_NO	A_NO	19915742	19915743	38846	RIN2	BC034698	220	cg00009196	50789433	50789433	cg00009196	cg00009196	50789433	CAAATCCTATATAACCTCCTCACCATACTCATAAATATACAATACTCTAC	NA		II			GAGACTCATCTGCAAGAGGAGACACAGGCAGTACAGATCAATAAGCAATCTGCACTACTT[CG]CAGAGCATTGCATATTTATGAGCATGGTGAGGAGGTTATATAGGATTTGGGAAGGAGGGA	37	20	19954588	CGCAGAGCATTGCATATTTATGAGCATGGTGAGGAGGTTATATAGGATTT	20	19902588	F	rs199575
cg00017826	1.50837	2.09391	10.9849	1.4076e-10	1.35665e-06	0.1624	13.8818	30644954	30644956	30644906	30644956		NA		NA	IC	.;chr2_IC:30644806-30645015	0	1	1	XY_NO	A_NO	30631111	30631112	13844	L07266	L07266	431	cg00017826	15687407	12764390	cg00017826	cg00017826	15687407	AACTTAAAACACAACAAATCAACTTCAAATCTAAAAACAAAACTCCTCCA	12764390	AACTTAAAACACGACGAATCGACTTCAAATCTAAAAACAAAACTCCTCCG	I	A	Red	CTAAGGAGTTAAAACTTAAAACACGGCGAGTCGACTTCAGATCTGGGGACAAGGCTCCTC[CG]AGTCCACCCTGCAGGGCTGTGAGCCGATCCTTTATTTCTGCTTGGTTGTCATTGTTCAGT	37	2	30644955	CGGAGGAGCCTTGTCCCCAGATCTGAAGTCGACTCGCCGTGTTTTAAGTT	2	30498459	R
cg00018606	0.941611	-1.14785	6.2301	2.44251e-06	0.000613845	0.137596	4.89212	208989424	208989426	208989425	208989475		NA		NA	HC	chr2_HCshore:208989082-208989616;chr2_ICshore:208988707-208989497	0	1	0	XY_NO	A_NO	208989312	208989313	-112	CRYGD	NM_006891	449	cg00018606	36798411	36798411	cg00018606	cg00018606	36798411	ATTACCRTTTTACAAACATTCTCAATAACATCAACCAATAATAACAATCC	NA		II			TTTGCTGTGCTAGACCACGGGGCTTGTTGTGGGTTTTGGTCGCATTCTCTCTGGAGTATT[CG]GATTGCTATCACTGGCTGATGCTATTGAGAATGTTTGTAAAACGGCAATTTGGGACATTG	37	2	208989425	CGGATTGCTATCACTGGCTGATGCTATTGAGAATGTTTGTAAAACGGCAA	2	208697670	F
cg00026909	0.761323	0.554533	4.51904	0.000157425	0.00753642	0.123369	0.927104	58089000	58089002	58089001	58089051		NA	rs12117856	1	IC	.;chr1_IC:58088712-58089102	0	1	0	XY_NO	A_NO	57888871	57888872	-200129	DAB1	AK313144	659	cg00026909	25600435	25600435	cg00026909	cg00026909	25600435	TCCTAACATATATATTTAACCTATACTTATCTAAAAAATTCAACAAATTC	NA		II			CTCCAAATTAACTCATACGCCCCTGTCTCTTCTTCAGCACCGAGGCAGGAAGGTCTCTGT[CG]AATTTGTTGAACTCCTTAGACAAGCACAGGTTAAATACACATGCCAGGATGGTGGTCTAG	37	1	58089001	CCTGGCATGTGTATTTAACCTGTGCTTGTCTAAGGAGTTCAACAAATTCG	1	57861589	F	rs12117856
cg00028429	1.01016	-2.23716	6.27273	2.20921e-06	0.000580441	0.102289	4.98735	101273478	101273480	101273429	101273479		NA	rs76879072	1	LC	.;.	0	1	0	XY_NO	A_NO	101178567	101178568	94912	Y_RNA	.	700	cg00028429	67603385	67603385	cg00028429	cg00028429	67603385	CCATCACRCTACAAAACAAAACCATCTATTAATAACTTCTCTATTAACCC	NA		II			GGCCTAAGTTTCCATCACGCTGCAAAGCAGAACCATCTGTTGGTGGCTTCTCTGTTAGCC[CG]TGGCTGTGAAGAGAGCATTTAACAATGAAGAGCTGGGGCCAGAGACACGAGTCCTTGGCT	37	15	101273479	CGGGCTAACAGAGAAGCCACCAACAGATGGTTCTGCTTTGCAGCGTGATG	15	99091002	R
cg00030047	0.711926	0.0534737	4.99547	4.83697e-05	0.00374039	0.121646	2.0508	6268789	6268791	6268740	6268790		NA		NA	HC	chr1_HCshore:6268374-6269718;chr1_ICshore:6268286-6269721	42	1	0	XY_NO	A_NO	6268677	6268678	113	RNF207	BC034459	745	cg00030047	49667436	49667436	cg00030047	cg00030047	49667436	CCAACCTCTAAACCRCAATACCCTCCTCTATAAAATAAATATATCAAAAC	NA		II			GACCTACTTACCCAGCCTCTGAGCCGCAGTGCCCTCCTCTGTAAAGTGGGTATATCAGAG[CG]CCAAGTGCCTGGATTACAGGAAAGGGCTGCGTTTAGCTGCGCACCCGGCCACGGCTGGGA	37	1	6268790	CAGCCTCTGAGCCGCAGTGCCCTCCTCTGTAAAGTGGGTATATCAGAGCG	1	6191377	R
cg00039176	0.931073	-0.402472	6.16473	2.85006e-06	0.000675144	0.155296	4.74569	140753075	140753077	140753076	140753126		NA		NA	LC	.;.	20	1	0	XY_NO	A_NO	140753650	140753651	-574	PCDHGA6	NM_018919	968	cg00039176	63726338	63726338	cg00039176	cg00039176	63726338	TTCAATAAAAATACCAACAACCACAAACACTTTTTTAAAAACAAAATCTC	NA		II			GGAGGTAGCAGCTGCAATGAGCTATAATTGTGCCCCTGCACTCTAGCCTGGGAGACAGAG[CG]AGACTTTGTCTCCAAAAAAGTGTTTGTGGTTGTTGGTACCCTTACTGAAAATGGGACTAG	37	5	140753076	TCAGTAAGGGTACCAACAACCACAAACACTTTTTTGGAGACAAAGTCTCG	5	140733260	F
cg00061520	-1.10607	0.274284	-4.58289	0.000134346	0.00682569	-0.181044	1.07794	4070370	4070372	4070371	4070421		NA		NA	LC	.;.	0	1	0	XY_NO	A_NO	4166185	4166186	95815	ADCY9	NM_001116	1459	cg00061520	20752464	20752464	cg00061520	cg00061520	20752464	ATTTTACTTTTATCCCACCCATTTTCTTTTAATAATTCTTATAACTTCAC	NA		II			CTTATTGGTGAAAGGAATGAATTGGAAACAGAAAGTTCTTTTTTACCTTTATTAAATAAA[CG]TGAAGTCATAAGAACTACTAAAAGAAAATGGGTGGGATAAAAGTAAAACTAAATATGAAA	37	16	4070371	CGTGAAGTCATAAGAACTACTAAAAGAAAATGGGTGGGATAAAAGTAAAA	16	4010372	F
cg00061792	-0.762739	-0.994171	-4.65866	0.000111317	0.00611937	-0.114856	1.2569	51542258	51542260	51542209	51542259		NA		NA	LC	.;.	50	1	0	XY_NO	A_NO	51549552	51549553	-7293	MSMB	NM_138634	1468	cg00061792	21784388	21784388	cg00061792	cg00061792	21784388	AATAAAAATCCACATAAAAATCCAAATTTCTAAATAACAAACTCAAAAAC	NA		II			CAGATCCGTTTGGTGGGGGTCCACATGGAGGTCCAGGTTTCTGAATGACAAACTCAAGGA[CG]TGTGTTAAGATGTTATCTTTAGTTCCTAAAACTAAACATCTCCGGACTCTAACTTCCTTG	37	10	51542259	CGTCCTTGAGTTTGTCATTCAGAAACCTGGACCTCCATGTGGACCCCCAC	10	51212265	R
cg00066184	0.609803	-0.44593	6.47668	1.37072e-06	0.000433148	0.102676	5.43964	118663696	118663698	118663697	118663747		NA		NA	LC	.;.	42	1	0	XY_NO	A_NO	118663708	118663709	-11	BC042737	BC042737	1554	cg00066184	29653425	29653425	cg00066184	cg00066184	29653425	TTAAATCCCAATTCCATCTCTAAATCTCAATTTCCTCATCTATAAAATAC	NA		II			TTAGGCGGTTTATATAAAGCTTAGTAACAAACAAGACTTGGAGGTGATATGATTATTAAT[CG]TATTTTACAGATGAGGAAACTGAGACCCAGAGATGGAACTGGGATTCAAAACAATGTCTA	37	3	118663697	CGTATTTTACAGATGAGGAAACTGAGACCCAGAGATGGAACTGGGATTCA	3	120146387	F
cg00067058	-1.17276	1.71087	-4.86161	6.73278e-05	0.00454417	-0.15305	1.73574	27220890	27220892	27220891	27220941		NA		NA	IC	.;chr1_IC:27220782-27221127	0	1	0	XY_NO	A_NO	27216868	27216869	-4022	GPN2	NM_018066	1584	cg00067058	73635485	73635485	cg00067058	cg00067058	73635485	ATCAAAAAACTCAAACAAATCACCTCTCCCTACCTTTTAAAACRATAACC	NA		II			GTCCGCTCCTGCCCGGTCACGTCCTCATGCAGCGCTTCATGCCGTTCCCATTCCTCACCC[CG]GTCATCGTCCTAAAAGGCAGGGAGAGGTGATTTGCCTGAGCTTCCTGACCTCATGCCCCG	37	1	27220891	TCAGGAAGCTCAGGCAAATCACCTCTCCCTGCCTTTTAGGACGATGACCG	1	27093478	F
cg00077426	-0.966629	1.33394	-6.23793	2.39783e-06	0.000606969	-0.135237	4.90964	463549	463551	463550	463600		NA		NA	LC	.;.	0	1	0	XY_NO	A_NO	468366	468367	-4816	FLJ00157	AK074086	1784	cg00077426	30757470	30757470	cg00077426	cg00077426	30757470	ACTCCTACCATCCTACTAAACAACAAATCCTATTAAACATTCATTACTTC	NA		II			CCTCACATTAAAAGCAACACCAGTGTCCTCATCGTGAAACTAGACGCCCGATCTTATCCT[CG]AAGCAATGAATGCTCAACAGGACCTGCTGCTCAGCAGGATGGCAGGAGCCGGAGACGTGG	37	5	463550	CTCCTGCCATCCTGCTGAGCAGCAGGTCCTGTTGAGCATTCATTGCTTCG	5	516550	F
cg00082235	0.959915	-1.38444	4.46684	0.000179219	0.00811868	0.13815	0.803791	6664535	6664537	6664536	6664586		NA	rs7965594	1	HC	chr12_HCshore:6664101-6665201;chr12_ICshore:6664010-6665873	0	1	0	XY_NO	A_NO	6665248	6665249	713	IFFO1	NR_036467	1888	cg00082235	45651379	45651379	cg00082235	cg00082235	45651379	CRACTCRAACCRAAACTAAAACCCACTCTAATACAAAAACCTAACTTATC	NA		II			AGCGCGGATCTCGGGCGTGATGGTGTCGATCTGGACGCCCACCCCATCCGGGTGCACCCA[CG]ACAAGCCAGGCCCTTGCACCAGAGTGGGCTCCAGTCCCGGCCCGAGCCGGCGGGCGTGCG	37	12	6664536	GGCTCGGGCCGGGACTGGAGCCCACTCTGGTGCAAGGGCCTGGCTTGTCG	12	6534797	F	rs7965594
cg00092383	-0.995435	1.95609	-5.76155	7.45971e-06	0.00120229	-0.113138	3.8313	157075206	157075208	157075206	157075256		NA	rs1182430,rs58112824	2	IC	.;chr7_IC:157075147-157075500	1	1	1	XY_NO	A_NO	157129709	157129710	-54502	DNAJB6	AK297497	2148	cg00092383	39681343	47662361	cg00092383	cg00092383	39681343	ACCAACAACCAAATAAAAAAAATCAAACAAATTATCCACCATAACCCACA	47662361	ACCGACAACCGAATAAAAAAAATCAAACGAATTATCCGCCATAACCCACG	I	C	Grn	CACTCAGGGAACCCCCTCCCTGTCTTTAAGGCTGATTTCCTCGGTGCGTTCCCCGGGCTG[CG]TGGGCCATGGCGGATAACCCGCCTGACCCCTTCCACTCGGCTGTCGGTACCCACCTGTCA	37	7	157075207	ACCGACAGCCGAGTGGAAGGGGTCAGGCGGGTTATCCGCCATGGCCCACG	7	156767968	F	rs58112824
cg00093643	0.714935	0.0872131	6.1568	2.90402e-06	0.000680999	0.122211	4.72789	44579509	44579511	44579510	44579560		NA	rs78623902	1	LC	.;.	0	1	0	XY_NO	A_NO	44580908	44580909	-1398	CASC4	NM_177974	2177	cg00093643	49742463	49742463	cg00093643	cg00093643	49742463	ATTCTATACTTCCTATCCTCAAAAATTATTTCCCTAAATCCCRTAATAAC	NA		II			TGGTTTTCTGTACTGCATCTGAGAGAGTAATCATTGTTCTTTGAAGATGCAATAATTCTA[CG]CTACTACGGGACTTAGGGAAATAATTTTTGAGGATAGGAAGCACAGAATAATTAAGATGA	37	15	44579510	CGCTACTACGGGACTTAGGGAAATAATTTTTGAGGATAGGAAGCACAGAA	15	42366802	F	rs78623902
cg00100703	-0.89868	2.01711	-4.91572	5.88966e-05	0.00419392	-0.103747	1.86319	33514884	33514886	33514835	33514885		NA		NA	LC	.;.	0	1	0	XY_NO	A_NO	33521411	33521412	6527	SLC35G3	NM_152462	2362	cg00100703	15741439	15741439	cg00100703	cg00100703	15741439	AATAACTAAAATCTAATACTATCACTCCAATATATCCCAATTCTACCTAC	NA		II			AGCATGGTTAAGATAGCTAAGATCTAGTACTGTCACTCCAGTATGTCCCAATTCTACCTA[CG]TTTATTGAAGGGTCAACAGTTCTGATCTCAGCATTGGGTAAAGGGTGGGACATTCAGATT	37	17	33514885	CGTAGGTAGAATTGGGACATACTGGAGTGACAGTACTAGATCTTAGCTAT	17	30538998	R
cg00121389	0.806432	-0.011716	4.42433	0.000199177	0.00860137	0.136184	0.7034	17555301	17555303	17555252	17555302		NA	rs17125140,rs76862978,rs79812343	3	LC	.;.	0	1	0	XY_NO	A_NO	17555245	17555246	-56	MTUS1	NM_020749	2802	cg00121389	66626506	66626506	cg00121389	cg00121389	66626506	TTTACAAAACAACCAATAATATCACAAATCCTATAACCACTTAAAAAATC	NA		II			GTCTCAGGAGCTTTACAGAACAACCAATAATGTCACAGATCCTGTAACCACTTGAAAGAT[CG]CTAGGGGAAATTAACTACTTCAAGTGCCTAATGTTTCTTTCATAATTAGAAAAAAATTAG	37	8	17555302	TTACAGAACAACCAATAATGTCACAGATCCTGTAACCACTTGAAAGATCG	8	17599582	R
cg00134539	0.855051	0.0965284	5.10708	3.67397e-05	0.00316787	0.143615	2.31286	43824070	43824072	43824071	43824121		NA	rs2277798	1	LC	.;.	0	1	0	XY_NO	A_NO	43823970	43823971	101	UBASH3A	NM_001001895	3054	cg00134539	18809359	18809359	cg00134539	cg00134539	18809359	AAAAACTACTACRACTCTTAAACTTATTAAAAACCTTAACRTAAAACTAC	NA		II			ATTTCTGTGTGCAGGCGAGCTTCTTGGCCTAAGGGCAGGAAGAGATGGCAGCGGGGGAGA[CG]CAGCTCTACGCCAAGGTCTCCAACAAGCTCAAGAGCCGCAGCAGCCCCTCGCTCCTGGAG	37	21	43824071	CGCAGCTCTACGCCAAGGTCTCCAACAAGCTCAAGAGCCGCAGCAGCCCC	21	42697140	F	rs2277798
cg00143643	-1.40316	-1.96176	-7.783	7.2999e-08	6.68472e-05	-0.158637	8.19768	77191061	77191063	77191012	77191062		NA		NA	HC	chr10_HCshore:77190926-77191912;chr10_ICshore:77190908-77191916	0	1	0	XY_NO	A_NO	77163513	77163514	27549	ZNF503-AS2	NR_024422	3218	cg00143643	57721371	57721371	cg00143643	cg00143643	57721371	ACAATTAAAATCCATTATATAACCCAACTTACRAAATACAAAAAAAACCC	NA		II			CCCTCCTCGCTGCAGTTGAGGTCCATTATGTAACCCAGCTTGCGAAATGCAGGAAAGGCC[CG]GCTGGCTACAGCCCGGCTAACGGCTCAGAAAGGGCGCCCCTGATAGGAATACCCCCACCT	37	10	77191062	CGGGCCTTTCCTGCATTTCGCAAGCTGGGTTACATAATGGACCTCAACTG	10	76861068	R
cg00145915	0.76765	1.08937	4.76844	8.47946e-05	0.00521158	0.113486	1.51604	74059018	74059020	74059019	74059069		NA		NA	LC	.;.	0	1	0	XY_NO	A_NO	73771852	73771853	287167	BC041341	BC041341	3266	cg00145915	58718307	58718307	cg00145915	cg00145915	58718307	CAACATCCAAACACATTTTCACATTATTTAACTACATAAAATATTAAACC	NA		II			CGAAGTCAAGGTCAAAAAAACAAGTCAGGGACGTAAACCCAACCCACAGCTTCGGATTCT[CG]GTTCAATACTTTATGCAGCTAAATAATGTGAAAATGTGCCTGGATGCTGCCTGATAGAGG	37	1	74059019	CGGTTCAATACTTTATGCAGCTAAATAATGTGAAAATGTGCCTGGATGCT	1	73831607	F
cg00147172	0.817014	-1.25065	5.52843	1.31092e-05	0.00171028	0.117698	3.29464	46423603	46423605	46423603	46423653		NA		NA	HC	chr22_HCshore:46422873-46423907;chr22_ICshore:46423021-46423868	0	1	1	XY_NO	A_NO	46440747	46440748	17144	LOC100271722	NR_027036	3300	cg00147172	46640505	49735334	cg00147172	cg00147172	46640505	ACACACTACCAAACTAATTAACATAAACAAAAAACACTAACACAAAAACA	49735334	ACGCGCTACCAAACTAATTAACATAAACGAAAAACGCTAACGCGAAAACG	I	C	Grn	TGCTTTGTGTCTCGCCCCGGCCAGCTGGGCCCGCGAGGGACGTGCCAGCTCGGCCGGCGG[CG]TCCCCGCGCCAGCGCCCCTCGCCCATGCTAATCAGCCTGGCAGCGCGTCTGGGCGGGCGG	37	22	46423604	ACGCGCTGCCAGGCTGATTAGCATGGGCGAGGGGCGCTGGCGCGGGGACG	22	44802268	F
cg00153306	-0.704655	-0.786256	-5.43173	1.65865e-05	0.00197482	-0.11165	3.07057	46741491	46741493	46741492	46741542		NA		NA	LC	.;.	0	1	0	XY_NO	A_NO	46742822	46742823	-1330	TMIE	NM_147196	3438	cg00153306	60618457	60618457	cg00153306	cg00153306	60618457	ACAAACCAAACTAAAAAAAACCACACTAACCAATCAAAAAAATCACCCTC	NA		II			GTGCATTACTGACAGGCTCACTTAGTCCTCACCCTGTCCAGCCTCCCTGACCCCATGTCC[CG]AGGGTGACCTCCCTGACTGGTCAGTGTGGCTTTCCCTAGCCTGGCCTGTGACCAGCAGCA	37	3	46741492	CAGGCCAGGCTAGGGAAAGCCACACTGACCAGTCAGGGAGGTCACCCTCG	3	46716496	F
cg00155310	0.644955	0.761053	5.86666	5.79532e-06	0.00103994	0.103108	4.07143	50814010	50814012	50814011	50814061		NA		NA	ICshore	.;chr6_ICshore:50813139-50814435	0	1	0	XY_NO	A_NO	50786438	50786439	27573	TFAP2B	NM_003221	3476	cg00155310	18682362	18682362	cg00155310	cg00155310	18682362	ACCCAAAAAAACCAAATCTTTTAATAACTCAATTATCAAATAAATATAAC	NA		II			CCCTCCCTCACTTCTCCTTTCATGTAGGACCCCCGCCCCCTTGCTTTCCTTAGCCAGGCC[CG]CTACATTTATCTGATAATTGAGTTATTAAAAGATTTGGTTTCCTTGGGCCTATAAATCAA	37	6	50814011	CCCAAGGAAACCAAATCTTTTAATAACTCAATTATCAGATAAATGTAGCG	6	50921970	F
cg00157199	1.36213	-0.677915	4.31942	0.000258466	0.00998896	0.210489	0.455795	29551621	29551623	29551621	29551671		NA	rs2424830	1	HC	chr20_HCshore:29551113-29551905;chr20_ICshore:29550719-29551971	0	1	1	XY_NO	A_NO	29543801	29543802	-7820	Y_RNA	.	3530	cg00157199	67794389	67704375	cg00157199	cg00157199	67794389	AACTCTTTCATCAAACACAAAATAACTAAATATAAAAATACAAAAAACCA	67704375	AACTCTTTCATCAAACGCGAAATAACTAAATATAAAAATACGAAAAACCG	I	C	Grn	CGATCGTAAAGGGCTTTCATATTGAAATATGGGCCATTTTCCCAGCTCCAGCCCTCGCCG[CG]GCTCCCCGCACCCCCACACCCAGCCACCCCGCGCTTGATGAAAGAGCCCCTACAAATCCA	37	20	29551622	GGCTCTTTCATCAAGCGCGGGGTGGCTGGGTGTGGGGGTGCGGGGAGCCG	20	28165283	F	rs2424830
cg00169111	-0.808624	1.30682	-4.78458	8.14724e-05	0.0050742	-0.116395	1.5541	36639893	36639895	36639894	36639944		NA	rs76244917,rs76686224	2	LC	.;.	0	1	0	XY_NO	A_NO	36638064	36638065	1830	MAP7D1	BC067256	3789	cg00169111	50713339	50713339	cg00169111	cg00169111	50713339	ACTAACAAATAATATATCAAACCCAAATACACACAAACCACAAACAAATC	NA		II			CTGGCACATGGTAAGCATCAACAAATGTGAGCTGCTACAAATGTCATGATGAGGTTGCTT[CG]ATCTGTTTGTGGCTTGTGTGCATCTGGGTCTGACACACTATCTGTTAGTGTTTGTGTCTC	37	1	36639894	CTAACAGATAGTGTGTCAGACCCAGATGCACACAAGCCACAAACAGATCG	1	36412481	F	rs76686224
cg00178427	0.801057	1.47868	5.90806	5.24835e-06	0.000975109	0.107125	4.16569	42500550	42500552	42500551	42500601		NA	rs78966416	1	ICshore	.;chr1_ICshore:42500515-42502183	0	1	0	XY_NO	A_NO	42501595	42501596	1045	HIVEP3	NR_038261	4002	cg00178427	12739479	12739479	cg00178427	cg00178427	12739479	AATTACTCRAAAAAACTTTAATAATAATAACACRACTTTCTCTACCTCCC	NA		II			AATGAAGAAAACCAAATAACCCACCATAAACTGAAGACCCTCAATAAACGGCACAATCAG[CG]GGAGGCAGAGAAAGCCGTGCCATTATTACCAAAGCCTCCTCGAGCAACCAGAAGACATGG	37	1	42500551	CGGGAGGCAGAGAAAGCCGTGCCATTATTACCAAAGCCTCCTCGAGCAAC	1	42273138	F	rs78966416
cg00191178	1.03565	-2.03894	5.80784	6.67381e-06	0.00112846	0.113219	3.9372	74663023	74663025	74663024	74663074		NA		NA	ICshore	.;chr3_ICshore:74662737-74664303	0	1	0	XY_NO	A_NO	74570342	74570343	-92681	CNTN3	NM_020872	4227	cg00191178	21703441	21703441	cg00191178	cg00191178	21703441	AATTTTCTAAACTACATTTTCTTTCTACTCACAAATCAACAACTTAAAAC	NA		II			AGGAAACCTGGACTACAGCGCAGCAGGGTAAACCTGACAAATAAACGCGACGGGGAACTC[CG]TCCCAAGCTGCTGATCTGTGAGTAGAAAGAAAATGCAGCTTAGAAAACTTGATCGCTAAT	37	3	74663024	GTTTTCTAAGCTGCATTTTCTTTCTACTCACAGATCAGCAGCTTGGGACG	3	74745714	F
cg00199059	0.61954	-0.520057	4.74021	9.09391e-05	0.00542802	0.103962	1.44941	45317218	45317220	45317169	45317219		NA		NA	LC	.;.	50	1	0	XY_NO	A_NO	45318078	45318079	860	TP53RK	BC019621	4338	cg00199059	22745400	22745400	cg00199059	cg00199059	22745400	TCCAACATTTATTAAACACTATATACCAAACACACATTTAAACATAATAC	NA		II			ATTTAATGAAATCCAACATTTATTGGGCACTATGTGCCAGGCACACATTTGAACATAATA[CG]TGACACACATACCTCCTCTAATGGTCACAACATCCCTATGACATGGATACTGCTACTATG	37	20	45317219	CCAACATTTATTGGGCACTATGTGCCAGGCACACATTTGAACATAATACG	20	44750626	R
cg00202460	0.711679	-0.388205	7.5798	1.13515e-07	8.84086e-05	0.120201	7.78524	83680872	83680874	83680873	83680923		NA	rs76560628	1	HC	HCshore:83679986-83680909;ICshore:83679793-83681192	0	1	0	XY_NO	A_NO	83680392	83680393	-480	C15orf40	NM_001160115	4393	cg00202460	62693463	62693463	cg00202460	cg00202460	62693463	CATAATCTTACCTCTACTAATTTATTTCATATCTCTCCATATCACATATC	NA		II			GCACCTACCTTGTGCCAGGCGCAGCGGATCCCACAATGTAAAAGAAGAGGAAATACACTG[CG]ACATGTGATATGGAGAGACATGAAACAAATCAGCAGAGGCAAGATCATGGAGTCACTGAA	37	15	83680873	ATGATCTTGCCTCTGCTGATTTGTTTCATGTCTCTCCATATCACATGTCG	15	81471877	F
cg00204512	-1.09024	-0.579892	-7.68566	9.01289e-08	7.64598e-05	-0.17701	8.00089	28754709	28754711	28754710	28754760		NA		NA	LC	.;.	0	1	0	XY_NO	A_NO	28763107	28763108	-8397	NPIPL1	BC157836	4428	cg00204512	49671481	49671481	cg00204512	cg00204512	49671481	AAAAACTTTTATTTCCTTTTACTTTCCTTCTTTTTCCTACCAAAATTCAC	NA		II			CAGCATTTTCTTATAGTAAAGAAAGTGAAACCACGGGTTGTTGAAAGAAGGAAGAAAGAG[CG]TGAATCTTGGTAGGAAAAAGAAGGAAAGCAAAAGGAAACAAAAGCTTCCAGCTGTCTGGC	37	16	28754710	GAAGCTTTTGTTTCCTTTTGCTTTCCTTCTTTTTCCTACCAAGATTCACG	16	28662211	F	rs71889273
cg00220721	-0.78417	0.0830396	-5.69779	8.69915e-06	0.00131119	-0.133502	3.68504	36422442	36422444	36422443	36422493		NA		NA	LC	.;.	0	1	0	XY_NO	A_NO	36422546	36422547	-103	PRR5L	NM_001160169	4741	cg00220721	69707466	69707466	cg00220721	cg00220721	69707466	AAAAAAAATTAACTAAAACTTTCCAACCTAACTACCCCRAAAACAACTAC	NA		II			GAGCCCTGTGCAAACTTGTGAATGGGAACCTGCCAGGGAATAGATGCTATTGCTGGGTCC[CG]CAGTTGTTTTCGGGGTAGTTAGGCTGGAAAGTCCCAGCCAACTTCCTCTAAGAGGTGTTC	37	11	36422443	GAGGAAGTTGGCTGGGACTTTCCAGCCTAACTACCCCGAAAACAACTGCG	11	36379019	F
cg00222799	0.607519	-0.39123	5.70161	8.61917e-06	0.00130497	0.102277	3.69383	43655463	43655465	43655464	43655514		NA		NA	HC	chr21_HCshore:43654523-43655556;chr21_ICshore:43654663-43655656	12	1	0	XY_NO	A_NO	43641282	43641283	14182	5S_rRNA	.	4788	cg00222799	42618351	42618351	cg00222799	cg00222799	42618351	CTTTTCRTAAACACACCTCTCTAATTTAAACTAAAATCTAAAAAATTCCC	NA		II			GAACGGCCCGCGGGTGTGTGGAGTCTGCGCCCCTGTGGCTTCAGCTGCGTCGGGGGACTG[CG]GGAATCTTCCAGACTCCAGTTTAAATCAGAGAGGTGTGTCCACGAAAAGAGTCAAACTAA	37	21	43655464	CGGGAATCTTCCAGACTCCAGTTTAAATCAGAGAGGTGTGTCCACGAAAA	21	42528533	F
cg00241712	-1.07937	-2.2817	-5.31262	2.21862e-05	0.00234336	-0.108635	2.79346	43116076	43116078	43116028	43116078		NA		NA	HC	chr22_HCshore:43115932-43117517;chr22_ICshore:43115673-43117444	0	1	1	XY_NO	A_NO	43116875	43116876	799	A4GALT	GU902281	5184	cg00241712	21784398	11764391	cg00241712	cg00241712	21784398	AAACTCACCCTAACAATAAAACAAAATAAACACTAAAACCAAATACCCCA	11764391	AAACTCGCCCTAACAATAAAACGAAATAAACGCTAAAACCAAATACCCCG	I	A	Red	ACTGAGGGAAGGGGACTCGCCCTGGCAGTGAAACGGGATGGGCGCTGGGACCAGGTGCCC[CG]GCAGATCCTCTCCCAAGCCCAGTTCCGCTCCCGCTCAGTCCTCAACCTTCCCCAGCTGGA	37	22	43116077	CGGGGCACCTGGTCCCAGCGCCCATCCCGTTTCACTGCCAGGGCGAGTCC	22	41446021	R
cg00249383	1.50296	-0.929177	7.35087	1.87899e-07	0.000124337	0.22718	7.31311	2287762	2287764	2287762	2287812		NA		NA	HC	chr16_HCshore:2286472-2288158;chr16_ICshore:2286457-2288192	0	1	1	XY_NO	A_NO	2286467	2286468	1296	DNASE1L2	NM_001374	5342	cg00249383	21690456	35608474	cg00249383	cg00249383	21690456	CACATAACTACAATCAACATTAAAATCACCCAAAAACAACATATCCTACA	35608474	CACATAACTACAATCGACGTTAAAATCGCCCAAAAACAACATATCCTACG	I	A	Red	GTTCATGAGGGCGGGACCTCGACGGCTCCTGCGGCGGCTCAGACACGGCTCCGCGGCGCC[CG]CAGGACATGCTGTTCCTGGGCGACTTCAACGCCGACTGCAGCTATGTGCGGGCGCAGGAC	37	16	2287763	CACATAGCTGCAGTCGGCGTTGAAGTCGCCCAGGAACAGCATGTCCTGCG	16	2227764	F
cg00253658	0.916522	1.84312	5.03467	4.39122e-05	0.00351517	0.103255	2.14293	54210495	54210497	54210447	54210497		NA		NA	IC	.;chr16_IC:54210292-54210689	0	1	1	XY_NO	A_NO	54320377	54320378	109882	IRX3	NM_024336	5433	cg00253658	46687379	58626446	cg00253658	cg00253658	46687379	ATAAACAATCCCATCACAAACCAACATATATATTTAATTAAACCAAATCA	58626446	ATAAACGATCCCATCGCAAACCGACATATATATTTAATTAAACCAAATCG	I	A	Red	CCTTGAGCAGCGGTAAACGGTCCCATCGCAAACCGGCATGTGTGTTTGGTTAGGCCAGGT[CG]GCAGGGGTCAGGGCTCACCTGAGGCCAGCGGTGCGGGGCCGACCTGCCTGAGCGAGGAGT	37	16	54210496	GTAAACGGTCCCATCGCAAACCGGCATGTGTGTTTGGTTAGGCCAGGTCG	16	52767997	R
cg00255882	0.942618	-1.35124	4.60439	0.000127366	0.00662111	0.13134	1.12871	128569346	128569348	128569347	128569397		NA		NA	ICshore	.;chr2_ICshore:128568157-128569359	48	1	0	XY_NO	A_NO	128568760	128568761	-586	WDR33	NM_001006623	5482	cg00255882	63789443	63789443	cg00255882	cg00255882	63789443	TACTACRAATAAACRTACTATAAACATTCTTACACATACCTTTAATAAAC	NA		II			GCTAAATGTACGCTTACCTTGTGACCCCAGAAATTTCACTTCAAGAGGAATGAGTGCATA[CG]TCCACCAAAGGCATGTGCAAGAATGTCCATAGCACGTTTATTCGTAGTAGTAAAAAACTG	37	2	128569347	CGTCCACCAAAGGCATGTGCAAGAATGTCCATAGCACGTTTATTCGTAGT	2	128285817	F
cg00266592	-1.36076	-1.0565	-9.08182	4.94459e-09	1.31465e-05	-0.200981	10.6852	3139626	3139628	3139577	3139627		NA		NA	IC	.;chr6_IC:3139608-3139817	44	1	0	XY_NO	A_NO	3156481	3156482	16855	TUBB2A	BC141925	5704	cg00266592	39645381	39645381	cg00266592	cg00266592	39645381	CAATTACTAACACCAAATAAACACTCAAACATATTAACTTTAATCATCAC	NA		II			AATTGTTTAAACAGTTGCTGGCACCAAGTGAGCACTCAGGCATGTTGACTTTGATCATCA[CG]TGATGATGCAGCTGGCCGGTGTGTGTCATCTCGGGACAGGAGAGGGAAGTGTCAGAGACC	37	6	3139627	AGTTGCTGGCACCAAGTGAGCACTCAGGCATGTTGACTTTGATCATCACG	6	3084626	R	rs35893871
cg00270625	2.60066	2.32198	10.6235	2.67714e-10	2.06418e-06	0.251247	13.3135	51017018	51017020	51016970	51017020		NA		NA	ICshore	.;chr22_ICshore:51016022-51017212	0	1	1	XY_NO	A_NO	51017095	51017096	77	CPT1B	NM_001145136	5784	cg00270625	34630465	56720508	cg00270625	cg00270625	34630465	CACCCACCTTCCACAATAAAAATTACAAAACACAACTAAATTTCTATACA	56720508	CACCCACCTTCCGCGATAAAAATTACAAAACGCGACTAAATTTCTATACG	I	A	Red	AGAACCAGAACCCACCCACCTTCCGCGGTGGGAATTGCAGGGCGCGGCTGGGTTTCTGTG[CG]GTGAAGGTTGCTCAAAGGTCTGGGAGCCTGGGGGGCCCCAGAGTCTCGTGAGGATGGTGG	37	22	51017019	CGCACAGAAACCCAGCCGCGCCCTGCAATTCCCACCGCGGAAGGTGGGTG	22	49363885	R
cg00281100	-1.06093	2.32903	-4.56439	0.000140662	0.00701876	-0.109113	1.03422	90041433	90041435	90041384	90041434		NA		NA	LC	.;.	0	1	0	XY_NO	A_NO	90305278	90305279	263845	RNLS	BX648154	5940	cg00281100	24641355	24641355	cg00281100	cg00281100	24641355	ACTAAAATCCCTAAAAACTATAACCAATTTTAAATTCTTACATCACTTTC	NA		II			AGTTTATTAGCACTGAGATCCCTGAAAGCTATGGCCAGTTTTAAATTCTTGCATCACTTT[CG]AAAATCAACATAAGGGTTGTCCAATCAACTTGAATAACAAACAGGATCATCCCTCTGGGA	37	10	90041434	CGAAAGTGATGCAAGAATTTAAAACTGGCCATAGCTTTCAGGGATCTCAG	10	90031414	R
cg00288957	0.704627	-0.679823	5.16993	3.14788e-05	0.00287918	0.113896	2.46012	65203540	65203542	65203491	65203541		NA		NA	LC	.;.	50	1	0	XY_NO	A_NO	65204100	65204101	-559	ANKDD1A	NM_182703	6079	cg00288957	67726340	67726340	cg00288957	cg00288957	67726340	CTTACTTTAAATACTACACAATTTATCCATCTACTCTTACAAAAAAAAAC	NA		II			ACAGCGGGTCCCTTGCTTTGAGTGCTGCACAGTTTATCCATCTGCTCTTACAAGAAAGGG[CG]CTTAGATTGTCTCCAACTCCCAGCAACCACAGCAACACAGCAACCAACATCCTCCTACAT	37	15	65203541	CGCCCTTTCTTGTAAGAGCAGATGGATAAACTGTGCAGCACTCAAAGCAA	15	62990594	R
cg00289503	-1.21795	-1.30692	-6.55977	1.13011e-06	0.000383522	-0.168752	5.62233	61470027	61470029	61469978	61470028		NA		NA	IC	.;chr20_IC:61467153-61470933	0	1	0	XY_NO	A_NO	61467770	61467771	2258	COL9A3	BC004412	6090	cg00289503	59740408	59740408	cg00289503	cg00289503	59740408	ATAATATAACTACAACAAATACTCTAACCATATATCTATATCCACACCTC	NA		II			CAGACACCGCTGTGGTGTGGCTGCAACAGATACTCTAACCATATGTCTGTGTCCACACCT[CG]TGACAGGAAACCAGGGTGACAGAGGAGACAAAGGCGCGGCAGGAGCAGGGCTGGACGGGC	37	20	61470028	CGAGGTGTGGACACAGACATATGGTTAGAGTATCTGTTGCAGCCACACCA	20	60940473	R
cg00293940	0.995959	-1.71351	5.09202	3.81268e-05	0.00323658	0.125097	2.27755	60044870	60044872	60044821	60044871		NA		NA	LC	.;.	0	1	0	XY_NO	A_NO	60083125	60083126	-38254	SLC16A7	AK301725	6186	cg00293940	46659337	46659337	cg00293940	cg00293940	46659337	CCTCAAAATAAAATAATAAACTAAACATAACAACATTCCAAAACAAACTC	NA		II			ACCCATGCTTCCCTCAGAGTAAGGTGATAAACTGAGCATGGCAACATTCCAAGACAAGCT[CG]GTACAATTTGCCTTTGCAGTGTGTCTTGGCTTTGCTCCTCTTCGTGGTTAATTTTCAATA	37	12	60044871	CTCAGAGTAAGGTGATAAACTGAGCATGGCAACATTCCAAGACAAGCTCG	12	58331138	R
cg00294382	-1.81708	-2.07174	-15.0418	2.53335e-13	9.76661e-08	-0.195076	19.1962	56732720	56732722	56732671	56732721		NA		NA	LC	.;.	0	1	0	XY_NO	A_NO	56732662	56732663	59	IL23A	NM_016584	6197	cg00294382	37626508	37626508	cg00294382	cg00294382	37626508	AAAAACAACTTACAAACTCRATAAACAACTAAAAAAACCAAACCAAAAAC	NA		II			GAAAAACAACAGGAAGCAGCTTACAAACTCGGTGAACAACTGAGGGAACCAAACCAGAGA[CG]CGCTGAACAGAGAGAATCAGGCTCAAAGCAAGTGGAAGTGGGCAGAGATTCCACCAGGAC	37	12	56732721	GAAGCAGCTTACAAACTCGGTGAACAACTGAGGGAACCAAACCAGAGACG	12	55018988	R
cg00296038	0.654774	0.810467	6.35641	1.81523e-06	0.000518378	0.10399	5.17357	11624532	11624534	11624483	11624533		NA		NA	LC	.;.	0	1	0	XY_NO	A_NO	11623835	11623836	-697	VGLL4	NM_001128220	6241	cg00296038	55716384	55716384	cg00296038	cg00296038	55716384	AATTACTAAATCTACAAATATCTTAACCATACRCCAACATCAAATAACCC	NA		II			TGGGTGCAAGAAGTTGCTAAGTCTGCAGATGTCTTAGCCATACGCCAGCATCAAGTAGCC[CG]GAGAAGTGAAGCAGAAGATTTTCAGCCCAATTTAAATTTCCACCTGCCCACTACCTGAGT	37	3	11624533	CGGGCTACTTGATGCTGGCGTATGGCTAAGACATCTGCAGACTTAGCAAC	3	11599533	R
cg00305629	0.754837	0.411151	6.03692	3.85932e-06	0.000809383	0.126023	4.45784	117265997	117265999	117265948	117265998		NA	rs76653212	1	LC	.;.	50	1	0	XY_NO	A_NO	117265494	117265495	-503	DFNB31	NM_001083885	6435	cg00305629	56759437	56759437	cg00305629	cg00305629	56759437	AAAACAAATAACTTACTTCAAAATACACAACCTAATCCAAAAACAACAAC	NA		II			GAGGTCCTGAGAGGGCAAGTGACTTGCTTCAGGATACACAACCTGGTCCAAAAACAGCAG[CG]TCAAGCCAGTGCACTGTGGATCACACAAACGGCCTCCTCAGGCCACTTAAGAGCTAACAA	37	9	117265998	CGCTGCTGTTTTTGGACCAGGTTGTGTATCCTGAAGCAAGTCACTTGCCC	9	116305819	R	rs76653212
cg00326908	0.869717	0.236751	7.77456	7.43419e-08	6.7755e-05	0.147477	8.18067	66755119	66755121	66755120	66755170		NA	rs6472226	1	HC	chr8_HCshore:66753441-66755199;.	0	1	0	XY_NO	A_NO	66753968	66753969	-1151	PDE7A	NM_001242318	6885	cg00326908	11760337	11760337	cg00326908	cg00326908	11760337	AATTACACATCTAACTTACAAAACAAATCAAAAACTCTTTATCTTTTCTC	NA		II			AAGTAGACTGCATGCCCCTCTACCAAAAGTGTTGTTTGTTGACTTTCGATTTTTCGAAAG[CG]AGAAAAGATAAAGAGCTCTTGACCTGTTTTGTAAGCTAGATGTGTAATTTGAGTGTTCAT	37	8	66755120	ATTACACATCTAGCTTACAAAACAGGTCAAGAGCTCTTTATCTTTTCTCG	8	66917674	F	rs6472226
cg00337916	1.16352	-1.00227	6.84077	5.92055e-07	0.000251931	0.175078	6.23317	96643685	96643687	96643686	96643736		NA		NA	LC	.;.	0	1	0	XY_NO	A_NO	96643376	96643377	-309	DLX6-AS1	NR_015448	7131	cg00337916	20801456	20801456	cg00337916	cg00337916	20801456	TTTCCTCTTCCTATACCATTACTCATTAAATACCCTATAAAATTACAATC	NA		II			TTCAGCCATTATTTAGACCCTATTTTTGCACTGCAAATGGGTTGCTGAGCTGAAAATGTA[CG]ATTGTAATTTCACAGGGCACTCAATGAGTAATGGTATAGGAAGAGGAAAATACAAAAGTG	37	7	96643686	TTCCTCTTCCTATACCATTACTCATTGAGTGCCCTGTGAAATTACAATCG	7	96481622	F
cg00339415	0.761884	-0.0468661	7.31221	2.04727e-07	0.000131325	0.130359	7.23262	136085770	136085772	136085721	136085771		NA		NA	LC	.;.	0	1	0	XY_NO	A_NO	136084627	136084628	-1143	OBP2B	NM_014581	7168	cg00339415	48646501	48646501	cg00339415	cg00339415	48646501	ACTTACTCAATAATACTAATACACACTCTAATAAACCCTAAAACTATAAC	NA		II			CACTCTCAAGTACTTACTCAATAATACTAATGCACACTCTAATAAACCCTGGGGCTGTAA[CG]AACGGGCTGGTGTGACCCAGTCCCTCACCCCTCCCACGGCAAGTGCTGCCGAGCAGAAAC	37	9	136085771	CTTACTCAATAATACTAATGCACACTCTAATAAACCCTGGGGCTGTAACG	9	135075592	R
cg00380780	1.0593	1.80609	4.38937	0.000217247	0.00905103	0.127672	0.620857	3760115	3760117	3760066	3760116		NA	rs78877212	1	LC	.;.	0	1	0	XY_NO	A_NO	3752245	3752246	-7870	PXDC1	NM_183373	8055	cg00380780	47730317	47730317	cg00380780	cg00380780	47730317	AACTACCACTAAACTATTTACTAAACTTAAATTACTATTTTTAAACACCC	NA		II			CTCAAGGCCTAAGCTGCCACTGAGCTATTTGCTAAACTTAAGTTGCTGTTTTTGAACACC[CG]GACTCCTAAGAATCAATGAAAACCCAAGATGATCAACATTAGTCACAGAACCAAATAATC	37	6	3760116	CGGGTGTTCAAAAACAGCAACTTAAGTTTAGCAAATAGCTCAGTGGCAGC	6	3705115	R
cg00391031	-0.915555	1.43271	-5.79778	6.83725e-06	0.00114231	-0.126801	3.91419	72237472	72237474	72237423	72237473		NA	rs59147448	1	LC	.;.	0	1	0	XY_NO	A_NO	72238563	72238564	-1090	KIAA1274	NM_014431	8254	cg00391031	64643446	64643446	cg00391031	cg00391031	64643446	CAATTATTCTTAAAAATCATAAAAAATATATTCCCCTCTCCCAACCCAAC	NA		II			TCTCTTGTCTTCAGTTATTCTTAGGGGTCATGGGGAATGTGTTCCCCTCTCCCAGCCCAG[CG]CTCTCCAGCCTGACAGAGGTGGGGCCTACACTGCCTGCATCCTGGGGCAACCCCAGCTCG	37	10	72237473	CGCTGGGCTGGGAGAGGGGAACACATTCCCCATGACCCCTAAGAATAACT	10	71907479	R
cg00395420	0.827727	0.598794	4.86103	6.74251e-05	0.00454596	0.133518	1.73436	140716484	140716486	140716435	140716485		NA		NA	LC	.;.	50	1	0	XY_NO	A_NO	140718353	140718354	-1868	PCDHGA2	NM_018915	8346	cg00395420	17667441	17667441	cg00395420	cg00395420	17667441	AATATTTCCAAATCATATATCTAAAAATAAATATCCAAAATAAAAAACTC	NA		II			GAAAGAGAGAAAATGTTTCCAAATCATGTATCTGAGAATGGATATCCAGAATAAAGAACT[CG]AACTCAACAACAAAGAATCCCAAACAATTGGATGTTAAAATGAGCAAAGGACTTGAATAG	37	5	140716485	CGAGTTCTTTATTCTGGATATCCATTCTCAGATACATGATTTGGAAACAT	5	140696669	R
cg00400832	0.827493	-1.33054	6.76242	7.08285e-07	0.000284928	0.115265	6.06397	96650322	96650324	96650274	96650324		NA		NA	HC	chr7_HCshore:96650191-96651757;chr7_ICshore:96649946-96651723	0	1	1	XY_NO	A_NO	96654142	96654143	3820	DLX5	AK297614	8477	cg00400832	54730306	55632475	cg00400832	cg00400832	54730306	ACACCATTAAATCACTAAAACTAAAACTATACTCCAAAAACATCTCCCCA	55632475	ACGCCATTAAATCGCTAAAACTAAAACTATACTCCGAAAACATCTCCCCG	I	T	Red	GCGGCGAGTTACACGCCATTGGGTCGCTGGAGCTGGGACTGTGCTCCGGGGGCATCTCCC[CG]TTTTTCATGATCTTCTTGATCTTGGATCTTTTGTTCTGAAACCAGATTTTCACCTGAGTT	37	7	96650323	CGGGGAGATGCCCCCGGAGCACAGTCCCAGCTCCAGCGACCCAATGGCGT	7	96488259	R
cg00404280	-1.36329	0.60137	-5.71048	8.43685e-06	0.00129154	-0.215904	3.71418	144631886	144631888	144631886	144631936		NA		NA	IC	.;chr8_IC:144631672-144632097	0	1	1	XY_NO	A_NO	144635556	144635557	-3669	GSDMD	NM_001166237	8549	cg00404280	52642494	17605427	cg00404280	cg00404280	52642494	CCCAATAAAAAAAACAACCACAAAACAACCTAACCAAAATATACAATACA	17605427	CCCGATAAAAAAAACGACCACGAAACAACCTAACCAAAATATACAATACG	I	C	Grn	TTGGCGGGAAGCAGAGTCACCTAAACCGCCTGCTGTGCACACCGGTGTTCGGAAGGGCAG[CG]CACTGCACATCCTGGCCAGGCTGCTTCGTGGCCGTCTCTCCCACCGGGGTCTGCAGGTGC	37	8	144631887	CCCGGTGGGAGAGACGGCCACGAAGCAGCCTGGCCAGGATGTGCAGTGCG	8	144703030	F
cg00421848	0.879469	-0.589522	5.63402	1.01484e-05	0.00145931	0.142504	3.53838	35832163	35832165	35832114	35832164		NA		NA	ICshore	.;chr21_ICshore:35831536-35832690	0	1	0	XY_NO	A_NO	35831901	35831902	-262	KCNE1	NM_001127669	8945	cg00421848	21736499	21736499	cg00421848	cg00421848	21736499	TAAATCCTATCRAAAAAACTCAAAACCRACAAAAAATTTACATTAAAATC	NA		II			GGGAAGCGTTTTAGATCCTGTCGGAGAGGCTCAAGGCCGGCAGAAGGTTTGCATTAGGAT[CG]AGAAAGCCGACCAACGGACAGATCTACCTACCTTCCTGCGGGAGTTTGAGGTTGCCAGGG	37	21	35832164	AGATCCTGTCGGAGAGGCTCAAGGCCGGCAGAAGGTTTGCATTAGGATCG	21	34754034	R
cg00422714	-1.00555	2.01409	-4.655	0.000112335	0.00615339	-0.111307	1.24824	1814417	1814419	1814417	1814467		NA	rs2294619	1	IC	.;chr16_IC:1813482-1814624	0	1	1	XY_NO	A_NO	1821709	1821710	7292	NME3	AK308663	8961	cg00422714	66771360	58633432	cg00422714	cg00422714	66771360	TACTCACCTTCTTCTTCTCAAAAAACATATAAACACTCTTAAACTCACCA	58633432	TACTCACCTTCTTCTTCTCGAAAAACGTATAAACGCTCTTAAACTCGCCG	I	T	Red	TGGGAATGGAGTCAAGCCAGCGCCAGGCCGCGATCCCCTGACCTGCGACCGCGAAGGAGA[CG]GCGAGCCCAAGAGCGCCCACACGTCTCCCGAGAAGAAGAAGGTGAGCATGGCCGAGGCCA	37	16	1814418	CGGCGAGCCCAAGAGCGCCCACACGTCTCCCGAGAAGAAGAAGGTGAGCA	16	1754419	F	rs2294619
cg00423364	0.847406	1.67807	5.1466	3.33363e-05	0.00297772	0.10374	2.40549	850951	850953	850902	850952		NA		NA	ICshore	.;chr11_ICshore:848853-851114	0	1	0	XY_NO	A_NO	844445	844446	6507	TSPAN4	NM_001025237	8982	cg00423364	31659418	31659418	cg00423364	cg00423364	31659418	TACRAAAAAAAATCCTAAACACTAAACAAAACCRTAAACCATCAATATTC	NA		II			CCGGGAGGCGCTGCGGAAGGGAATCCTGGACACTGAGCAGGGCCGTGGGCCATCAGTGTT[CG]CGGGAGACACTGGCTTTCCCGCGCCTCCGGCAGCAGAGGCTTCCCTAACTTTTGCGGAGG	37	11	850952	GCGGAAGGGAATCCTGGACACTGAGCAGGGCCGTGGGCCATCAGTGTTCG	11	840952	R
cg00424169	0.692858	1.00083	5.39442	1.81665e-05	0.00208377	0.105022	2.9839	31506836	31506838	31506837	31506887		NA		NA	IC	.;chr13_IC:31506555-31507311	0	1	0	XY_NO	A_NO	31506833	31506834	4	C13orf26	NM_152325	9004	cg00424169	14625376	14625376	cg00424169	cg00424169	14625376	AAAAAATCCRAAACCCTAAACCCAAACTATTCCATTCTACCCCAAAAAAC	NA		II			TCACAAAGCAGCCCGCGGCTCCCGCAAGCGCTGAGATAGCTGGAGCCAGGGCCCCGCGGC[CG]CCTCCTGGGGCAGAATGGAACAGCCTGGGCCCAGGGCTCCGGATCCCTCTCTCTGCCACC	37	13	31506837	AGGGATCCGGAGCCCTGGGCCCAGGCTGTTCCATTCTGCCCCAGGAGGCG	13	30404837	F
cg00445443	-1.4182	-2.28284	-8.3047	2.41009e-08	3.41595e-05	-0.140585	9.22771	27143477	27143479	27143428	27143478		NA		NA	IC	.;chr7_IC:27142387-27143857	0	1	0	XY_NO	A_NO	27142393	27142394	-1084	HOXA2	NM_006735	9376	cg00445443	33619333	33619333	cg00445443	cg00445443	33619333	TAACATTCTAAATTTCATACCCRTAAAACTCRAATACRATAAATATTTCC	NA		II			CGTGCGGCTCCTGGCATTCTGGGTTTCATACCCGTAGGGCTCGGGTGCGGTGAGTATTTC[CG]ATTTCCAGGAAGTCTGTTGGAAGTTACCAGCAGGGAAAGAGAAGATGCTTGCTCCTCTCT	37	7	27143478	CGGAAATACTCACCGCACCCGAGCCCTACGGGTATGAAACCCAGAATGCC	7	27110003	R
cg00448659	-1.12548	0.872736	-5.60076	1.09995e-05	0.00153531	-0.171063	3.46172	150709876	150709878	150709877	150709927		NA	rs3918208	1	LC	.;.	0	1	0	XY_NO	A_NO	150720593	150720594	10717	ATG9B	BC128587	9446	cg00448659	57697380	57697380	cg00448659	cg00448659	57697380	CATACTCAATATAAACACCTTATAACATCCTTAAATCTTAAACAAACCTC	NA		II			TAGGGCTAAGACTCAAAGAAGAACTGCCCAAGGTGGATTCTTGACTGTGCCAGAGCTGAC[CG]AGGTCTGTCCAAGACCTAAGGATGCTACAAGGTGTTCATATTGAGCATGGGGTGCCCAGG	37	7	150709877	ATGCTCAATATGAACACCTTGTAGCATCCTTAGGTCTTGGACAGACCTCG	7	150340810	F	rs3918208
cg00448720	0.856492	1.58567	6.33514	1.908e-06	0.000534185	0.108907	5.12633	24883013	24883015	24883014	24883064		NA		NA	HC	chr13_HCshore:24882357-24883095;chr13_ICshore:24881841-24883134	0	1	0	XY_NO	A_NO	24883715	24883716	-701	C1QTNF9	NM_178540	9448	cg00448720	24667392	24667392	cg00448720	cg00448720	24667392	CRCRATACAACCATTTATTCAATACCAATAATCATAAACTCACTTTCCTC	NA		II			CTGGGCTCCTCTGTCCTCTGGAAGCTACTGTAAGTTTTAGATAAATGTTACTACTAGACA[CG]AGGAAAGTGAGTCCATGATTACTGGCATTGAACAAATGGTTGCACCGCGTTCTCCGTGGT	37	13	24883014	CGAGGAAAGTGAGTCCATGATTACTGGCATTGAACAAATGGTTGCACCGC	13	23781014	F
cg00455331	0.745641	-0.287967	5.13046	3.46856e-05	0.00304921	0.125815	2.36768	241640295	241640297	241640246	241640296		NA		NA	HC	chr2_HCshore:241640226-241641143;chr2_ICshore:241639980-241641453	50	1	0	XY_NO	A_NO	241631261	241631262	9035	AQP12A	NM_198998	9591	cg00455331	56712407	56712407	cg00455331	cg00455331	56712407	TACAAAAAAAACCTTCTCCACATTAAAAACTACCAAAATAACTTAAAATC	NA		II			AACGTTCCCTCTGCAGAAAGAGCCTTCTCCACATTAAAAACTGCCAAAGTGACTTGGAAT[CG]TGCATCTGCCTCGGGCAACCTACCTGCGTTTCAAGTAGATGAAAAGAAAAGCAAGTTGGT	37	2	241640296	GCAGAAAGAGCCTTCTCCACATTAAAAACTGCCAAAGTGACTTGGAATCG	2	241288969	R
cg00472710	-1.15658	-1.34553	-4.39759	0.000212854	0.00893314	-0.161606	0.640272	151178726	151178728	151178727	151178777		NA		NA	IC	.;chr3_IC:151178435-151179248	10	1	0	XY_NO	A_NO	151176496	151176497	-2230	IGSF10	NM_178822	10011	cg00472710	40724436	40724436	cg00472710	cg00472710	40724436	CCTAACCCRAACAACTCRAACCCATTAATCACCAAAACAAACAAATAAAC	NA		II			CCACGCCAAGCCCCAGCCGGCGTGGGGTTCCAGCCCTTTCCGGGGAAGGATTGGCCGAGG[CG]CTCACCTGTTTGCCCTGGTGACCAATGGGCTCGAGCTGCCCGGGCTAGGTCCCGGGCTCG	37	3	151178727	CTAGCCCGGGCAGCTCGAGCCCATTGGTCACCAGGGCAAACAGGTGAGCG	3	152661417	F
cg00474696	-1.47439	1.50463	-9.20062	3.90822e-09	1.15205e-05	-0.1954	10.9	224821112	224821114	224821113	224821163		NA		NA	LC	.;.	0	1	0	XY_NO	A_NO	224822120	224822121	-1007	MRPL44	NM_022915	10069	cg00474696	11768455	11768455	cg00474696	cg00474696	11768455	ACATTCATCTCTCTAAAACACAAACCACAAAACATATTATAACTTAACCC	NA		II			TTGAAATGGTCAAGCTGAGAAACCCAAATTGAGTTCTATGATCCTGGCACTGAAGATTCT[CG]GGCTAAGTCATAACATGCTTTGTGGTCTGTGTTTCAGAGAGATGAATGTAGGTGAGCTGT	37	2	224821113	CGGGCTAAGTCATAACATGCTTTGTGGTCTGTGTTTCAGAGAGATGAATG	2	224529357	F
cg00481259	1.18397	-0.19984	8.92175	6.80801e-09	1.61867e-05	0.199444	10.3924	450836	450838	450788	450838		NA		NA	HC	chr16_HCshore:450674-452601;chr16_ICshore:450658-453002	0	1	1	XY_NO	A_NO	451857	451858	-1020	DECR2	BC030226	10211	cg00481259	65608304	69704372	cg00481259	cg00481259	65608304	AAAATCCAAAAACCACCAACCTACAATCCAAAAAACCCAAACTAAACACA	69704372	AAAATCCAAAAACCACCAACCTACAATCCGAAAAACCCAAACTAAACGCG	I	A	Red	ATGAGCCAGGCAGGGGTCCAGAGACCACCAGCCTGCAATCCGGAGAACCCAAGCTAGGCG[CG]AGCCGGTGCTGTGATCCCGCCAAAGGAGAAGCTGCCTTCCCGGGGAAGGGGCAGAGAGGG	37	16	450837	CGCGCCTAGCTTGGGTTCTCCGGATTGCAGGCTGGTGGTCTCTGGACCCC	16	390838	R
cg00487989	-0.833598	1.06554	-4.46474	0.000180156	0.00814328	-0.127566	0.798829	89688243	89688245	89688195	89688245		NA		NA	IC	.;chr16_IC:89687912-89689460	0	1	1	XY_NO	A_NO	89686999	89687000	1245	DPEP1	NM_004413	10325	cg00487989	23746326	66797388	cg00487989	cg00487989	23746326	TATCTATTCTAAATACACAAACATATCTAACCATATAAACTTACAATACA	66797388	TATCTATTCTAAATACGCGAACGTATCTAACCGTATAAACTTACGATACG	I	C	Grn	AAAGTCTGCACATGTCTGTTCTAGGTACGCGGACGTATCTGACCGTGTGGGCTTGCGATG[CG]CCCAGGTGTTCTCGTCTGCGATGATCTGTGTGTGGGGGGCGTGGGTAGGTCCGCATTGCC	37	16	89688244	TGTCTGTTCTAGGTACGCGGACGTATCTGACCGTGTGGGCTTGCGATGCG	16	88215745	R
cg00492070	1.56343	2.72546	9.42126	2.53705e-09	8.65563e-06	0.127181	11.2934	107810715	107810717	107810716	107810766		NA		NA	HC	chr3_HCshore:107809282-107810925;chr3_ICshore:107809091-107810911	0	1	0	XY_NO	A_NO	107809934	107809935	-781	CD47	NM_198793	10420	cg00492070	21753381	21753381	cg00492070	cg00492070	21753381	CAATCACAAACCAAACTCAATAACCTTACTAATAAAAATATATTAAATAC	NA		II			TACCTGTGAACACCGCCACCACCGGGACTAGCGAGCATTGTCGCAAACAGGCATTAGCAG[CG]TATCCAACACATCCCCACCAGCAAGGTTATTGAGCTTGGTTTGTGACTGCCCCATGTGCA	37	3	107810716	AGTCACAAACCAAGCTCAATAACCTTGCTGGTGGGGATGTGTTGGATACG	3	109293406	F
cg00502099	0.9497	-1.0071	4.67504	0.000106885	0.00597801	0.144536	1.29558	2322617	2322619	2322618	2322668		NA	rs756923	1	IC	.;chr11_IC:2322483-2323108	0	1	0	XY_NO	A_NO	2323142	2323143	525	C11orf21	NR_024621	10678	cg00502099	34731391	34731391	cg00502099	cg00502099	34731391	TTACRTATAAATAAAAACAACRCTACRACCCCAATACAAACAAAATTTCC	NA		II			ATGATGGATTCACCTGGAACATTTTCACCCTCTTCAGGCCCACCCTGCCCCAGAGGCCCA[CG]GAAACCCTGCCTGTACTGGGGCCGCAGCGCTGCCCCCACCCATACGTAATTACACGGCTC	37	11	2322618	CGGAAACCCTGCCTGTACTGGGGCCGCAGCGCTGCCCCCACCCATACGTA	11	2279194	F	rs756923
cg00503840	0.668721	-0.586812	6.26617	2.24357e-06	0.000583343	0.110054	4.97271	96650508	96650510	96650509	96650559		NA		NA	HC	chr7_HCshore:96650191-96651757;chr7_ICshore:96649946-96651723	0	1	0	XY_NO	A_NO	96654142	96654143	3634	DLX5	AK297614	10723	cg00503840	51641434	51641434	cg00503840	cg00503840	51641434	AAACCAAAACTCCATAATTTACCTAAAACATAACTTCTTAACRATAAACC	NA		II			CTGGAGGCATCTTCGGACCTCTGGGCGGCCCAGCCCTGCCTGGCGTCTCCCCGCCGCTTG[CG]GCCTACCGCCAAGAAGCTATGCCTTAGGCAAACCATGGAGCTCTGGCCCCAGAGGGCGCC	37	7	96650509	CGGCCTACCGCCAAGAAGCTATGCCTTAGGCAAACCATGGAGCTCTGGCC	7	96488445	F
cg00514241	0.969341	1.99139	6.00468	4.1671e-06	0.000849104	0.110452	4.38494	28193909	28193911	28193860	28193910		NA		NA	HC	chr22_HCshore:28193615-28195528;chr22_ICshore:28192613-28199047	0	1	0	XY_NO	A_NO	28197485	28197486	3576	MN1	NM_002430	10952	cg00514241	51755453	51755453	cg00514241	cg00514241	51755453	CRAATCCTAAAACCCCAAAAACAATCCCTCCTAAAAAATAATCCRAACCC	NA		II			GGACGGGCCTCCGGGTCCTGGGGCCCCAGGAGCAGTCCCTCCTGGGAAGTAATCCGAGCC[CG]GGTTGCCGGCCACTGCCGCGCCGTCGGTCTCGTTCTGGCTCAGTTTCCTCTTGCCCTCTG	37	22	28193910	CGGGCTCGGATTACTTCCCAGGAGGGACTGCTCCTGGGGCCCCAGGACCC	22	26523910	R
cg00520612	1.1123	0.94892	9.53313	2.04274e-09	7.5002e-06	0.171204	11.49	101406542	101406544	101406543	101406593		NA		NA	LC	.;.	0	1	0	XY_NO	A_NO	101405562	101405563	-980	RPL24	NM_000986	11074	cg00520612	27615444	27615444	cg00520612	cg00520612	27615444	TATATAACATCATAAAAAAACTCAACAAATTAAACCCTTAACCTCCCAAC	NA		II			TGCCTAAGAACTACAATTCGGAGTTGCTGCCTAGTGAAGTTGAGGGGGTCGGTGGAGCCC[CG]CTGGGAGGCCAAGGGCTCAATCTGTTGAGCCCTTCTATGATGCTACATATTTCATCGTAT	37	3	101406543	ATGTAGCATCATAGAAGGGCTCAACAGATTGAGCCCTTGGCCTCCCAGCG	3	102889233	F
cg00524967	0.82991	0.568697	7.33462	1.94791e-07	0.000127281	0.137042	7.27931	34391825	34391827	34391826	34391876		NA		NA	LC	.;.	0	1	0	XY_NO	A_NO	34392205	34392206	-379	RFC3	NM_181558	11167	cg00524967	59610425	59610425	cg00524967	cg00524967	59610425	AAAATTTCACTCACTTAACAAATACCCAATAAAACTTCATTAAATAAATC	NA		II			CCAATAAGAATATTGAGGAATAGAGGTAACAAAGGATAGTGAAGATCAGACATTTTCAAG[CG]ATTCATCCAATGAAGCTTTACTGGGTACCTGCCAAGTGAGTGAAACCCTGAGATGTATAT	37	13	34391826	GGGTTTCACTCACTTGGCAGGTACCCAGTAAAGCTTCATTGGATGAATCG	13	33289826	F
cg00525145	-0.983073	1.56731	-4.32809	0.000252956	0.00986744	-0.133367	0.476263	1803442	1803444	1803394	1803444		NA		NA	HC	chr4_HCshore:1803070-1803634;chr4_ICshore:1802950-1803930	0	1	1	XY_NO	A_NO	1803093	1803094	350	FGFR3	AF369211	11171	cg00525145	13723402	29616323	cg00525145	cg00525145	13723402	AACCACAACAACTACACCTACATCATAAAAAACAAATTTAACAACATCCA	29616323	AACCGCGACAACTACACCTACGTCGTAAAAAACAAATTTAACAACATCCG	I	A	Red	GTGGTGCCCTCGGACCGCGGCAACTACACCTGCGTCGTGGAGAACAAGTTTGGCAGCATC[CG]GCAGACGTACACGCTGGACGTGCTGGGTGAGGGCCCTGGGGCGGCGCGGGGGTGGGGGCG	37	4	1803443	GACCGCGGCAACTACACCTGCGTCGTGGAGAACAAGTTTGGCAGCATCCG	4	1773241	R
cg00525277	1.10498	-0.210389	6.59307	1.04621e-06	0.000363365	0.186163	5.69531	32064238	32064240	32064238	32064288		NA	rs56250504	1	HC	chr6_HCshore:32063619-32064994;chr6_ICshore:32063377-32065145	0	1	1	XY_NO	A_NO	32077150	32077151	12912	TNXB	NM_019105	11172	cg00525277	28775476	69601371	cg00525277	cg00525277	28775476	AACATATATATTTACAATACAAACTACAACAACAAAAACTACAATATACA	69601371	GACGTATATATTTACAATACGAACTACAACGACGAAAACTACGATATACG	I	C	Grn	CAACACATGCAGCGGCCACTCTCACAGCGGCCCCGGCCACGACAGTCCCCAGGACAGCTG[CG]CACACCGCAGTCCTCGCCGCTGTAGCCCGCATTGCAAACACACACGCCGTTCTCGCAGCG	37	6	32064239	GGCGTGTGTGTTTGCAATGCGGGCTACAGCGGCGAGGACTGCGGTGTGCG	6	32172217	F	rs56250504
cg00529236	0.669171	0.103288	6.82297	6.16614e-07	0.000258952	0.11463	6.19481	85239957	85239959	85239958	85240008		NA	rs71386902,rs71389103	2	LC	.;.	0	1	0	XY_NO	A_NO	85170755	85170756	69203	LOC400548	NR_033984	11245	cg00529236	25737330	25737330	cg00529236	cg00529236	25737330	CCAATTCTCCTTACTAAAACACAAAACTTCTCAAAAAACAAATATAACCC	NA		II			AGACCCAGGCCATGATCTGAAGGGTGGGGGCACGGTGGAAGGGTCTCAGCTGGGGATGGC[CG]GGCCACATCTGCCCTTTGAGAAGCCTTGTGTTCCAGCAAGGAGAACTGGAATGAAGCCAG	37	16	85239958	CGGGCCACATCTGCCCTTTGAGAAGCCTTGTGTTCCAGCAAGGAGAACTG	16	83797459	F	rs34365382
cg00551609	1.21794	-2.41468	5.02503	4.49679e-05	0.00357003	0.118036	2.12029	74214661	74214663	74214612	74214662		NA		NA	IC	.;chr2_IC:74214558-74214883	0	1	0	XY_NO	A_NO	74195332	74195333	-19329	5S_rRNA	.	11713	cg00551609	55636464	55636464	cg00551609	cg00551609	55636464	TTTCCCTCCCATTATAATAACRAACTACCRACTTAAAATTAATAACAACC	NA		II			CATTGGCCGTCTTTCCCTCCCATTATAGTGGCGGACTGCCGGCTTGAGGTTGGTGACAGC[CG]CGACAGCAGAGAGTTGGCAGAAGTAGGGCTGAGCGAAGTTGAGCAGCTTAGGAGGAGCGG	37	2	74214662	TTCCCTCCCATTATAGTGGCGGACTGCCGGCTTGAGGTTGGTGACAGCCG	2	74068170	R
cg00573770	1.04706	-1.17991	4.69073	0.000102807	0.00583458	0.157382	1.33262	145278484	145278486	145278484	145278534		NA		NA	LC	.;.	0	1	1	XY_NO	A_NO	145278465	145278466	-19	ZEB2-AS1	NR_040248	12193	cg00573770	58600399	27809382	cg00573770	cg00573770	58600399	CCTTACTTTATAATAAAATCTCCCCAAAATATAAAAAAATTCAAAAATCA	27809382	CCTTACTTTATAATAAAATCTCCCCGAAATATAAAAAAATTCAAAAATCG	I	A	Red	AGTAGTTTGGCATTTTAATAAAGGGTCTCTAAGTAAATTAAAATAGAACACTCGGTTGGC[CG]ATCTCTGAATCTCTCTACACCTCGGGGAGACCTCACTACAAAGTAAGGGAGAGTGTGTAG	37	2	145278485	CCTTACTTTGTAGTGAGGTCTCCCCGAGGTGTAGAGAGATTCAGAGATCG	2	144994955	F
cg00575090	0.696986	-0.392485	5.64332	9.92264e-06	0.00143734	0.116638	3.55979	133308057	133308059	133308008	133308058		NA	rs79061649	1	LC	.;.	0	1	0	XY_NO	A_NO	133305668	133305669	2390	AK074396	AK074396	12231	cg00575090	70644427	70644427	cg00575090	cg00575090	70644427	AAACTAACCCTATCATTATCACTCCCCACACAAATAATACAAACAAAAAC	NA		II			ACTGGGGGTGCAGGCTGGCCCTGTCATTGTCACTCCCCACACAAGTGATGCAGGCAGGAA[CG]CACGGAGCCCTGGGGGCAGGGAGAGGCCAGAGTGGGAGAGAACGGGGACACAGGAGCACA	37	9	133308058	GGCTGGCCCTGTCATTGTCACTCCCCACACAAGTGATGCAGGCAGGAACG	9	132297879	R	rs79061649
cg00575672	0.823034	0.40853	5.73089	8.03151e-06	0.00125816	0.136422	3.76103	100644170	100644172	100644121	100644171		NA		NA	IC	.;chr4_IC:100644168-100644377	0	1	0	XY_NO	A_NO	100571613	100571614	-72557	AL832378	AL832378	12242	cg00575672	60642407	60642407	cg00575672	cg00575672	60642407	AAAACTCCAACTAACCTAATAAATATTTTAAAACTCAAACAACTACTTCC	NA		II			AGACAATAAAGGGAACTCCAGCTGGCCTGATGGGTGTTTTGGAACTCAAACAGCTGCTTC[CG]GATGTATCATTCCCACCTTTCACAGCCTTTCAGCGGAAATACTTATTGGCTCACTCAGAG	37	4	100644171	CGGAAGCAGCTGTTTGAGTTCCAAAACACCCATCAGGCCAGCTGGAGTTC	4	100863194	R
cg00578304	1.23482	1.62476	7.84367	6.4052e-08	6.17335e-05	0.154977	8.31961	2968626	2968628	2968627	2968677		NA		NA	IC	.;chr7_IC:2968077-2968712	0	1	0	XY_NO	A_NO	2883958	2883959	-84668	GNA12	AK295830	12316	cg00578304	34753359	34753359	cg00578304	cg00578304	34753359	CCCACACTATTCACCATATTTAAAACAAATACCCACAACAAATACAACCC	NA		II			GGCCGGCTGGGGGACTGGGGCGCTGCCTCGCCATGGTGCACAGGCTGAGCTCAAGGCCCC[CG]GGCTGCACCTGCTGTGGGCACCTGCTCTAAACATGGTGAACAGTGTGGGCCTGGGGCGTG	37	7	2968627	CCACACTGTTCACCATGTTTAGAGCAGGTGCCCACAGCAGGTGCAGCCCG	7	2935153	F
cg00588297	-0.875055	-0.819415	-6.2337	2.42186e-06	0.000611045	-0.136321	4.90018	74753690	74753692	74753641	74753691		NA		NA	LC	.;.	0	1	0	XY_NO	A_NO	74753407	74753408	-283	DQX1	NM_133637	12555	cg00588297	49802486	49802486	cg00588297	cg00588297	49802486	AAAAAAATAATTTTAAACAATTACAATCTAACTACCCCCTTCAAATATAC	NA		II			TCACTTGGCATGAGGAGGTGATTTTAGACAGTTGCAGTCTGACTACCCCCTTCAAATGTA[CG]AGAAGACTCTCACCCCCATCCCCCGCAGCCAAGGAATAAGGAACCCACTCACAGGGCTTT	37	2	74753691	AGGAGGTGATTTTAGACAGTTGCAGTCTGACTACCCCCTTCAAATGTACG	2	74607199	R
cg00602811	1.19297	-1.27977	5.30208	2.27659e-05	0.00238488	0.172449	2.76889	145278563	145278565	145278564	145278614		NA		NA	LC	.;.	0	1	0	XY_NO	A_NO	145278605	145278606	-41	ZEB2_AS1_4	.	12881	cg00602811	12693319	12693319	cg00602811	cg00602811	12693319	TTTAATATCATACTCTCCCTTCCCTACTAAATTTCTCTATAACCTTTCTC	NA		II			CACCTCGGGGAGACCTCACTACAAAGTAAGGGAGAGTGTGTAGGGAGGCAGGAGGAGAAA[CG]AGAAAGGCCATAGAGAAACTTAGCAGGGAAGGGAGAGCATGATATTAAACGGCATGGGGT	37	2	145278564	CGAGAAAGGCCATAGAGAAACTTAGCAGGGAAGGGAGAGCATGATATTAA	2	144995034	F
cg00606900	-0.715178	0.765999	-5.07849	3.94179e-05	0.00328696	-0.11266	2.24581	50175249	50175251	50175249	50175299		NA		NA	IC	.;chr22_IC:50175132-50175988	0	1	1	XY_NO	A_NO	50173957	50173958	-1292	LOC90834	NR_026993	12952	cg00606900	58684309	64695329	cg00606900	cg00606900	58684309	AAAAACCAAAATAACAACTTAAATACCAACAACAAAAACAAACAAAAACA	64695329	AAAAACCGAAATAACAACTTAAATACCAACGACAAAAACGAACAAAAACG	I	A	Red	CCGAGACACCTGAGGGCACGGAGCCATGGGAACGCAACCCCACAACACGGGATACAAGCC[CG]CCCCTGCCCGCCCCTGCCGCTGGCACCCAAGCTGCCACCTCGGCTTCTCCGGCTCATGGG	37	22	50175250	CGCCCCTGCCCGCCCCTGCCGCTGGCACCCAAGCTGCCACCTCGGCTTCT	22	48561254	F
cg00611789	-0.998083	-0.92286	-6.18799	2.69767e-06	0.000655134	-0.153929	4.79784	78985431	78985433	78985431	78985481		NA		NA	HC	chr5_HCshore:78985242-78986287;chr5_ICshore:78985300-78986415	0	1	1	XY_NO	A_NO	78985658	78985659	-226	CMYA5	NM_153610	13041	cg00611789	13801431	49643316	cg00611789	cg00611789	13801431	AAATCCCTAACAAACCTTTCAAACAACTAAAAATCACTTTAAAAAACACA	49643316	AAATCCCTAACGAACCTTTCGAACAACTAAAAATCACTTTAAAAAACGCG	I	A	Red	AAATAAGAGACGGGGCTAGGTTGCCTTTCCTCCTTTGAACCCCCTGGTGCAGCCGGAGCC[CG]CGCCCCTTAAAGTGATCTCCAGTTGTCCGAAAGGCCCGCCAGGGATCTGGCGAAACGGGG	37	5	78985432	CGCGCCCCTTAAAGTGATCTCCAGTTGTCCGAAAGGCCCGCCAGGGATCT	5	79021188	F
cg00615746	-0.757324	1.0605	-4.48772	0.00017016	0.00787709	-0.112774	0.853114	74658980	74658982	74658981	74659031		NA		NA	ICshore	.;ICshore:74657867-74659360	0	1	0	XY_NO	A_NO	74658552	74658553	-428	CYP11A1	AK292301	13119	cg00615746	39701447	39701447	cg00615746	cg00615746	39701447	ATAAAACTAAATTTTAAATTCCTAACCCTATAACTATCAACCCAACCAAC	NA		II			AAAGTGCTGGGATTACAAGCGTGAGCCACCGCACCCGGCCTTCTCCCAATTTTTAAAACT[CG]CTGGCTGGGCTGACAGCTACAGGGCCAGGAATTCAAAACTTAGCCTCACCAGTCTCCCCT	37	15	74658981	CGCTGGCTGGGCTGACAGCTACAGGGCCAGGAATTCAAAACTTAGCCTCA	15	72446034	F
cg00636527	0.676627	0.951258	5.41942	1.7092e-05	0.00200943	0.104303	3.04197	176859355	176859357	176859356	176859406		NA		NA	IC	.;chr5_IC:176858958-176859411	0	1	0	XY_NO	A_NO	176858711	176858712	645	GRK6	AK056697	13511	cg00636527	39646489	39646489	cg00636527	cg00636527	39646489	AAAAACCACCCTCAAAAACCTAACACTATAATCACTCCTATACCTAACAC	NA		II			TTTTCTGAGCCACACGGTGAGTGAGCAGCGATGGAGAGATGATGGGAGCCACCAGAGCCC[CG]TGTCAGGCACAGGAGTGACCACAGTGTCAGGCTTCTGAGGGTGGTCTCTTCATACAGACA	37	5	176859356	GAGACCACCCTCAGAAGCCTGACACTGTGGTCACTCCTGTGCCTGACACG	5	176791962	F
cg00638945	0.615701	0.30328	4.48506	0.000171286	0.00790545	0.103626	0.846845	98266642	98266644	98266593	98266643		NA		NA	LC	.;.	0	1	0	XY_NO	A_NO	98268880	98268881	2238	PTCH1	AB233423	13561	cg00638945	11712400	11712400	cg00638945	cg00638945	11712400	AAAACTACTAAAAAACACACTACATCTCCTTCCAAAACTTAAAATAAATC	NA		II			GCAGCTCCCATAAAACTGCTAGGAAGCACACTGCATCTCCTTCCAGGACTTGAAATGGGT[CG]TGTTATGCAGAAAGCAAGTTATTTCCAGAAATATGCAATGTTAAGAAAATAAATCACATT	37	9	98266643	CGACCCATTTCAAGTCCTGGAAGGAGATGCAGTGTGCTTCCTAGCAGTTT	9	97306464	R
cg00639837	0.905483	1.88047	6.20853	2.56998e-06	0.000634303	0.103096	4.84386	20711636	20711638	20711636	20711686		NA		NA	HC	chr13_HCshore:20710774-20711725;chr13_ICshore:20710815-20712133	0	1	1	XY_NO	A_NO	20717426	20717427	5790	GJA3	CCDS9289	13581	cg00639837	19733414	71657503	cg00639837	cg00639837	19733414	AAATATTAAACAATCCCAAACCACAACCTATAAATCCCTTACTCACTACA	71657503	AAATATTAAACAATCCCGAACCGCAACCTATAAATCCCTTACTCACTACG	I	A	Red	CCCGTCTCGTCTCGTCAGTGCCACCCGCGCACTGTCCCCAGGGTCCGGGCCGCCCTGGCC[CG]CAGTGAGCAAGGGACCCATAGGCTGCGGCCCGGGACTGTTTAACATTTCCCTCCACAGGC	37	13	20711637	AAATGTTAAACAGTCCCGGGCCGCAGCCTATGGGTCCCTTGCTCACTGCG	13	19609637	F
cg00642460	1.03074	-1.08564	4.91421	5.91179e-05	0.00420501	0.153037	1.85962	176827696	176827698	176827648	176827698		NA		NA	HC	chr5_HCshore:176826799-176828119;chr5_ICshore:176826938-176827981	0	1	1	XY_NO	A_NO	176827636	176827637	-60	PFN3	NM_001029886	13620	cg00642460	66642445	22712399	cg00642460	cg00642460	66642445	CAACACTATAAAACAAACTAAACAAAACTATAACATCACACAAAACACCA	22712399	CGACGCTATAAAACAAACTAAACGAAACTATAACGTCACACAAAACGCCG	I	T	Red	GGGGAAGGCCTGCGGCGCTGTGAGGCAGGCTGGGCGGGGCTGTGACGTCACACAAGGCGC[CG]TCCCGGAGCGACCACCCAGGCTGGGGCACGTGGGGCGTGGGCGTTTAGTGCTGTCGCAGT	37	5	176827697	CGGCGCCTTGTGTGACGTCACAGCCCCGCCCAGCCTGCCTCACAGCGCCG	5	176760303	R
cg00652274	1.00544	1.17851	5.72072	8.23092e-06	0.0012754	0.147778	3.73769	115576802	115576804	115576753	115576803		NA		NA	LC	.;.	0	1	0	XY_NO	A_NO	115342150	115342151	234653	GAP43	NM_002045	13821	cg00652274	18693306	18693306	cg00652274	cg00652274	18693306	TAACTCCAATTAAAACATACCAAATACTACCTTCTAAATACAATACCTTC	NA		II			TCAGCCAGGAATAACTCCAATTAAAGCATGCCAGGTGCTGCCTTCTGAGTACAGTGCCTT[CG]GAGTTCCATGCTTTAGTGAGCCCTGTAGTTGCTATGCAAAATGTTGACTGATTTAGATTT	37	3	115576803	AACTCCAATTAAAGCATGCCAGGTGCTGCCTTCTGAGTACAGTGCCTTCG	3	117059493	R
cg00660167	-0.929406	-1.22549	-4.4875	0.000170254	0.00788027	-0.130853	0.85259	80200973	80200975	80200973	80201023		NA		NA	HC	chr17_HCshore:80200528-80201107;chr17_ICshore:80200110-80201637	0	1	1	XY_NO	A_NO	80193649	80193650	7325	SLC16A3	NM_001206952	13965	cg00660167	52719351	31728347	cg00660167	cg00660167	52719351	ATCCTAAACTAATTACTATATAAACATTTTAAAATACAAAACCTTAAACA	31728347	ATCCTAAACTAATTACTATATAAACGTTTTAAAATACGAAACCTTAAACG	I	A	Red	TCTTAACTCGGCTCTGACCCACCCCAACCTCCCTCTGTACTTCAACACACAGCTCCCACC[CG]CTCAAGGCCCCGTACTCCAAAACGCTTACACAGTAACCAGCCTAGGATTGAGAAAGCATC	37	17	80200974	ATCCTAGGCTGGTTACTGTGTAAGCGTTTTGGAGTACGGGGCCTTGAGCG	17	77794263	F
cg00673006	0.825331	-1.79368	6.39671	1.65186e-06	0.000487615	0.100908	5.26294	97483132	97483134	97483083	97483133		NA		NA	HC	chr2_HCshore:97481126-97483498;chr2_ICshore:97481044-97483446	0	1	0	XY_NO	A_NO	97481990	97481991	1143	CNNM3	NM_017623	14225	cg00673006	34620466	34620466	cg00673006	cg00673006	34620466	CCAACATCRTAAACATACTCTACCTCAAAAACTTAACCTTCRTAAATCCC	NA		II			GGAGGAGCGCTCCAACATCGTGGACATGCTCTACCTCAAGGACTTGGCCTTCGTGGATCC[CG]AAGACTGCACGCCGCTCAGCACCATCACTCGTTTCTACAACCATCCGCTCCACTTCGTCT	37	2	97483133	CGGGATCCACGAAGGCCAAGTCCTTGAGGTAGAGCATGTCCACGATGTTG	2	96846860	R
cg00674628	-0.938942	-1.13199	-6.17153	2.80466e-06	0.000669508	-0.135896	4.76093	102970250	102970252	102970251	102970301		NA		NA	IC	.;chr14_IC:102970151-102970360	0	1	0	XY_NO	A_NO	102974225	102974226	3975	ANKRD9	CCDS9973	14258	cg00674628	12633320	12633320	cg00674628	cg00674628	12633320	CTTCATCCTAATAATACCTTAATTTTCCTACTATAACTTCCCCTTCTATC	NA		II			GGATTTGAGGTAACTTAGGAAACTGCTCTCAATACGGAATTTTAAAGTTGGTGAGGAAGT[CG]ACAGAAGGGGAAGTCACAGTAGGAAAATCAAGGTACTATCAGGATGAAGTCAGCACGCAG	37	14	102970251	CGACAGAAGGGGAAGTCACAGTAGGAAAATCAAGGTACTATCAGGATGAA	14	102040004	F	rs11963
cg00676988	0.876234	1.73494	4.62556	0.000120846	0.0064278	0.10726	1.17872	186494911	186494913	186494863	186494913		NA		NA	LC	.;.	0	1	1	XY_NO	A_NO	186456711	186456712	-38200	PDLIM3	AK129863	14310	cg00676988	47794475	65796501	cg00676988	cg00676988	47794475	CTCCAAAAACAATCTACACCTCAAACACATCACAACAAACTAAACAACCA	65796501	CTCCAAAAACAATCTACACCTCAAACACATCACAACGAACTAAACAACCG	I	A	Red	CAAGGTGAGTTACTCCAAGAGCAGTCTGCACCTCAGGCACATCACAGCGAGCTGGGCAGC[CG]GGGTGGTCAGGCAGAAAGAGGGCTCTGGGGCTCAGCATTCTGGGGTGCCCTCGACCTTTA	37	4	186494912	CTCCAAGAGCAGTCTGCACCTCAGGCACATCACAGCGAGCTGGGCAGCCG	4	186731906	R
cg00680551	1.10321	-0.402792	4.63465	0.000118151	0.00633693	0.181224	1.20018	103135594	103135596	103135595	103135645		NA	rs60843996	1	ICshore	.;chr8_ICshore:103135372-103136865	0	1	0	XY_NO	A_NO	103136561	103136562	967	NCALD	NM_001040627	14372	cg00680551	57630439	57630439	cg00680551	cg00680551	57630439	AAATACCATTTAACTCTACAAAACTCCTACCAAAATCAATTTCTTCCTAC	NA		II			GGGGCTAGCGTGTAAGCACAGCAGCACACCAGCCGCCTCGCCTGCGGCCTCCGACAGACC[CG]CAGGAAGAAACTGACCCTGGCAGGAGCTCTGCAGAGCCAAATGGCATTCTTTCTCCATGC	37	8	103135595	AATGCCATTTGGCTCTGCAGAGCTCCTGCCAGGGTCAGTTTCTTCCTGCG	8	103204771	F	rs60843996
cg00686823	-1.26227	-0.966463	-5.9305	4.97408e-06	0.000943035	-0.188369	4.21671	127311037	127311039	127311038	127311088		NA		NA	HC	chr3_HCshore:127310910-127311756;chr3_ICshore:127310859-127311814	50	1	0	XY_NO	A_NO	127309567	127309568	-1470	TPRA1	NM_001142646	14486	cg00686823	74647350	74647350	cg00686823	cg00686823	74647350	TCCTAACACATAATAAAATAACAATTTCCTACCCTCTAAAAACTAAAAAC	NA		II			CTCCTCAAGTTCCTCCCAGAAAGTTATACACATCACTCTCACGCACATTCAATTGGCCAC[CG]CTTCTAGCCTCCAGAGGGCAGGAAACTGCCACCCTACCATGTGCCAGGAAGTAGAAGTCA	37	3	127311038	CCTGGCACATGGTAGGGTGGCAGTTTCCTGCCCTCTGGAGGCTAGAAGCG	3	128793728	F
cg00691974	0.67631	-0.336973	5.62949	1.02603e-05	0.00147211	0.113887	3.52794	185087957	185087959	185087908	185087958		NA		NA	LC	.;.	0	1	0	XY_NO	A_NO	185139113	185139114	51156	ENPP6	NM_153343	14608	cg00691974	29614411	29614411	cg00691974	cg00691974	29614411	CTACCTCCATACAAAAAAATCAACCAACATCTCCATCCTAAAACACCTCC	NA		II			TTGGGGCATGTCTACCTCCATACAGGAAAGTCAGCCAACATCTCCATCCTGAAGCACCTC[CG]TCTTCTGGCTCGTGATAAAGCTTCCTTTTCCCACCCACTGTGCTCCCTCCTCTCCCCAGT	37	4	185087958	CGGAGGTGCTTCAGGATGGAGATGTTGGCTGACTTTCCTGTATGGAGGTA	4	185324952	R
cg00704869	-1.00361	0.638452	-4.5381	0.00015015	0.00732269	-0.162971	0.972118	114004576	114004578	114004527	114004577		NA		NA	LC	.;.	0	1	0	XY_NO	A_NO	114009795	114009796	5219	GRTP1	BC143682	14913	cg00704869	71739441	71739441	cg00704869	cg00704869	71739441	TTCCRACCTATTCACTCCACTAATTACTAACAACAATACCCTTAATATAC	NA		II			GTTGCCCTGCATTCCGGCCTGTTCACTCCACTAGTTACTAACAGCAATGCCCTTAATATG[CG]CCCAGCTAGGTGGCCTCCGGGAGGCGCAAGGACTCTCCCAACTGCAGCTGCTGGTTCACA	37	13	114004577	TCCGGCCTGTTCACTCCACTAGTTACTAACAGCAATGCCCTTAATATGCG	13	113052578	R
cg00705730	-0.827526	0.236444	-4.36411	0.000231308	0.00939765	-0.138319	0.561258	106438119	106438121	106438070	106438120		NA		NA	LC	.;.	0	1	0	XY_NO	A_NO	106468203	106468204	-30083	NCK2	NM_001004720	14933	cg00705730	34636317	34636317	cg00705730	cg00705730	34636317	ATACCCCRATAATACAATCAATAAAAACAACTATAATCTATAAAATCATC	NA		II			TTGATTCCACAGTGCCCCGGTGGTGCAGTCAGTGGAAGCAGCTGTAATCTATGGGGTCAT[CG]TTGGCAGGTGCCCGGCACAGGGCTTGTCACTGCTTGTATATTATCTCTAGTCGCAAATGC	37	2	106438120	TGCCCCGGTGGTGCAGTCAGTGGAAGCAGCTGTAATCTATGGGGTCATCG	2	105804552	R
cg00710862	-1.07028	-1.78182	-5.55994	1.21438e-05	0.00163353	-0.125278	3.36748	85545907	85545909	85545858	85545908		NA		NA	LC	.;.	0	1	0	XY_NO	A_NO	85555418	85555419	9511	TGOLN2	BC028219	15023	cg00710862	19794377	19794377	cg00710862	cg00710862	19794377	ATAAAAATACTATATCAAAACRTATATAACTAACTATCAAATCTTTCCCC	NA		II			TGGAAGCCATCATGGGAGTACTATGTCAGAGCGTATGTAACTAGCTGTCAGGTCTTTCCC[CG]TTGCCTCAGCCTTTCTACACAGACTGGCCTTCAACTTCCCCTGAGTCCAGAAGTAGACTC	37	2	85545908	CGGGGAAAGACCTGACAGCTAGTTACATACGCTCTGACATAGTACTCCCA	2	85399419	R
cg00715122	0.855725	0.0815778	4.44263	0.000190326	0.00838306	0.143631	0.746616	59904537	59904539	59904538	59904588		NA		NA	IC	.;chr8_IC:59904331-59904698	0	1	0	XY_NO	A_NO	60031766	60031767	127229	TOX	NM_014729	15134	cg00715122	73655349	73655349	cg00715122	cg00715122	73655349	CAAACCTAACACTACCTACCAAATAAAACTAATATAACRAAAACTCCRAC	NA		II			GGCAGCCCGCGTTATCAGCGTGCTCATCTTGGCCTCGGCAGGGCTGACGCGTGGTGGAGA[CG]CCGGAGCCCTCGTTACACTAGTTTTACCTGGCAGGCAGTGCTAGGTCTGCGCAAAGATAA	37	8	59904538	CGCCGGAGCCCTCGTTACACTAGTTTTACCTGGCAGGCAGTGCTAGGTCT	8	60067092	F
cg00726046	0.649827	-0.658155	4.36148	0.000232826	0.00943246	0.106929	0.555045	43161259	43161261	43161260	43161310		NA		NA	LC	.;.	50	1	0	XY_NO	A_NO	43160435	43160436	825	PKIG	NM_181805	15363	cg00726046	69740362	69740362	cg00726046	cg00726046	69740362	CTATTTTCTCTATACATTCACAACCCCCCTATATATCCAAAATCATAACC	NA		II			GAGGGAACTCCACAGTTTTCCGGAGGAGACAGACTCGTAAACAAGAATTCACAGTGATTC[CG]GTTATGATTTTGGACATACAGGGGGGCTGTGAATGCACAGAGAAAACAGTTAACCTGGAT	37	20	43161260	TGTTTTCTCTGTGCATTCACAGCCCCCCTGTATGTCCAAAATCATAACCG	20	42594674	F
cg00738897	-0.689961	0.230725	-5.78098	7.11908e-06	0.00117088	-0.117261	3.87576	85198672	85198674	85198673	85198723		NA		NA	LC	.;.	0	1	0	XY_NO	A_NO	85170755	85170756	27918	LOC400548	NR_033984	15622	cg00738897	50680329	50680329	cg00738897	cg00738897	50680329	ATACCTTCCAAATTCCAAAATCATCCAACTACCTAACCAACTTCTACTAC	NA		II			CCAGGGGCACGTGACAGAGCTTAATCTTGATTGCTGGCACTCAAGAGGAATAAAAGATGG[CG]CAGCAGAAGCTGGCCAGGCAGCTGGATGATTCTGGAACTTGGAAGGCATAATGAGTGAGG	37	16	85198673	TGCCTTCCAAGTTCCAGAATCATCCAGCTGCCTGGCCAGCTTCTGCTGCG	16	83756174	F
cg00738934	1.26478	1.91658	5.62851	1.02848e-05	0.00147453	0.148385	3.52567	78996278	78996280	78996279	78996329		NA		NA	LC	.;.	0	1	0	XY_NO	A_NO	79428335	79428336	-432056	PKIA	NM_181839	15624	cg00738934	70644497	70644497	cg00738934	cg00738934	70644497	ACAATCATTCAATAACCTAAACCAAAAATCTTATACTTAAATACTATTCC	NA		II			CTGGGAAGTGCTGCTCAGATCTGGGAAGTCATTTAGCTTGGCTGTGTGTTCTCACCACTG[CG]GAACAGTATTTAAGCACAAGATTTCTGGCCCAGGTCATTGAATGATTGTGGTGCACTCTG	37	8	78996279	CAATCATTCAATGACCTGGGCCAGAAATCTTGTGCTTAAATACTGTTCCG	8	79158834	F
cg00748373	0.905268	-1.15255	6.54504	1.16937e-06	0.000394069	0.134202	5.59002	68676740	68676742	68676740	68676790		NA	rs62055321	1	HC	chr16_HCshore:68676162-68677140;chr16_ICshore:68675549-68677101	0	1	1	XY_NO	A_NO	68678150	68678151	-1409	CDH3	AK296968	15824	cg00748373	54727348	38623409	cg00748373	cg00748373	54727348	AATCTCCCACAAAACACTTTTTATACCCAAAAAAAAATCAAATCTACACA	38623409	AATCTCCCGCAAAACGCTTTTTATACCCGAAAAAAAATCAAATCTACGCG	I	C	Grn	CGAGCGTAGGCCTGGCCACCCTGTCCCGCCGGGGGCCCACTCCATTGCGCCGCGCGGGTG[CG]CGTAGACCTGACCTCCCCTCGGGCATAAAAAGCGCCCTGCGGGAGATCCAGGCCGGGAGG	37	16	68676741	CGCGTAGACCTGACCTCCCCTCGGGCATAAAAAGCGCCCTGCGGGAGATC	16	67234242	F	rs62055321
cg00758915	0.845526	-0.180851	4.36332	0.000231763	0.00941016	0.141895	0.559393	140773538	140773540	140773489	140773539		NA		NA	LC	.;.	0	1	0	XY_NO	A_NO	140771482	140771483	2057	PCDHGA8	NM_032088	16034	cg00758915	64679377	64679377	cg00758915	cg00758915	64679377	TATACATAACCAAAACTCTAAAAAAAATAATCAAATTATCTATTACACAC	NA		II			GCCTTCTTGAGTGTGCATGACCAAGACTCTGGAAAGAATGGTCAAGTTGTCTGTTACACA[CG]TGATAATTTACCTTTTAAATTAGAAAAGTCAATAGGTAATTATTATAGATTAGTGACAAG	37	5	140773539	CGTGTGTAACAGACAACTTGACCATTCTTTCCAGAGTCTTGGTCATGCAC	5	140753723	R
cg00760729	-1.08547	-1.28259	-5.7785	7.16167e-06	0.00117534	-0.150489	3.87009	161236087	161236089	161236088	161236138		NA		NA	LC	.;.	0	1	0	XY_NO	A_NO	161264392	161264393	28305	MIR4785	NR_039946	16072	cg00760729	16726482	16726482	cg00760729	cg00760729	16726482	TTCTATAAACATTAAAAACATTTCCCAAATCCTACTTACCACAAAATAAC	NA		II			AATGCTGGCAAGCCTCATTCCTCTCTTCATCTCTTCTGAAGCAGATAAATTGAAGTAGAA[CG]TCATTCTGTGGTAAGCAGGATCTGGGAAATGCTTTCAATGTTTACAGAAATCGGATGCAA	37	2	161236088	CGTCATTCTGTGGTAAGCAGGATCTGGGAAATGCTTTCAATGTTTACAGA	2	160944334	F
cg00765128	0.782978	-0.819394	5.41663	1.72087e-05	0.00201467	0.122903	3.03549	28226904	28226906	28226905	28226955		NA		NA	HC	chr6_HCshore:28226729-28227727;chr6_ICshore:28226816-28227712	0	1	0	XY_NO	A_NO	28227010	28227011	106	ZKSCAN4	AK302017	16164	cg00765128	67731493	67731493	cg00765128	cg00765128	67731493	TAAAATTAAAATACRCCTATTTTTAAAACTTATATTCCCCAACTTAAACC	NA		II			GTGGGTGTTCCAACAGTAGAGGGGATCATTGACGCAAATTCGTCCTTTTATGTTCCCACA[CG]GCTCAAGTTGGGGAATATAAGTCCTAAAAACAGGCGCACCCTAATCCTACCTACTTCCCA	37	6	28226905	CGGCTCAAGTTGGGGAATATAAGTCCTAAAAACAGGCGCACCCTAATCCT	6	28334884	F
cg00768195	0.781875	0.25707	5.6479	9.81348e-06	0.00142766	0.132132	3.57032	169927921	169927923	169927922	169927972		NA		NA	LC	.;.	0	1	0	XY_NO	A_NO	169929084	169929085	-1162	DHRS9	NM_001142270	16231	cg00768195	29620329	29620329	cg00768195	cg00768195	29620329	AATTCTAAAAATAAAAACATCTCTAATTTTCTTTTACCTTCCTTCAAAAC	NA		II			AGGAGGGACTTGGGATAATTAATGAATAGTTAGGGATGTGATGGTGAATTATAATTTAAA[CG]TTTTGAAGGAAGGCAAAAGAAAATCAGAGATGCTTTTATCCTTAGAACTAAAAATGCAAA	37	2	169927922	CGTTTTGAAGGAAGGCAAAAGAAAATCAGAGATGCTTTTATCCTTAGAAC	2	169636168	F
cg00774102	-0.784545	-1.0636	-5.22097	2.77714e-05	0.00267729	-0.116138	2.57952	31590869	31590871	31590870	31590920		NA	rs2736172	1	LC	.;.	0	1	0	XY_NO	A_NO	31590855	31590856	15	SNORA38	NR_002971	16355	cg00774102	72622408	72622408	cg00774102	cg00774102	72622408	TTTATTTTCCTCCAATTCTTACRTATCCAAAAACAAAAAACCACAAACAC	NA		II			ACTGGGTCCTTTAAAGGGGGTGTGGGCTCTGGGTGAACACCAGTTATCCTCCTACAAAGG[CG]TGTCTGTGGTTCCCTGTCTTTGGACACGTAAGAATTGGAGGAAAATAAATGTGGATTTGG	37	6	31590870	TTATTTTCCTCCAATTCTTACGTGTCCAAAGACAGGGAACCACAGACACG	6	31698849	F	rs2736172
cg00780456	0.720003	1.36364	5.74974	7.67497e-06	0.00122362	0.10038	3.80423	92046215	92046217	92046166	92046216		NA		NA	LC	.;.	50	1	0	XY_NO	A_NO	92053202	92053203	6987	TMEM55A	NM_018710	16489	cg00780456	11734417	11734417	cg00780456	cg00780456	11734417	CCAACCTCCTCCTTATTTTTAAAATAACAAATATTATACTTACTATTCCC	NA		II			AGCCGCAGTGCCCAGCCTCCTCCTTGTTTTTAAAATAGCAAGTGTTATACTTGCTGTTCC[CG]TTGCCTGGAGCACTCTTTCAGTAAATCTTCCAAAGGCTGATCCAACTCATGTTTCAGGTC	37	8	92046216	CGGGAACAGCAAGTATAACACTTGCTATTTTAAAAACAAGGAGGAGGCTG	8	92115392	R
cg00782355	-1.28511	-2.55491	-8.54186	1.47382e-08	2.56686e-05	-0.11187	9.68222	85881501	85881503	85881502	85881552		NA		NA	IC	.;chr16_IC:85880724-85882266	48	1	0	XY_NO	A_NO	85833172	85833173	48330	COX4I1	NM_001861	16531	cg00782355	20809370	20809370	cg00782355	cg00782355	20809370	ACTCTTACCACCACTAAATAAATCTACCRATACTAAAACRTAACAAACAC	NA		II			TCAGCAAGGCTGTGCTGAGTGGAAGAAGCCCTGCCCAGACGGGCACCCCCGGTGCAATTC[CG]TGTCTGTCACGTCCCAGCACCGGCAGATCCACCCAGTGGTGGCAAGAGCCCAGACGAACG	37	16	85881502	CTCTTGCCACCACTGGGTGGATCTGCCGGTGCTGGGACGTGACAGACACG	16	84439003	F
cg00796672	0.808993	1.61317	5.83749	6.21517e-06	0.00107786	0.101848	4.00492	48596816	48596818	48596817	48596867		NA		NA	LC	.;.	0	1	0	XY_NO	A_NO	48597074	48597075	258	OR10AD1	NM_001004134	16841	cg00796672	41682385	41682385	cg00796672	cg00796672	41682385	TAAATATCTACTTCATCACCACTACCATCCCACAAATATTAATCCACCTC	NA		II			AGAAGACAAAGTACATCTGGGTCATGCAACATACAAAGGAGACAATGTGGTCCCTGACCA[CG]AGGTGGATCAACATCTGTGGGATGGTAGTGGTGATGAAGCAGACATCCAGGAGAGACAGA	37	12	48596817	CGAGGTGGATCAACATCTGTGGGATGGTAGTGGTGATGAAGCAGACATCC	12	46883084	F
cg00802728	1.55895	-2.87873	6.93534	4.77361e-07	0.000221726	0.117955	6.43624	113906078	113906080	113906030	113906080		NA		NA	HC	chr12_HCshore:113904587-113906540;chr12_ICshore:113904418-113906538	0	1	1	XY_NO	A_NO	113909876	113909877	3798	LHX5	NM_022363	16947	cg00802728	30638423	27617389	cg00802728	cg00802728	30638423	CAACTACTTAACCTTAATAATAATACAAAAACCACACCACTTAATACCCA	27617389	CAACTACTTAACCTTAATAATAATACGAAAACCGCGCCGCTTAATACCCG	I	A	Red	CTTGAGCGTCTCCAGCTGCTTGGCCTTGATGGTGGTGCGGGGGCCGCGCCGCTTGGTGCC[CG]AGTTCTGCTCCTCGTTCTCGTTGTTGGCCGTCTCCTTGTCCGACGAGGTCGAGTTGTCCG	37	12	113906079	CGGGCACCAAGCGGCGCGGCCCCCGCACCACCATCAAGGCCAAGCAGCTG	12	112390462	R
cg00806239	0.715228	1.06217	5.70533	8.54215e-06	0.00129867	0.1067	3.70237	43456983	43456985	43456934	43456984		NA		NA	LC	.;.	0	1	0	XY_NO	A_NO	43457214	43457215	-230	TJAP1	AK127338	17016	cg00806239	54788314	54788314	cg00806239	cg00806239	54788314	TCACTTCCCCCAAAATAATCTAAAAACTTCATAAAAAAATTATTTCTACC	NA		II			AGCTAGAGGTGTCACTTCCCCCAGGGTGGTCTGGAGGCTTCATGGAAGAGTTGTTTCTGC[CG]TTGATGGGAGAGCTTCTTGCTCTGTTGCTCGTGTTGCTTGTTCTGAGAGGGGAGAATAGT	37	6	43456984	CGGCAGAAACAACTCTTCCATGAAGCCTCCAGACCACCCTGGGGGAAGTG	6	43564962	R
cg00807871	1.07048	0.371717	5.3308	2.12212e-05	0.00228185	0.178189	2.83583	37617123	37617125	37617123	37617173		NA		NA	HC	chr6_HCshore:37616644-37617237;chr6_ICshore:37616001-37617515	0	1	1	XY_NO	A_NO	37615099	37615100	-2024	MDGA1	AX746568	17056	cg00807871	57654461	44810330	cg00807871	cg00807871	57654461	TACATCCACCCTAAAATTTTTCCTAACAAAAACTCACAACATTAAAAACA	44810330	TACATCCGCCCTAAAATTTTTCCTAACGAAAACTCACGACATTAAAAACG	I	A	Red	AGCGGGGCCTCTCCCCAGCGAGTGGGGCCTGAGGAGTGGCCCGTGGGGAGGCAACGCGCT[CG]CCTCTAATGCCGTGAGCCCCCGCCAGGAAAAATCCCAGGGCGGATGCACACTCGCAACAC	37	6	37617124	CGCCTCTAATGCCGTGAGCCCCCGCCAGGAAAAATCCCAGGGCGGATGCA	6	37725102	F
cg00817765	0.771078	-0.974836	4.32053	0.000257751	0.00997074	0.116034	0.458427	38940900	38940902	38940901	38940951		NA		NA	IC	.;chr1_IC:38940659-38941075	0	1	0	XY_NO	A_NO	38680438	38680439	-260462	LOC339442	NR_038928	17273	cg00817765	22631367	22631367	cg00817765	cg00817765	22631367	CAAACTAAAAATATTAATTCCCCTTCRACATAATCATTTTTCAAAAACAC	NA		II			CTTTAATTCTTTCCGCGGATGGCCACGGCTTTTGCCGCCTGTACCCTTCCTGGAGCAACC[CG]TGCTTTTGAAAAATGACCATGCCGAAGGGGAACTAACACTCCCAGCCTGGTGCGGGTCTT	37	1	38940901	AGGCTGGGAGTGTTAGTTCCCCTTCGGCATGGTCATTTTTCAAAAGCACG	1	38713488	F
cg00822241	-1.81426	-2.56415	-11.4039	6.80389e-11	1.0437e-06	-0.156637	14.519	49201467	49201469	49201418	49201468		NA		NA	LC	.;.	26	1	0	XY_NO	A_NO	49199227	49199228	2241	FUT2	NM_001097638	17354	cg00822241	63676332	63676332	cg00822241	cg00822241	63676332	AAAACCCTAAATTAAAATCACACAACACATAAAAAATTCCTAATCATACC	NA		II			ACAGAGAGGTAAAAGCCCTGGGTTAAAGTCACACAGCACATAAAAGGTTCCTGATCATGC[CG]TGCAGGGCATCTCGCCAAACCTCAAAAATTCACAATCTCATAGCGCAGCTTGCTCTGTGA	37	19	49201468	CGGCATGATCAGGAACCTTTTATGTGCTGTGTGACTTTAACCCAGGGCTT	19	53893280	R
cg00829091	1.42996	2.3261	5.21414	2.82408e-05	0.00270017	0.136069	2.56355	241533693	241533695	241533644	241533694		NA		NA	LC	.;.	0	1	0	XY_NO	A_NO	241526132	241526133	7562	CAPN10	AF089095	17475	cg00829091	33730323	33730323	cg00829091	cg00829091	33730323	AACCAAAATAACCATTAAACCTAAAATTTCAATAAAACAAACATCATCAC	NA		II			GTGAGGCCTGGGACCAAGGTGGCCATTGGGCCTGGGGTTTCAATAGGGCAGACATCATCA[CG]GGCTCGGGCAGCAGTCCTGGGAAGACGCATCCAGAGGCGTGAAGTTCCTCTGGGAAAAGA	37	2	241533694	ACCAAGGTGGCCATTGGGCCTGGGGTTTCAATAGGGCAGACATCATCACG	2	241182367	R
cg00839333	-1.13918	2.65775	-4.40629	0.000208302	0.00881412	-0.102407	0.66082	27504519	27504521	27504520	27504570		NA		NA	IC	.;chr8_IC:27504377-27504589	19	1	0	XY_NO	A_NO	27491576	27491577	12944	SCARA3	NM_016240	17685	cg00839333	50695443	50695443	cg00839333	cg00839333	50695443	ATCCTAATTTTCCTCTCCACAATAAAAAATTCCAAATAAATTTACTTTCC	NA		II			AGCACTTGCCCGCACCCCTGACCGCCCCCGCCCCCCCCCCGCACACACACACTATTGCCC[CG]GAAAGCAAACCTACCTGGAATCTCCTATTGTGGAGAGGAAAACCAGGATTCCGGAAGCTT	37	8	27504520	TCCTGGTTTTCCTCTCCACAATAGGAGATTCCAGGTAGGTTTGCTTTCCG	8	27560439	F
cg00842687	-0.974508	1.22134	-4.81026	7.64525e-05	0.00490009	-0.141036	1.61467	73816008	73816010	73815959	73816009		NA		NA	LC	.;.	1	1	0	XY_NO	A_NO	73674071	73674072	-141937	PDZRN3	NM_015009	17745	cg00842687	61660477	61660477	cg00842687	cg00842687	61660477	TTCTCCTCTAAAAAAAACCCTTATAATCCCAACTATAACTACAAATCAAC	NA		II			CTTTCTCTTTTTTCTCCTCTGAAAAAGGCCCTTGTAATCCCAGCTGTGGCTGCAAGTCAG[CG]TATGCCTCCAACTCTTTCCCAAATGTTTTCAGGCTAGAGAAATCCCAAACACATTTCCAC	37	3	73816009	CGCTGACTTGCAGCCACAGCTGGGATTACAAGGGCCTTTTTCAGAGGAGA	3	73898699	R
cg00850747	0.758062	1.24437	5.75553	7.5687e-06	0.00121478	0.107783	3.8175	73112104	73112106	73112056	73112106		NA		NA	LC	.;.	0	1	1	XY_NO	A_NO	73110385	73110386	1720	ARMC7	AK309353	17910	cg00850747	37755367	62736494	cg00850747	cg00850747	37755367	TAAACTATCACCCCTTATCCCAAAAAAATAAAATACAAAATAAAATAACA	62736494	TAAACTATCGCCCCTTATCCCAAAAAAATAAAATACGAAATAAAATAACG	I	T	Red	ACCCTTTGAGGGTGAGCTGTCGCCCCTTGTCCCAGAGAGGTGAGGTGCGGGATGGGATAA[CG]TCCTATCAAGGGAATCACTCATCTGCTCCAGGAATTCTTACCTTCTGGAAAAACATCACG	37	17	73112105	TGAGCTGTCGCCCCTTGTCCCAGAGAGGTGAGGTGCGGGATGGGATAACG	17	70623700	R
cg00851377	1.26504	-1.17747	7.09379	3.33647e-07	0.00017865	0.184353	6.7736	112726088	112726090	112726089	112726139		NA	rs1056588	1	IC	.;chr7_IC:112725745-112726183	0	1	0	XY_NO	A_NO	112726392	112726393	304	GPR85	NM_001146266	17930	cg00851377	24699500	24699500	cg00851377	cg00851377	24699500	TAAAAAACCTTACAAAACTAAAAAATATCAAACTACRAATCACCRAAAAC	NA		II			GAGACATGCATTACATACGCGAAGATGGGGAGAGAGATTGCTTCTGTGCTGCAAAGGAAC[CG]TTCCCGGTGATTCGCAGTCTGATATTCCTCAGTCTTGTAAGGCTTTCCAGAAATGGAGCT	37	7	112726089	GGAAAGCCTTACAAGACTGAGGAATATCAGACTGCGAATCACCGGGAACG	7	112513325	F	rs1056588
cg00853733	1.25434	-2.5096	5.2417	2.63951e-05	0.00259853	0.121061	2.62796	122244222	122244224	122244222	122244272		NA		NA	LC	.;.	0	1	1	XY_NO	A_NO	122242637	122242638	1586	SETD1B	JF813787	17979	cg00853733	22735372	20746432	cg00853733	cg00853733	22735372	CAATAAAAAAACCTCCAAATAATCCCTAAAAATACAATAACCAAAAACCA	20746432	CGATAAAAAAACCTCCGAATAATCCCTAAAAATACGATAACCAAAAACCG	I	A	Red	CGCGTGGAGCTAAATGTGTTGTCTGTTGCTAGGAGACAGTCTGTAATTTACCAAATGTGC[CG]GTCCTTGGCCACCGCACCCCTAGGGACCACCCGGAGGCTTCCCCACCGCTGACACCCCCG	37	12	122244223	CGGTGGGGAAGCCTCCGGGTGGTCCCTAGGGGTGCGGTGGCCAAGGACCG	12	120728606	F
cg00857921	0.779729	-1.69757	4.39437	0.000214563	0.00897261	0.100429	0.632673	92257379	92257381	92257380	92257430		NA		NA	LC	.;.	0	1	0	XY_NO	A_NO	92295625	92295626	38246	Metazoa_SRP	.	18057	cg00857921	63649447	63649447	cg00857921	cg00857921	63649447	CTATAAACCAACCACCTACCAAACACTTATTTAATTCTACCAATCTTATC	NA		II			CTAAGCCCAAGCATCCTCTTCTGCAAAAACAGTGACCACCAAGCCTCCCTTTCAGGCTGA[CG]ACAAGACTGGCAGAACCAAACAAGTGCCTGGCAGGTGGCTGGCCCACAGGAGACACGCAG	37	1	92257380	TGTGGGCCAGCCACCTGCCAGGCACTTGTTTGGTTCTGCCAGTCTTGTCG	1	92029968	F
cg00859858	-1.28935	1.27263	-4.80552	7.73552e-05	0.00493497	-0.185534	1.60349	37944256	37944258	37944207	37944257		NA		NA	IC	.;chr1_IC:37944039-37944288	49	1	0	XY_NO	A_NO	37945750	37945751	-1493	ZC3H12A	AX748065	18100	cg00859858	49795499	49795499	cg00859858	cg00859858	49795499	ACCTAAACATTAACRTACAAAATAATAATAAACATAAACCCTAAACTTAC	NA		II			CCTTCGTACCTGCCTGAGCATTGACGTACAGGGTAGTGATAAGCATAGGCCCTGGGCTTG[CG]TCTCTCTTCCACCGTTAACTGCTGTGTGACCCTGGTGACTAAGCTGCCTTCTCTGGACCA	37	1	37944257	CGCAAGCCCAGGGCCTATGCTTATCACTACCCTGTACGTCAATGCTCAGG	1	37716844	R
cg00866215	1.74617	1.89423	5.23909	2.65644e-05	0.00260817	0.213819	2.62186	54956701	54956703	54956652	54956702		NA	rs2412535	1	LC	.;.	0	1	0	XY_NO	A_NO	54966247	54966248	-9545	GSX2	NM_133267	18242	cg00866215	62807355	62807355	cg00866215	cg00866215	62807355	AATTTAACCTAAATCCAAAAATAATCCCTTAAATTTTATAACTCACAAAC	NA		II			ACAACCGGCCTAATTTAACCTAAATCCAGAAATAATCCCTTAAATTTTGTAGCTCACAAA[CG]CATCCTCCCTCTTTCCCCACAACATTCCATCAGACTCAGGGAACGTCATCACACATCAAC	37	4	54956702	ATTTAACCTAAATCCAGAAATAATCCCTTAAATTTTGTAGCTCACAAACG	4	54651459	R
cg00866439	1.09	1.28758	5.19484	2.96108e-05	0.00277414	0.150839	2.51842	109023549	109023551	109023500	109023550		NA	rs73382052	1	IC	.;chr10_IC:109023446-109023750	0	1	0	XY_NO	A_NO	108924465	108924466	-99084	SORCS1	NM_052918	18250	cg00866439	38638306	38638306	cg00866439	cg00866439	38638306	AAACAATCCTAAAACTTTCCTTACCACACACCRAAAAAAATAATAAAAAC	NA		II			CAGAGGAAAACAGGCAATCCTGGAGCTTTCCTTACCACACACCGAGAAGGATGGTGAGGA[CG]TAATAGGAGCCGGCAGCGAGTCTCCCGGAGCCGGTGGTGTGGAGGAGGTGGGTGAGCCAG	37	10	109023550	CGTCCTCACCATCCTTCTCGGTGTGTGGTAAGGAAAGCTCCAGGATTGCC	10	109013540	R
cg00872984	1.2393	-0.246713	6.51467	1.25478e-06	0.000408914	0.20733	5.5233	32063990	32063992	32063990	32064040		NA		NA	HC	chr6_HCshore:32063619-32064994;chr6_ICshore:32063377-32065145	0	1	1	XY_NO	A_NO	32077150	32077151	13160	TNXB	NM_019105	18390	cg00872984	49777435	44719445	cg00872984	cg00872984	49777435	AAACTACCATAAACACAACCTTTACAAAAATAACATATACATATATAACA	44719445	AAACTACCGTAAACACGACCTTTACGAAAATAACGTATACGTATATAACG	I	C	Grn	CGCGGCCTCGGCAGCCCCCGGGGCAGCTGCGCGTGCTGCAGTCTTCCCCTGAGTAGCCTG[CG]TCACACACGCACACGCCATCCTCGCAAAGGCCGTGCCCACGGCAGTCCCCGGGACAGCGA	37	6	32063991	GGACTGCCGTGGGCACGGCCTTTGCGAGGATGGCGTGTGCGTGTGTGACG	6	32171969	F
cg00879840	1.12749	1.62506	5.5297	1.30686e-05	0.00170829	0.143279	3.2976	78323023	78323025	78323024	78323074		NA	rs13333906	1	LC	.;.	0	1	0	XY_NO	A_NO	78133326	78133327	189698	WWOX	NM_016373	18537	cg00879840	21635439	21635439	cg00879840	cg00879840	21635439	AAACTAACATAATAACRCTACCAACACCAAATAAAATTTTACCTCCCAAC	NA		II			TGCCAGGCTGAAATGGAGTGGAAGGCAGCCCTGGCTGGAAGTCTTGCTGGGAACCTGGAG[CG]CTGGGAGGTAAAACTTTACTTGGTGCTGGCAGCGTCACTATGCCAGTCTGTTTCTTCCCG	37	16	78323024	CGCTGGGAGGTAAAACTTTACTTGGTGCTGGCAGCGTCACTATGCCAGTC	16	76880525	F	rs13333906
cg00892368	0.704865	0.664751	5.34138	2.0679e-05	0.00224506	0.114541	2.86049	32847703	32847705	32847655	32847705		NA		NA	HC	chr6_HCshore:32847410-32847986;chr6_ICshore:32847383-32847949	0	1	1	XY_NO	A_NO	32861952	32861953	-14248	LOC100294145	NR_037178	18756	cg00892368	48731416	51671432	cg00892368	cg00892368	48731416	AATCCACAAACAAAAAAATCAACACTAACAAAAACCAACAAACAAACACA	51671432	AATCCGCGAACAAAAAAATCGACACTAACAAAAACCAACAAACAAACGCG	I	A	Red	TGCTTGGCGTGGGGTCCGCGAACAGAAGGGTCGGCACTAGCAGAGACCAGCAGGCAGACG[CG]GAGCCCGCTCAAGGCTAAAGCGGCCGCACCTGCTGCCTCGGAAAGGGGTACCGGAGCGGT	37	6	32847704	CGCGTCTGCCTGCTGGTCTCTGCTAGTGCCGACCCTTCTGTTCGCGGACC	6	32955682	R
cg00907842	-1.18585	-0.77689	-4.47942	0.000173706	0.00796415	-0.180647	0.833503	39219244	39219246	39219245	39219295		NA	rs73072525	1	LC	.;.	0	1	0	XY_NO	A_NO	39219679	39219680	435	FYB	NM_199335	19063	cg00907842	20629306	20629306	cg00907842	cg00907842	20629306	CTAAATAAAACCTCTCATATATTCTTATTAAAACCTCTAATACCACTAAC	NA		II			GTGCCCAGCTCTGTTGGCAATAAAACCTTGTTTCTGGTTTCACTGCAAGACGTTATTTAA[CG]CTAGTGGCACCAGAGGTTCCAACAAGAACACATGAGAGGCCTTATCCAGTTACGAAAGAG	37	5	39219245	CGCTAGTGGCACCAGAGGTTCCAACAAGAACACATGAGAGGCCTTATCCA	5	39255002	F	rs73072525
cg00908833	0.988813	-2.12779	6.07036	3.56443e-06	0.000768548	0.108334	4.53334	50810431	50810433	50810432	50810482		NA		NA	ICshore	.;chr6_ICshore:50810338-50811147	0	1	0	XY_NO	A_NO	50786438	50786439	23994	TFAP2B	NM_003221	19097	cg00908833	32659456	32659456	cg00908833	cg00908833	32659456	CTTCATAATATTAAACTCTTACCTAACATTTCTTTTAAACTATTTCCCCC	NA		II			CTAAATCTTTCAGGGCTTTTTGCGCCTGATCACCAAGAGGTTGGAGAGGTGGGAGGGGCG[CG]GGGGAAACAGCTCAAAAGAAATGCCAGGTAAGAGCTCAATATTATGAAGTATTAAAAATC	37	6	50810432	TTCATAATATTGAGCTCTTACCTGGCATTTCTTTTGAGCTGTTTCCCCCG	6	50918391	F
cg00911370	-1.35991	-1.9657	-8.5344	1.49663e-08	2.57582e-05	-0.149631	9.66805	1472097	1472099	1472098	1472148		NA	rs10211750	1	LC	.;.	0	1	0	XY_NO	A_NO	1472232	1472233	135	SIRPB2	AK294440	19164	cg00911370	66619367	66619367	cg00911370	cg00911370	66619367	TTATATTACTACAATAAAAACACTTCCCCAAACAACTATAACCAAAAAAC	NA		II			CCTCTGCTCTCTTGTGAGTGTTGGAGTCTGAGGCGGGGCCCGTGGACAAGGCAGTTTCTG[CG]TCTCTTGGCCACAGCTGCTTGGGGAAGTGTTTTCATTGCAGCAACACAAGGCTGTTGGTG	37	20	1472098	TGTGTTGCTGCAATGAAAACACTTCCCCAAGCAGCTGTGGCCAAGAGACG	20	1420098	F	rs10211750
cg00913283	0.722693	0.129902	9.17326	4.12509e-09	1.18702e-05	0.123966	10.8507	4832339	4832341	4832291	4832341		NA		NA	IC	.;chr7_IC:4830735-4832728	0	1	1	XY_NO	A_NO	4828269	4828270	-4070	MIR4656	NR_039800	19206	cg00913283	17741480	58782359	cg00913283	cg00913283	17741480	TACAATAACAACCCAAAACCACTAAACCAAAACCACAAAAAAAACTAACA	58782359	TACGATAACAACCCAAAACCGCTAAACCGAAACCGCAAAAAAAACTAACG	I	C	Grn	TCCCCCGCGGCCTGCGATGACAGCCCAGGGCCGCTGAGCCGGGGCCGCAGGAAAGGCTGG[CG]CTGGCAGGCGCTTCCGTCGGCAGCACTGTGTTTGTGTTTCCACGTGGAAACAGCAGCGCA	37	7	4832340	CGCCAGCCTTTCCTGCGGCCCCGGCTCAGCGGCCCTGGGCTGTCATCGCA	7	4798866	R
cg00920938	-0.730453	-0.185618	-5.88164	5.59102e-06	0.00101624	-0.123935	4.10556	22036411	22036413	22036412	22036462		NA		NA	LC	.;.	0	1	0	XY_NO	A_NO	22022836	22022837	13576	BMP1	BC144365	19360	cg00920938	53685332	53685332	cg00920938	cg00920938	53685332	CCCTTCCTTAATCTCTATTCCTACAAATCTACAAACAAAAAAAACAAATC	NA		II			GCTCATCCTCTGTCTGTGTCCCAGACAGTGGCCCTGCCCCCTCTTCTCAGTGCTTCTACC[CG]ATCTGCTCTTCCTGCCTGCAGACCTGCAGGAACAGAGACCAAGGAAGGGTGGTGAGGTCA	37	8	22036412	CCTTCCTTGGTCTCTGTTCCTGCAGGTCTGCAGGCAGGAAGAGCAGATCG	8	22092357	F
cg00934355	0.91349	-0.901547	4.96163	5.25823e-05	0.00392936	0.139554	1.97124	1049243	1049245	1049194	1049244		NA		NA	ICshore	.;chr9_ICshore:1044801-1049256	0	1	0	XY_NO	A_NO	1050345	1050346	-1101	DMRT2	BX647565	19635	cg00934355	68644346	68644346	cg00934355	cg00934355	68644346	TTATTCCCACTTCTCTAATCCAAATTAACTTTTAACATTCTAACAAACTC	NA		II			CTAAGCTGCCTTTGTTCCCACTTCTCTGATCCAGGTTAACTTTTAACATTCTGACAAACT[CG]GACAAAAGTAACGTTGGGATTACGTCAGGAATTCCCACCCTTCAACAAATATTTGTTGCG	37	9	1049244	TGTTCCCACTTCTCTGATCCAGGTTAACTTTTAACATTCTGACAAACTCG	9	1039244	R
cg00934987	-0.628595	-0.706506	-5.37495	1.9051e-05	0.00213813	-0.100612	2.93861	56605467	56605469	56605468	56605518		NA		NA	LC	.;.	0	1	0	XY_NO	A_NO	56605390	56605391	-77	41156	AK094579	19645	cg00934987	47685423	47685423	cg00934987	cg00934987	47685423	ATCCCCACTAACTTAACTAACCCTCAAAAAATAAATCAACCTCTACAACC	NA		II			TGCTGGGCTCAGCTCTGCCTCACAATACCCACGTGCCACCCCCAGACAATGGACAAGGGC[CG]GCTGCAGAGGCTGACTCACTCTCTGAGGGTTAGCCAAGCCAGTGGGGACTACCCCAGACC	37	17	56605468	TCCCCACTGGCTTGGCTAACCCTCAGAGAGTGAGTCAGCCTCTGCAGCCG	17	53960467	F
cg00939682	0.991903	-1.81636	5.23896	2.65724e-05	0.00260817	0.122624	2.62158	16933504	16933506	16933505	16933555		NA	rs11254265,rs2669153	2	IC	.;chr10_IC:16933373-16933612	0	1	0	XY_NO	A_NO	16949746	16949747	16242	CUBN	AK308290	19757	cg00939682	23660333	23660333	cg00939682	cg00939682	23660333	CAAAAACCAATCTTCTTAATAACTCCTTACTATATTCAAAACAATAACCC	NA		II			AAACCAAGGAGGAAGGGGTGAGGAAGCCTGCAGAGGGGGCTGCAGGACACGTTAGAGACT[CG]GGCCACTGTCCTGAATACAGCAAGGAGCCACCAAGAAGATTGGTTTTTGGAAAACATTAC	37	10	16933505	CGGGCCACTGTCCTGAATACAGCAAGGAGCCACCAAGAAGATTGGTTTTT	10	16973511	F	rs2669153
cg00949980	0.876739	0.390258	4.9901	4.90138e-05	0.00376787	0.145666	2.0382	46237116	46237118	46237068	46237118		NA		NA	HC	chr21_HCshore:46236667-46239161;chr21_ICshore:46236641-46239156	0	1	1	XY_NO	A_NO	46238043	46238044	927	SUMO3	AK300822	19963	cg00949980	23653380	50799380	cg00949980	cg00949980	23653380	ACACCATAAAAAACATAATAAAAAAACATAAACATACACCAAAAAACACA	50799380	ACACCATAAAAAACGTAATAAAAAAACGTAAACGTACACCGAAAAACGCG	I	A	Red	AGGAGTGGGTACACACCATGGGGGGCGTGATGGGGAGGCGTGGGCGTACACCGGGGGGCG[CG]ATGGGGAGGGGTGGGCGCACACCGGGGGACGCGATGGAGGCGGTGGGTGCACACGGGGCG	37	21	46237117	CGCGCCCCCCGGTGTACGCCCACGCCTCCCCATCACGCCCCCCATGGTGT	21	45061545	R
cg00957325	0.921563	1.70224	6.43499	1.51057e-06	0.000459997	0.111784	5.34764	36812259	36812261	36812260	36812310		NA		NA	IC	.;chr6_IC:36812083-36812442	0	1	0	XY_NO	A_NO	36816399	36816400	4140	AK096023	AK096023	20111	cg00957325	69623473	69623473	cg00957325	cg00957325	69623473	TAATACTAATTATTCCAAATCTTCTAAACATAACCCATTCCRTACTTAAC	NA		II			AAACAACCATGGCCCTGGCCCACCCGCCACATAACTACCACTCGTCCCTCTGATTAAGAA[CG]TCAAGCACGGAATGGGCCATGCCCAGAAGATCTGGAATAATCAGCATCAGCGTTTTGCCT	37	6	36812260	CGTCAAGCACGGAATGGGCCATGCCCAGAAGATCTGGAATAATCAGCATC	6	36920238	F
cg00965578	-2.64795	-1.4919	-11.6416	4.54288e-11	8.33988e-07	-0.339306	14.8705	36560800	36560802	36560751	36560801		NA		NA	LC	.;.	0	1	0	XY_NO	A_NO	36562224	36562225	1424	APOL3	NM_145642	20289	cg00965578	55659390	55659390	cg00965578	cg00965578	55659390	CAAAATATCATTTTAAACATAACAACTTCTAATTTCAATCTCACAACTTC	NA		II			CAGACCCACACCAGAATATCATTTTAAACATAACAACTTCTGGTTTCAGTCTCACAACTT[CG]GGCAAAATCATTGCAAAAAACTGCAGCTCCCCATAATTTCACAATATTGGTTGGGATCCC	37	22	36560801	AGAATATCATTTTAAACATAACAACTTCTGGTTTCAGTCTCACAACTTCG	22	34890747	R
cg00983520	1.70806	-1.66837	9.16191	4.21869e-09	1.18702e-05	0.213295	10.8302	51017066	51017068	51017017	51017067		NA		NA	ICshore	.;chr22_ICshore:51016022-51017212	0	1	0	XY_NO	A_NO	51017095	51017096	29	CPT1B	NM_001145136	20685	cg00983520	19642357	19642357	cg00983520	cg00983520	19642357	ACRATAAAAATTACTCAAAAATCTAAAAACCTAAAAAACCCCAAAATCTC	NA		II			TGGGTTTCTGTGCGGTGAAGGTTGCTCAAAGGTCTGGGAGCCTGGGGGGCCCCAGAGTCT[CG]TGAGGATGGTGGCTTTAGAGCTAAAAATAGCCAAATGTAGGGAAAAGGTCACCGATGTGT	37	22	51017067	CGGTGAAGGTTGCTCAAAGGTCTGGGAGCCTGGGGGGCCCCAGAGTCTCG	22	49363933	R
cg00983904	0.97607	-0.969548	4.4726	0.000176673	0.00804862	0.152814	0.817395	6665287	6665289	6665239	6665289		NA		NA	ICshore	.;chr12_ICshore:6664010-6665873	0	1	1	XY_NO	A_NO	6665248	6665249	-39	IFFO1	NM_001193457	20694	cg00983904	42781413	43662360	cg00983904	cg00983904	42781413	AATAAAAAACAAACCAAAAAAACCAATACAACACCAACAAAACAAAACCA	43662360	AATAAAAAACGAACCAAAAAAACCAATACGACGCCGACGAAACAAAACCG	I	A	Red	TGCAGGAGCAGGGATGGAAGGCGAGCCAGAAGAGCCAATGCGGCGCCGGCGGGACAGAGC[CG]ACCAATCAGGCGGCTCGGCAGCGGGGCAGAGGTCAGGGGGCGGGCCGAGGGGAAGCCAAT	37	12	6665288	CGGCTCTGTCCCGCCGGCGCCGCATTGGCTCTTCTGGCTCGCCTTCCATC	12	6535549	R
cg00986910	0.864579	0.115792	4.96435	5.22309e-05	0.00391829	0.145391	1.97763	55450568	55450570	55450569	55450619		NA		NA	LC	.;.	0	1	0	XY_NO	A_NO	55514960	55514961	64392	WNT5A	BC074783	20748	cg00986910	37683474	37683474	cg00986910	cg00986910	37683474	AAAATAATACCCAACTTAATCTTAACTAATAAAAACATCAACCAAAAAAC	NA		II			GGCCTGAGCATCTGCTCTGCCCCCAGCTCCCAGCTCCAGTTCAGGCTGCATTGGTCTGCT[CG]CTTCCTGGCTGATGCCCTTACCAGCCAAGACCAAGCTGGGCACCACCCTTGCTTGCCTCC	37	3	55450569	CGCTTCCTGGCTGATGCCCTTACCAGCCAAGACCAAGCTGGGCACCACCC	3	55425609	F
cg00988056	0.932042	0.136294	5.65469	9.6535e-06	0.00141131	0.156937	3.58597	106374553	106374555	106374553	106374603		NA		NA	LC	.;.	0	1	1	XY_NO	A_NO	106374715	106374716	-161	KIAA0125	BC030286	20774	cg00988056	37707449	31720502	cg00988056	cg00988056	37707449	AAAAAAATAAACTCCAAACCCCCAAACCCAAAACCTACCTTACTACTACA	31720502	AAAAAAATAAACTCCAAACCCCCAAACCCGAAACCTACCTTACTACTACG	I	A	Red	CAGCTTCCTGGCCTGTGTGTAAGTGGACGGGGGAGGGCAACGAGGTCTGGGGCAGGAAGT[CG]TAGCAGCAAGGCAGGTCCCGGGCCTGGGGGTCTGGAGCTTATCTTCTTCCTGTGAGCTGT	37	14	106374554	AAGAAGATAAGCTCCAGACCCCCAGGCCCGGGACCTGCCTTGCTGCTACG	14	105445599	F
cg00994804	2.63525	-1.20119	7.51582	1.30591e-07	9.67146e-05	0.349346	7.65409	36259382	36259384	36259334	36259384		NA		NA	HC	chr21_HCshore:36258935-36259756;chr21_ICshore:36258782-36259758	0	1	1	XY_NO	A_NO	36260986	36260987	1604	RUNX1	NM_001122607	20934	cg00994804	44684391	28803389	cg00994804	cg00994804	44684391	CATCTTACCTAAACTCAACACAATAAAAAACAACATAAAACAACAACTCA	28803389	CATCTTACCTAAACTCAACGCGATAAAAAACGACGTAAAACGACGACTCG	I	T	Red	CAACGCCTCGCTCATCTTGCCTGGGCTCAGCGCGGTGGAAGGCGGCGTGAAGCGGCGGCT[CG]TGCTGGCATCTACGGGGATACGCATCACAACAAGCCGATTGAGTTAGGACCCTGCAAACA	37	21	36259383	CGAGCCGCCGCTTCACGCCGCCTTCCACCGCGCTGAGCCCAGGCAAGATG	21	35181253	R
cg00997251	0.958286	-0.537154	4.38562	0.000219278	0.00910658	0.158951	0.612012	142444987	142444989	142444938	142444988		NA		NA	LC	.;.	0	1	0	XY_NO	A_NO	142490048	142490049	-45060	JA682567	JA682567	20995	cg00997251	40617310	40617310	cg00997251	cg00997251	40617310	TTACATTAACTAATTACTCACCAACTCTTCAAAACAATTATAACTAAAAC	NA		II			TACTTATGTTCTTACATTGACTGGTTACTCACCAGCTCTTCAGAACAATTGTGGCTGAAA[CG]TGGCAGCTGGCAGACTTCTACGTATATGAAGTTAATCCATGGGGCATAAGAGCACAGTGG	37	5	142444988	TACATTGACTGGTTACTCACCAGCTCTTCAGAACAATTGTGGCTGAAACG	5	142425181	R
cg01000188	-1.04381	-1.4893	-5.08207	3.90723e-05	0.00327176	-0.137311	2.2542	133769183	133769185	133769184	133769234		NA		NA	IC	.;chr9_IC:133767694-133769517	0	1	0	XY_NO	A_NO	133769224	133769225	41	QRFP	NM_198180	21059	cg01000188	26668406	26668406	cg01000188	cg01000188	26668406	CTAAATCAAATAATAAAACCTTACCCCCTAATCTACTTCCTCTTCCTACC	NA		II			GAGGCCACCCATGGCGTCTGTGGGCTCTCTTCTGTCCAGTAGAGGGAAGCAGGCGCCCAG[CG]GCAGGAAGAGGAAGTAGATCAGGGGGTAAGGCCTTACCATCTGACCCAGAGGAAAGAGAG	37	9	133769184	CGGCAGGAAGAGGAAGTAGATCAGGGGGTAAGGCCTTACCATCTGACCCA	9	132759005	F
cg01003320	0.764827	0.608958	4.38896	0.000217464	0.00905288	0.123613	0.619911	107786300	107786302	107786251	107786301		NA		NA	LC	.;.	0	1	0	XY_NO	A_NO	107797081	107797082	10781	NRCAM	AY528240	21125	cg01003320	27744367	27744367	cg01003320	cg01003320	27744367	TCCTAAAATAATTAAAATTATATTACTATAACAAATCCCCATCTCTTTCC	NA		II			GTTTGGGGGCTTCCTGAAGTAATTGGGGTTATGTTGCTATGACAAATCCCCATCTCTTTC[CG]GTCCAGTGAATTTTCCACCTCCACCTAGGAACTATTTATTTATTTAGTATAAATATTCAA	37	7	107786301	CCTGAAGTAATTGGGGTTATGTTGCTATGACAAATCCCCATCTCTTTCCG	7	107573537	R
cg01016191	-0.971974	1.18551	-6.07418	3.53219e-06	0.000764588	-0.141596	4.54197	130707331	130707333	130707283	130707333		NA	rs73148964	1	IC	.;chr12_IC:130707133-130707764	0	1	1	XY_NO	A_NO	130647003	130647004	60329	FZD10	NM_007197	21389	cg01016191	43638394	36757437	cg01016191	cg01016191	43638394	CCTCAATAACCAAACTCCCTACAAATTAAATTATACAAATAACTTCCACA	36757437	CCTCGATAACCGAACTCCCTACAAATTAAATTATACAAATAACTTCCGCG	I	T	Red	TGCTCTCTACCACCTCGGTAACCGAGCTCCCTGCAAGTTGAGTTATGCAAATAACTTCCG[CG]TGTTTGACACTTTGTTCTCCCTTGCTCCTGAAAACCCGCCGCAAAGCTTGCCATGCGCCC	37	12	130707332	CGCGGAAGTTATTTGCATAACTCAACTTGCAGGGAGCTCGGTTACCGAGG	12	129273285	R
cg01029032	0.825466	-1.5176	5.33172	2.11733e-05	0.00227883	0.10927	2.83798	69343834	69343836	69343785	69343835		NA	rs76207208	1	LC	.;.	0	1	0	XY_NO	A_NO	69345631	69345632	-1796	BAI3	AK289696	21689	cg01029032	73686343	73686343	cg01029032	cg01029032	73686343	ATTTTCACTATCAATCTCTTTTAAAATAATATTCTTAACTATCCATAATC	NA		II			ATAAACTTCCTGTTTTCACTATCAATCTCTTTTAAAATGGTGTTCTTGGCTATCCATAAT[CG]CCCCAGGGGAGAGAAACAAGCGGAGGAAAAAAATGCAAGAGTGAGGGGAACAAATGATGG	37	6	69343835	TTTTCACTATCAATCTCTTTTAAAATGGTGTTCTTGGCTATCCATAATCG	6	69400556	R
cg01033356	1.46985	2.83662	4.92669	5.73224e-05	0.00413517	0.122611	1.889	1402916	1402918	1402868	1402918		NA	rs4880498,rs75255821	2	IC	.;chr10_IC:1402719-1403136	0	1	1	XY_NO	A_NO	1246330	1246331	-156586	ADARB2	AK289895	21775	cg01033356	63806362	20638335	cg01033356	cg01033356	63806362	ATAAAATAAACCCCTTAAACACCACATACAAAACAAAAATAAATAACCCA	20638335	ATAAAATAAACCCCTTAAACGCCGCGTACAAAACAAAAATAAATAACCCG	I	A	Red	GTACGAGGGAGGGTAAAATGGGCCCCTTGGACGCCGCGTGCAGAGCAGAGATGAATGGCC[CG]AAACCCTCGCGCTGCTCTGCGCCCTTCGTCATCCAGTCGGGGTGGTTAGGGACTGTCAGA	37	10	1402917	CGGGCCATTCATCTCTGCTCTGCACGCGGCGTCCAAGGGGCCCATTTTAC	10	1392917	R
cg01048372	-0.719962	-0.754812	-4.92677	5.7311e-05	0.00413517	-0.113349	1.88919	144655483	144655485	144655484	144655534		NA		NA	LC	.;.	20	1	0	XY_NO	A_NO	144654927	144654928	-556	C8orf73	NM_001100878	22091	cg01048372	51670474	51670474	cg01048372	cg01048372	51670474	CCAAAAACCCAAAACCCAAAAAAACCTACACAAACTCTAAAAAAACCACC	NA		II			GACTGGGTGAGCTTGGGGCAGCCCGGAGGTGTGGAGGGGGCAGTGAAGACACCAGAGGAG[CG]GTGGCCCCTCCAGAGCTTGTGCAGGCCCCTCTGGGTCCTGGGTCCTTGGCCAAATCTCAT	37	8	144655484	CGGTGGCCCCTCCAGAGCTTGTGCAGGCCCCTCTGGGTCCTGGGTCCTTG	8	144726627	F
cg01054110	0.6617	-0.17565	4.69673	0.000101288	0.00579505	0.112428	1.34679	125002331	125002333	125002331	125002381		NA		NA	ICshore	.;chr12_ICshore:125001816-125003639	0	1	1	XY_NO	A_NO	125002839	125002840	508	NCOR2	BC033087	22208	cg01054110	48714362	44710424	cg01054110	cg01054110	48714362	CAAACAAAATTACTACAATCACAAAAAAAAACACTCAAAAACACTAACCA	44710424	CGAACGAAATTACTACAATCACGAAAAAAAACGCTCGAAAACGCTAACCG	I	A	Red	CAGTGCCCACCCGGGTCCCCTCCCACGCGGGCCGGCCAAGAAGCCTCACCCCGGCCTGCC[CG]GCCAGCGCCTCCGAGCGCTCTTTTCCGTGACTGCAGCAACTTCGTCCGATGAGACAGCCC	37	12	125002332	CGGACGAAGTTGCTGCAGTCACGGAAAAGAGCGCTCGGAGGCGCTGGCCG	12	123568285	F
cg01056615	-0.644605	-0.178718	-6.42774	1.53637e-06	0.000465281	-0.110135	5.3316	1140095	1140097	1140046	1140096		NA		NA	LC	.;.	0	1	0	XY_NO	A_NO	1112171	1112172	-27924	SLC12A7	NM_006598	22276	cg01056615	23705474	23705474	cg01056615	cg01056615	23705474	TCCCAAAAAATACCAAAAAAACCTCTATAATCACAAATACRAACCAAACC	NA		II			CAGGGCTCTGATCCCAAGAAGTGCCAAGAAGACCTCTGTGGTCACAGATGCGGACCAGGC[CG]GGACATGCTGGAAGGTGTCAGGACACGCCCGGCCTGCACCTCTGTCTCCCAGAGCATCCC	37	5	1140096	CGGCCTGGTCCGCATCTGTGACCACAGAGGTCTTCTTGGCACTTCTTGGG	5	1193096	R
cg01059398	-0.746061	0.217906	-4.98719	4.93677e-05	0.00378827	-0.125982	2.03135	172235807	172235809	172235808	172235858		NA	rs7625589	1	LC	.;.	0	1	0	XY_NO	A_NO	172241296	172241297	5489	TNFSF10	NM_001190943	22333	cg01059398	20792508	20792508	cg01059398	cg01059398	20792508	ATCRTATTAATTATCATTCTTAAAATAACCACAACACCTCACRTCAACCC	NA		II			TCATGAATTTTGGTAGTTTCTCCTATAGAACTTGGCCAATGCTGGTGACTAGACACATGG[CG]GGTTGACGTGAGGTGCTGTGGTTATTCCAAGAATGATAATTAATACGATACGTCTCCCCC	37	3	172235808	CGGGTTGACGTGAGGTGCTGTGGTTATTCCAAGAATGATAATTAATACGA	3	173718502	F	rs7625589
cg01065210	-1.00465	1.4681	-5.07023	4.02282e-05	0.00333021	-0.129629	2.22642	2336033	2336035	2336034	2336084		NA		NA	IC	.;chr1_IC:2335248-2336912	0	1	0	XY_NO	A_NO	2344009	2344010	7976	PEX10	NM_002617	22457	cg01065210	71705349	71705349	cg01065210	cg01065210	71705349	TAAAAATAACCCTATATTCCTAAATTAATCAAAATCAACTTACCAAAAAC	NA		II			CCCAGTGCCTCTCCTGGTGGTCCTCCCAGTCTAGAGGGTCACGGCCCCCCCGCCCTCCTC[CG]TCTCTGGCAAGCTGACCTTGACTAACCCAGGAATACAGGGTCATCCTCATTCCTAAGTAA	37	1	2336034	GAGGATGACCCTGTATTCCTGGGTTAGTCAAGGTCAGCTTGCCAGAGACG	1	2325894	F
cg01067216	0.943555	1.51111	6.21157	2.55159e-06	0.000631741	0.12206	4.85067	102051020	102051022	102051021	102051071		NA		NA	HC	chr14_HCshore:102050454-102051131;chr14_ICshore:102050197-102051665	44	1	0	XY_NO	A_NO	102027687	102027688	23334	DIO3	NM_001362	22508	cg01067216	25680437	25680437	cg01067216	cg01067216	25680437	RTAACTCAACTATAACCAATAAAACRAAAAATACCCTAAAACTTTTCRCC	NA		II			AGCCTGCAGGCCTGGCGCCCTGCGCGGAGGAAGAGGCCTCGCTCCGGGTACCCTCCCGGA[CG]GCGAAAAGTCTCAGGGCACCCTCCGTTTCATTGGCCACAGCTGAGCCACGTGACTCACCA	37	14	102051021	CGGCGAAAAGTCTCAGGGCACCCTCCGTTTCATTGGCCACAGCTGAGCCA	14	101120774	F
cg01067809	1.00257	-1.92441	8.36218	2.13781e-08	3.16989e-05	0.115817	9.33866	31939545	31939547	31939545	31939595		NA		NA	ICshore	.;chr6_ICshore:31938666-31940943	0	1	1	XY_NO	A_NO	31939607	31939608	-61	STK19	AK303438	22517	cg01067809	66621407	45762443	cg01067809	cg01067809	66621407	ACCACAATAACATCTAAAAAACCTAAATATTTCAAAACCAAAACCTAACA	45762443	ACCGCGATAACGTCTAAAAAACCTAAATATTTCAAAACCAAAACCTAACG	I	A	Red	CATTCTACAGAGGAGGCCTGGAGAAGGATGACTGGTTTAGGACTAAGCGAGCCACCTGAT[CG]CCAGGCTCTGGCCTTGAAACATTCAGGCCCCTCAGACGCCACCGCGGCCAAGCTCTCATC	37	6	31939546	CGCCAGGCTCTGGCCTTGAAACATTCAGGCCCCTCAGACGCCACCGCGGC	6	32047525	F
cg01070095	0.731274	0.611152	6.33107	1.92628e-06	0.000538133	0.119961	5.11729	30968204	30968206	30968205	30968255		NA		NA	ICshore	.;chr16_ICshore:30967974-30970358	11	1	0	XY_NO	A_NO	30968614	30968615	-409	SETD1A	NM_014712	22565	cg01070095	11678322	11678322	cg01070095	cg01070095	11678322	TAAACCTAATAAAACCTAAATACCCTTAAATAAACCTTATAATAATAAAC	NA		II			GGGCAGTGGGACCATGACGCCAGGAGGACACACCAGTCCAGTCCCGTTCCTGTAGGACCT[CG]TTTATTATTACAAGGCCCATTTAAGGGCACTTAGGCCCCACTAGGCTCATCAGAAAACCT	37	16	30968205	GAGCCTAGTGGGGCCTAAGTGCCCTTAAATGGGCCTTGTAATAATAAACG	16	30875706	F
cg01071185	0.820779	1.44631	4.7421	9.05143e-05	0.0054185	0.110934	1.45387	209629285	209629287	209629236	209629286		NA		NA	LC	.;.	0	1	0	XY_NO	A_NO	209605477	209605478	23809	MIR205	NR_029622	22591	cg01071185	15635432	15635432	cg01071185	cg01071185	15635432	ACCCCAAAAACAACTCTTCCACACAATCAATAAAAACCCTAAAAAAAACC	NA		II			GGAAAGCAGATGCCCCAAAGGCAGCTCTTCCACACAATCAATGGGAGCCCTGGGGAGAGC[CG]TGAAGTCTTTGAGTCTTTGTCCTGGCTCCCATTTCTCTCCAAGTAACAGACACGAGAGAA	37	1	209629286	CGGCTCTCCCCAGGGCTCCCATTGATTGTGTGGAAGAGCTGCCTTTGGGG	1	207695909	R
cg01081346	1.21807	1.20124	7.66072	9.51504e-08	7.92278e-05	0.172954	7.95024	51017150	51017152	51017150	51017200		NA	rs3810647	1	ICshore	.;chr22_ICshore:51016022-51017212	0	1	1	XY_NO	A_NO	51017095	51017096	-55	CPT1B	NM_001145135	22820	cg01081346	43614447	49611377	cg01081346	cg01081346	43614447	AAAAATATAAAAACAACCCTAAAATAAAAATACCACCCAAAACACCAACA	49611377	AAAAATATAAAAACGACCCTAAAATAAAAATACCGCCCGAAACACCAACG	I	A	Red	AAAAATAGCCAAATGTAGGGAAAAGGTCACCGATGTGTCAGCTGCTGCCTGTTCTGGGAT[CG]CTGGTGCTCCGGGCGGCATCCCCACCTCAGGGTCGTCTTCATACCCCCATCACTCTCCTC	37	22	51017151	CGCTGGTGCTCCGGGCGGCATCCCCACCTCAGGGTCGTCTTCATACCCCC	22	49364017	F	rs3810647
cg01091117	1.66717	-1.89468	7.04086	3.7592e-07	0.000191703	0.198206	6.66131	40682332	40682334	40682333	40682383		NA	rs45567140	1	LC	.;.	0	1	0	XY_NO	A_NO	40680031	40680032	2302	PTGER4	NM_000958	23036	cg01091117	45745303	45745303	cg01091117	cg01091117	45745303	AAATCACCATCCCTAACATTTCAAATTTTACAATTCACAATTCACAATAC	NA		II			CCCGCCCCCTCTGTTAGACGTGGAGGGGAGCCTGCTGTAGTGTGACTTAGCCCATTCCTC[CG]TACTGTGAACTGTGAACTGCAAAACCTGAAATGTCAGGGATGGTGATCTGTTCGTTGTAA	37	5	40682333	GATCACCATCCCTGACATTTCAGGTTTTGCAGTTCACAGTTCACAGTACG	5	40718090	F	rs45567140
cg01094564	-0.868289	-1.75259	-4.98511	4.96211e-05	0.00380016	-0.105333	2.02647	3663197	3663199	3663148	3663198		NA	rs7111519	1	IC	.;chr11_IC:3662965-3664144	0	1	0	XY_NO	A_NO	3663484	3663485	287	ART5	AK313531	23104	cg01094564	57723316	57723316	cg01094564	cg01094564	57723316	AAATCCTAATTTCRAAAAACTAAAAACAAATCTAAACCCTATCTCCAAAC	NA		II			CAGAGGTGCTGGAGTCCTGGTTTCGAGGGGCTGGAGGCAGATCTGGACCCTGTCTCCAGG[CG]CACGGGATCCCGGGTCCAGGATTAGGGCCCCGGCGGGGCGTGGGCGGGGCCTGGGAGTTT	37	11	3663198	CGCCTGGAGACAGGGTCCAGATCTGCCTCCAGCCCCTCGAAACCAGGACT	11	3619774	R
cg01099825	-1.07772	0.43433	-5.42895	1.66992e-05	0.00198455	-0.177237	3.06412	140166113	140166115	140166064	140166114		NA		NA	IC	.;chr9_IC:140165791-140166180	0	1	0	XY_NO	A_NO	140172279	140172280	-6165	C9orf167	NM_017723	23206	cg01099825	39754319	39754319	cg01099825	cg01099825	39754319	TCCTATAATTCAATATAACTAACAATCAAAAAAAACTCTCTACAACTAAC	NA		II			TTCGTTCTCTTTCCTGTGGTTCAGTGTAGCTGGCAGTCAGGGAGAACTCTCTGCAGCTGG[CG]CCGGCCCTGTATTTGTTAGGCTTGTTTCTCCTGGGCTCGGCTGCTGGGCAAGGCCTTTTG	37	9	140166114	CCTGTGGTTCAGTGTAGCTGGCAGTCAGGGAGAACTCTCTGCAGCTGGCG	9	139285935	R
cg01108445	0.732586	0.589801	7.38569	1.73955e-07	0.000118486	0.120296	7.38543	2509197	2509199	2509198	2509248		NA		NA	LC	.;.	49	1	0	XY_NO	A_NO	2510114	2510115	-916	C16orf59	AX748307	23399	cg01108445	74767383	74767383	cg01108445	cg01108445	74767383	AAATAAAACAAATAAATCCATTCCATAATCRTTAATAAAAAAATACCATC	NA		II			CCAGAGCTGCCTGGGTCCCAACCTCCCTGACAACTCCCTTTGTGCCCTCCTTCCCCTCTG[CG]ATGGCACCTTCCCATTAACGACTATGGAATGGACTCACCTGTCCCATCTTTAAACAGCAA	37	16	2509198	GATGGGACAGGTGAGTCCATTCCATAGTCGTTAATGGGAAGGTGCCATCG	16	2449199	F
cg01109337	1.15408	-0.0134148	7.65224	9.69219e-08	7.98406e-05	0.19474	7.933	56744331	56744333	56744282	56744332		NA		NA	IC	.;chr17_IC:56744180-56744653	0	1	0	XY_NO	A_NO	56769415	56769416	25084	TEX14	BC045647	23430	cg01109337	70603342	70603342	cg01109337	cg01109337	70603342	CRTCATACATAAACCTAACTAATCAAAAAACRCAACTACRTTCTCATCTC	NA		II			TCCCGGCGTGACGTCATGCATAGGCCTGGCTGGTCAGAGAGCGCAACTGCGTTCTCATCT[CG]GCCCGCTTCCAACCAGCAGTTCCTTCTCCTGCTCGCGTCAATGCAAGTGACGTCTGTCAG	37	17	56744332	GTCATGCATAGGCCTGGCTGGTCAGAGAGCGCAACTGCGTTCTCATCTCG	17	54099331	R
cg01120173	0.859036	-1.32493	4.66445	0.000109731	0.00606978	0.122672	1.27056	5019668	5019670	5019669	5019719		NA		NA	HC	chr17_HCshore:5018866-5020147;chr17_ICshore:5018239-5020104	0	1	0	XY_NO	A_NO	5019732	5019733	-63	USP6	BX647719	23639	cg01120173	73695492	73695492	cg01120173	cg01120173	73695492	AAATATTTCCCCTCTCCCCCAACRACTTATCTAAAAAAACATAAAAACTC	NA		II			GGCGGCCCGCCTCACCACTCCCGGCTTCCCGGGGCTTAGGCCCGCACCATCGAGTCGAAC[CG]AGTCCTCATGTTTTCCTAGACAAGCCGCTGGGGGAGAGGGGAAACACTTCTGGCCCATGT	37	17	5019669	AGTGTTTCCCCTCTCCCCCAGCGGCTTGTCTAGGAAAACATGAGGACTCG	17	4960393	F
cg01124523	0.972976	0.826088	7.51904	1.29672e-07	9.67146e-05	0.151432	7.6607	26578316	26578318	26578317	26578367		NA	rs76152089	1	LC	.;.	0	1	0	XY_NO	A_NO	26585545	26585546	-7228	TBC1D19	AB449905	23708	cg01124523	63711367	63711367	cg01124523	cg01124523	63711367	TCTACTAATAACTCTATAACTCTCTACCCTACTATATTATTCTTCTATCC	NA		II			TTTGGACCCCGCTCAAGAAGTCAGTCCCCAAGAGTGGAGTCCAATTCAGCAGAGAATTCA[CG]GACAGAAGAACAACACAGCAGGGCAGAGAGCCACAGAGCCACTAGCAGATGTCAGGGAGA	37	4	26578317	CGGACAGAAGAACAACACAGCAGGGCAGAGAGCCACAGAGCCACTAGCAG	4	26187415	F	rs76152089
cg01128109	1.14258	2.14004	6.9039	5.12723e-07	0.000230648	0.123996	6.36887	89989506	89989508	89989507	89989557		NA	rs359921	1	ICshore	.;chr1_ICshore:89989471-89991182	0	1	0	XY_NO	A_NO	89990396	89990397	-889	LRRC8B	BC030607	23764	cg01128109	47660413	47660413	cg01128109	cg01128109	47660413	TACTTCTCTCCCAAATAACACTACATTTAAAAACCAACAATATTCCTTAC	NA		II			GATGAGGATGATAAAAATATTTATGTCCCTAGAATTTGTGGGTTTGGATTAATTCTGTTT[CG]TAAGGAATATTGTTGGCCTTCAAATGCAGTGCCACTTGGGAGAGAAGCAAGCGGGCAGTA	37	1	89989507	CGTAAGGAATATTGTTGGCCTTCAAATGCAGTGCCACTTGGGAGAGAAGC	1	89762095	F	rs359921
cg01139403	0.746687	1.01203	4.79925	7.85654e-05	0.00497514	0.113212	1.5887	126815650	126815652	126815651	126815701		NA		NA	LC	.;.	0	1	0	XY_NO	A_NO	126810641	126810642	5010	BC031955	BC031955	23987	cg01139403	24718309	24718309	cg01139403	cg01139403	24718309	ACTTAAAAAACRCAAACTTTATAACCRTCAACATACTTATTATTATCAAC	NA		II			TCCTTATAATGGCGGGAAAAGAGAGGAACAGAATCCCAGGTAGGCCATCAATCATCCTAA[CG]TTGACAACAATAAGCATGTTGACGGTTATAAAGTCTGCGTTTTCCAAGCTTCTGTTAGTA	37	11	126815651	CGTTGACAACAATAAGCATGTTGACGGTTATAAAGTCTGCGTTTTCCAAG	11	126320861	F
cg01145245	0.843941	1.76858	6.70136	8.1492e-07	0.00031075	0.102756	5.9315	20871116	20871118	20871117	20871167		NA		NA	LC	.;.	0	1	0	XY_NO	A_NO	20911556	20911557	-40439	LYRM1	AK308690	24128	cg01145245	47786478	47786478	cg01145245	cg01145245	47786478	CCCTACAACCAACTAAAAAATTAAACCATTTTAAAAATTACTAAAAATCC	NA		II			TACAGCATTTTAGAGCCCTTTCAGATACAAGGCAGAGAAAGGTGTAAAGTAGAAAATATC[CG]GATCTTCAGTAATTTCCAAAATGGTCCAATTCCTCAGTTGGCTGCAGGGCAGCTGGCAGA	37	16	20871117	CGGATCTTCAGTAATTTCCAAAATGGTCCAATTCCTCAGTTGGCTGCAGG	16	20778618	F
cg01149192	-2.01833	-2.7699	-11.6427	4.53431e-11	8.33988e-07	-0.161587	14.8721	180231057	180231059	180231058	180231108		NA		NA	ICshore	.;chr5_ICshore:180228979-180231684	0	1	0	XY_NO	A_NO	180230901	180230902	-156	MGAT1	NM_001114619	24206	cg01149192	61691473	61691473	cg01149192	cg01149192	61691473	TTAACAATTTTAATTTAAATCCTCRCCTCCACRCAAAAACCTACRAATAC	NA		II			TAACTTGTTTCTACATGAAACCACGAATCGTGCAGGGTTCTAGAGAAACAAAGGGCCGCG[CG]CACCCGCAGGCCCCTGCGTGGAGGCGAGGACCTAAATCAAAACTGCTAAGGGGTCACCAG	37	5	180231058	TAGCAGTTTTGATTTAGGTCCTCGCCTCCACGCAGGGGCCTGCGGGTGCG	5	180163664	F
cg01154445	-1.33352	-1.88555	-5.06587	4.06624e-05	0.00335204	-0.151727	2.21619	206548170	206548172	206548171	206548221		NA		NA	LC	.;.	0	1	0	XY_NO	A_NO	206547358	206547359	813	NRP2	AK290934	24315	cg01154445	42659379	42659379	cg01154445	cg01154445	42659379	TAAAATCTCTCTTTAAATTATTAAATACTAAAAAAACCTTCTTCTATACC	NA		II			TTTATTGCAACATGGTTTCCCCTTTAAAAGTGACCGCTAAAGCAGGAAGGCCACGCAGAA[CG]GCACAGAAGAAGGCTCCCTCAGTACTCAATAATTTAAAGAGAGATCCCAGCCGGCCCTTC	37	2	206548171	CGGCACAGAAGAAGGCTCCCTCAGTACTCAATAATTTAAAGAGAGATCCC	2	206256416	F
cg01159980	1.3274	-0.201613	4.96174	5.25685e-05	0.00392909	0.217791	1.97149	16509016	16509018	16508967	16509017		NA		NA	LC	.;.	0	1	0	XY_NO	A_NO	16509106	16509107	90	FAM134B	NM_019000	24428	cg01159980	44650472	44650472	cg01159980	cg01159980	44650472	CCCTTCTAAAAATAAATAAATCACCTCTTACTCCCAATACTATAACAAAC	NA		II			TTATCACTGCCCCCTTCTAAAAATAAATAGGTCACCTCTTACTCCCAGTACTGTGACAGG[CG]GCTGGAAGTGAGCCCTGCCCAGCTGCCCCGCATTCTCTCTCCAGTCCTGTGAGAAGGTGT	37	5	16509017	CCTTCTAAAAATAAATAGGTCACCTCTTACTCCCAGTACTGTGACAGGCG	5	16562017	R
cg01176141	-0.773279	1.20163	-5.95997	4.63602e-06	0.0009098	-0.112641	4.28361	70023031	70023033	70023031	70023081		NA		NA	IC	.;chr11_IC:70022782-70024204	0	1	1	XY_NO	A_NO	70016070	70016071	6962	ANO1	AK303971	24753	cg01176141	32625433	61804356	cg01176141	cg01176141	32625433	TCCATATAACCCTACACATCCACAAAATATATTAAAAAAATACTAAACCA	61804356	TCCGTATAACCCTACACATCCGCGAAATATATTAAAAAAATACTAAACCG	I	A	Red	ACTCGGGGCTCCCAGCCCCACCCCAGGAGAGGCGGATCCCGTGGGCTGGGGCTGGGGTGC[CG]GTTCAGCATTTCTCTAACACACCCCGCGGATGTGCAGGGCCACACGGAGAGCCATCCGCC	37	11	70023032	TCCGTGTGGCCCTGCACATCCGCGGGGTGTGTTAGAGAAATGCTGAACCG	11	69700680	F
cg01185345	-1.36774	-0.914536	-7.54135	1.2348e-07	9.3525e-05	-0.207738	7.7065	99218286	99218288	99218237	99218287		NA		NA	LC	.;.	0	1	0	XY_NO	A_NO	99229395	99229396	11109	STK24	AK299140	24937	cg01185345	45734332	45734332	cg01185345	cg01185345	45734332	CCAAACRATAAACATAAAAATAACAACCAAAATCAACTACCTCCTCTCAC	NA		II			CTGCTCCAGCACCAGGCGGTAGGCATGGGGGTGGCAGCCAAGGTCAGCTACCTCCTCTCA[CG]CAGACAACCGCCACCAAGAAGGCCCAGCCCCTCCGGCACAGGACCACAAGGACCCACACC	37	13	99218287	CAGGCGGTAGGCATGGGGGTGGCAGCCAAGGTCAGCTACCTCCTCTCACG	13	98016288	R
cg01188914	-0.731286	-0.67593	-6.41732	1.57418e-06	0.000472051	-0.118716	5.30857	22306262	22306264	22306213	22306263		NA		NA	ICshore	.;chr22_ICshore:22305812-22307832	46	1	0	XY_NO	A_NO	22307249	22307250	987	PPM1F	BC013798	25009	cg01188914	35698443	35698443	cg01188914	cg01188914	35698443	RAACTCAATCAAAATCTCTAAATACCCAATACCTTTAATATTTCCACCTC	NA		II			AAGGGCAAAGCGAACTCAATCAAGGTCTCTGGATGCCCAATGCCTTTGGTATTTCCACCT[CG]CGTGCAGGAGGAAAAGAGCGAAATTTGACAACAGAAGAGACTGGAGATGGCCTCAGAGTG	37	22	22306263	AACTCAATCAAGGTCTCTGGATGCCCAATGCCTTTGGTATTTCCACCTCG	22	20636263	R
cg01193368	0.894637	1.25127	5.58923	1.13111e-05	0.00156201	0.127168	3.43512	56855194	56855196	56855194	56855244		NA	rs80278387	1	HC	chr7_HCshore:56854957-56855723;chr7_ICshore:56854909-56855649	0	1	1	XY_NO	A_NO	56880023	56880024	24829	DQ581928	DQ581928	25106	cg01193368	21647360	26755371	cg01193368	cg01193368	21647360	AAAATATAAATCCCAACCAACTTAACAAATTTCCTCATTCTCAAAAAACA	26755371	AAAATATAAATCCCGACCGACTTAACAAATTTCCTCGTTCTCGAAAAACG	I	A	Red	GGGACAAGAGGCGGCCGCTGGTCTCGCGGGTGCTGCGGACAGGGTCCCACACCCCCGGAC[CG]CCTCCCGAGAACGAGGAAACCTGTCAAGCCGGCCGGGACCCACACTCCACAGCCCCCTCG	37	7	56855195	CGCCTCCCGAGAACGAGGAAACCTGTCAAGCCGGCCGGGACCCACACTCC	7	56822689	F	rs80278387
cg01204844	0.982262	-1.55088	4.39159	0.000216052	0.00901714	0.133134	0.6261	40437422	40437424	40437373	40437423		NA		NA	LC	.;.	0	1	0	XY_NO	A_NO	40440820	40440821	-3397	TNRC6B	NM_001024843	25324	cg01204844	51658362	51658362	cg01204844	cg01204844	51658362	ACATAACATTCTCTAACCTAAACTACCTTTTCAAAATATAAATTAATTCC	NA		II			AGAGCACCCTGGCATAGCATTCTCTGACCTGGGCTGCCTTTTCAGGGTATGAGTTGATTC[CG]CAGGCACCAAGGCATGCCTGTAAGCCCTACAGGGCAGACGCCCTCACCCCAATCATTGGC	37	22	40437423	CATAGCATTCTCTGACCTGGGCTGCCTTTTCAGGGTATGAGTTGATTCCG	22	38767369	R
cg01205165	0.848306	0.227885	6.07378	3.53554e-06	0.000764886	0.143246	4.54106	204119765	204119767	204119716	204119766		NA		NA	LC	.;.	50	1	0	XY_NO	A_NO	204121306	204121307	1541	ETNK2	AK293426	25336	cg01205165	62628347	62628347	cg01205165	cg01205165	62628347	CAATATAACAAAACTAAAAAAACCCTAAAAATCATCTAAACCAATTCTAC	NA		II			TTTACGGGGCACAATGTGACAGAGCTGGGAGGGCCCTAGAGGTCATCTGAACCAATTCTA[CG]TAGGGAAACTGAGGCAGGAGAGGGGAGGGACTGGCAGATAGCACGTTAGATCAGTGCTGG	37	1	204119766	AATGTGACAGAGCTGGGAGGGCCCTAGAGGTCATCTGAACCAATTCTACG	1	202386389	R
cg01209566	0.611108	0.042192	6.15323	2.92868e-06	0.000685114	0.104921	4.71986	125954150	125954152	125954151	125954201		NA		NA	LC	.;.	9	1	0	XY_NO	A_NO	125954249	125954250	-98	LOC157381	NR_027321	25416	cg01209566	50614455	50614455	cg01209566	cg01209566	50614455	AACAAAACAACCTTAAACAATTAACAATTAACAATTAACAATTAACAATC	NA		II			TCTGTGTGTAATGCCGGCTCCTTCACTCTTTTATGGCACCATGATTGTGTTTTACCCTCC[CG]ACTGTTAACTGCCAACTGTTAACTGTTAACTGCCCAAGGTTGCCCTGCTGATGTCATGCC	37	8	125954151	GCAGGGCAACCTTGGGCAGTTAACAGTTAACAGTTGGCAGTTAACAGTCG	8	126023332	F
cg01209642	0.594642	-0.108197	4.50324	0.000163727	0.00771582	0.101518	0.889772	170581354	170581356	170581354	170581404		NA		NA	IC	.;chr6_IC:170580807-170582718	0	1	1	XY_NO	A_NO	170571656	170571657	-9698	LOC154449	NR_002787	25419	cg01209642	24790339	64653502	cg01209642	cg01209642	24790339	TCACCTTAAACCACACAACTAATACAAAAAAAAATAACCATAAAACCACA	64653502	TCACCTTAAACCACACGACTAATACAAAAAAAAATAACCGTAAAACCACG	I	C	Grn	GCCCGGGGGTCACCGCGAGGAAGCTCCATCGGCCGCGGCGGCTCTGTGGAATCTGAAGCG[CG]TGGTCTCACGGCCACCTCCCCCTGCACCAGCCGTGTGGCCCAAGGTGATGTCTGTGTGCC	37	6	170581355	TCACCTTGGGCCACACGGCTGGTGCAGGGGGAGGTGGCCGTGAGACCACG	6	170423280	F
cg01212071	0.67196	-0.936912	4.65937	0.000111123	0.00611541	0.105644	1.25856	122041649	122041651	122041650	122041700		NA		NA	LC	.;.	0	1	0	XY_NO	A_NO	122042777	122042778	1128	TFCP2L1	AL137740	25465	cg01212071	47802346	47802346	cg01212071	cg01212071	47802346	CTTTAAATACTAATTTTAACCCCAAAAAATTCCCACTTAAATCTTAAAAC	NA		II			GGAAAAGGGGATGTCTTCAGGGAGGACAAATACCTACCAGCAGCCAGGAATTACAAATAA[CG]TTTTAAGATCTAAGTGGGAACTTCTTGGGGCCAAAACTAGCACTTAAAGGTAGCTCTAGT	37	2	122041650	CGTTTTAAGATCTAAGTGGGAACTTCTTGGGGCCAAAACTAGCACTTAAA	2	121758120	F
cg01219426	-0.684584	-1.04216	-4.82933	7.29265e-05	0.00476447	-0.10268	1.65964	95856657	95856659	95856658	95856708		NA		NA	LC	.;.	0	1	0	XY_NO	A_NO	95724095	95724096	132563	Mir_548	.	25620	cg01219426	15683461	15683461	cg01219426	cg01219426	15683461	AACACCRTAACCTAATTAAAAACACTACATATAACCACAAAACTAAACAC	NA		II			CTTGTTGAATAAAGGGGCTGGCAATTTACCATTTGCCTTTGATGTGGTTAATAGCCCACA[CG]TGTCTAGCTTTGTGGTCACATGCAGTGCCCCCAACTAGGCTACGGTGCTTCCGTCCTGTA	37	11	95856658	GCACCGTAGCCTAGTTGGGGGCACTGCATGTGACCACAAAGCTAGACACG	11	95496306	F
cg01229787	1.12666	-0.428876	8.82588	8.25834e-09	1.74154e-05	0.187082	10.2153	100048370	100048372	100048371	100048421		NA		NA	IC	.;IC:100048273-100048701	0	1	0	XY_NO	A_NO	100106132	100106133	-57761	MEF2A	AL831995	25802	cg01229787	18705379	18705379	cg01229787	cg01229787	18705379	TCTTAACAACTTACTTAAACTCTCTTTCAAAATACTTCCAAATTTACCAC	NA		II			CCAGCCCCATCCCATCAATCTTCTCTGTACTTTGACGCAGACACGATGGACTGTTATCCA[CG]TGGCAAACTTGGAAGCACCTTGAAAGAGAGTCTAAGTAAGTTGCCAAGACGCCCGTCTGA	37	15	100048371	CGTGGCAAACTTGGAAGCACCTTGAAAGAGAGTCTAAGTAAGTTGCCAAG	15	97865894	F
cg01229865	0.815541	0.387261	5.24516	2.61715e-05	0.00258557	0.134779	2.63606	113528750	113528752	113528701	113528751		NA	rs75723678	1	IC	.;chr13_IC:113527584-113528878	41	1	0	XY_NO	A_NO	113535969	113535970	-7218	AK025511	AK025511	25805	cg01229865	17781355	17781355	cg01229865	cg01229865	17781355	ATAACTCTTTTAAAAACCCCACRATAACTACRTATTAAACTAATAAAAAC	NA		II			AGCAGAGTTGAGTGGCTCTTTTAAAAACCCCACGGTGGCTGCGTGTTGAGCTGGTGAGAG[CG]ACATAGGCAGGGTGGTCAGTCTAGAGACTGTCGCTGTAAGCCAGGAAACGACGCTGAGTG	37	13	113528751	CGCTCTCACCAGCTCAACACGCAGCCACCGTGGGGTTTTTAAAAGAGCCA	13	112576752	R
cg01257194	-0.839879	0.10839	-5.70474	8.55435e-06	0.0012994	-0.14242	3.70102	116161246	116161248	116161197	116161247		NA	rs76555268	1	LC	.;.	0	1	0	XY_NO	A_NO	116163399	116163400	2153	ALAD	AK295945	26329	cg01257194	17638503	17638503	cg01257194	cg01257194	17638503	AAATTTAAAAAAATTTCACAAACTAAAAAAACACTTCTCCCAAATCAAAC	NA		II			AAAGGCCCTTAGAGTTTGGGAGAATTTCACAGACTGGGAGGGCACTTCTCCCAAATCAAG[CG]AGCTTGCAAACCACAATTTAAATGCCTGTGACATTACCACACTGAAGACAGGAGCGAGCC	37	9	116161247	CGCTTGATTTGGGAGAAGTGCCCTCCCAGTCTGTGAAATTCTCCCAAACT	9	115201068	R
cg01262208	0.873954	-0.0269647	7.45603	1.48939e-07	0.000105939	0.149084	7.53096	144790374	144790376	144790325	144790375		NA		NA	HC	chr8_HCshore:144787696-144791078;chr8_ICshore:144787407-144791266	0	1	0	XY_NO	A_NO	144790278	144790279	-96	CCDC166	NM_001162914	26416	cg01262208	64654358	64654358	cg01262208	cg01262208	64654358	CCCCTTCCCCAATTTAACCCTTCCTCTTACCTAACCTAAATATTCTAAAC	NA		II			AGCGACCCCGGCCCCTTCCCCAATTTAGCCCTTCCTCTTACCTGGCCTAAATATTCTAGG[CG]CCAGGCCCAGAGGTGGGACGCGCCTCGGGGTCACGAGGCTTTTGGGGAGGCAGATCGGGG	37	8	144790375	CCCTTCCCCAATTTAGCCCTTCCTCTTACCTGGCCTAAATATTCTAGGCG	8	144862363	R
cg01264729	0.765043	-0.985737	4.70097	0.00010023	0.0057587	0.117242	1.35678	14622973	14622975	14622924	14622974		NA		NA	IC	.;chr16_IC:14622887-14623178	0	1	0	XY_NO	A_NO	14724127	14724128	101154	PARN	AK303348	26463	cg01264729	55801381	55801381	cg01264729	cg01264729	55801381	AACTCCTATAAAAATATCACTTCACCRTAAATACAAAAATAACCCTAAAC	NA		II			ATCTTCGCCCTGACTCCTATAAAAGTGTCACTTCACCGTGAGTGCAAAGGTGGCCCTGAG[CG]AGTGCCTAACCAAGGCCCCTCTGCCAGGCTTCTCCAGCTCCGGACTCTAAAGGCTTCCCC	37	16	14622974	CGCTCAGGGCCACCTTTGCACTCACGGTGAAGTGACACTTTTATAGGAGT	16	14530475	R
cg01269191	0.687157	-0.784688	5.21494	2.81851e-05	0.00269895	0.110307	2.56543	25404802	25404804	25404803	25404853		NA		NA	LC	.;.	0	1	0	XY_NO	A_NO	25403862	25403863	-940	KRAS	BC029545	26534	cg01269191	10757324	10757324	cg01269191	cg01269191	10757324	RAATATACTAACATATTTAATTACCCCATTATTTAATATCTTAACTCCAC	NA		II			TTTAGACCTGAGGAGAGTCATTCAAACATTAATTAGAAGACAGATTAATCAGTTAAAGTT[CG]TGGAGTTAAGACATTAAACAATGGGGCAATTAAACATGCTAGCATACCCGGAGTCTGTGT	37	12	25404803	CGTGGAGTTAAGACATTAAACAATGGGGCAATTAAACATGCTAGCATACC	12	25296070	F
cg01273232	0.859237	0.240118	4.82845	7.30866e-05	0.0047692	0.145759	1.65756	93652755	93652757	93652706	93652756		NA		NA	HC	HCshore:93652545-93653088;ICshore:93652568-93653470	0	1	0	XY_NO	A_NO	93632442	93632443	-20313	RGMA	NM_020211	26603	cg01273232	32605506	32605506	cg01273232	cg01273232	32605506	ATACCTACCAAAAACAAAAATAACATCCRCATTCCTTATATTATCTAATC	NA		II			AACCTGATGAAATACCTACCAGAGGCAAGGGTGGCATCCGCATTCCTTGTGTTATCTGGT[CG]GACGCCCCCGCAGGCCGTCTAACTTATTCAAAGGCGCGGCTGAGCGTTTGCAGCGCGGTC	37	15	93652756	TACCTACCAGAGGCAAGGGTGGCATCCGCATTCCTTGTGTTATCTGGTCG	15	91453760	R
cg01281040	-1.01664	2.12685	-6.29774	2.08305e-06	0.000560015	-0.108921	5.04311	6349544	6349546	6349496	6349546		NA		NA	IC	.;chr5_IC:6349288-6349692	0	1	1	XY_NO	A_NO	6337404	6337405	-12140	FLJ33360	NR_028351	26749	cg01281040	20710312	62620459	cg01281040	cg01281040	20710312	CCCCAAAAAAAATCCTCCAAAAACTCTAAAAACCACTTCCATAATTAACA	62620459	CCCCGAAAAAAATCCTCCGAAAACTCTAAAAACCGCTTCCATAATTAACG	I	C	Grn	TCGCCCTGTGGTCCCCGGAGAGGGTCCTCCGAGGACTCTGAAAGCCGCTTCCATGGTTGG[CG]CCGAGCACAGGCGGCTCCCTCTGGCTTCCGCAGGCACGGACGGGGTTTGCCCAGAGACAC	37	5	6349545	CCCCGGAGAGGGTCCTCCGAGGACTCTGAAAGCCGCTTCCATGGTTGGCG	5	6402545	R
cg01281157	1.26668	-2.4889	6.53106	1.20794e-06	0.000400463	0.120674	5.55931	178422259	178422261	178422260	178422310		NA		NA	HC	chr5_HCshore:178421016-178422414;chr5_ICshore:178421013-178422497	0	1	0	XY_NO	A_NO	178422123	178422124	-136	GRM6	NM_000843	26753	cg01281157	21782484	21782484	cg01281157	cg01281157	21782484	CAAACTTATCCTAAACCRACAACRACTAACRCAAATAACTAACTTAAAAC	NA		II			GCTTCCCGACAGCTTGGCCCCTCTTCCTCGGGGTCCATCCCCAGCGCACACCCAGGCTCC[CG]CCCCAAGCCAGTCACCTGCGCCAGCCGCTGTCGGTTCAGGACAAGTCTGTGACAGATGCG	37	5	178422260	CGCCCCAAGCCAGTCACCTGCGCCAGCCGCTGTCGGTTCAGGACAAGTCT	5	178354866	F
cg01281851	0.790879	0.0484261	6.60864	1.00921e-06	0.000354668	0.135152	5.72936	57271462	57271464	57271413	57271463		NA		NA	HC	chr7_HCshore:57270909-57271471;chr7_ICshore:57270198-57271618	0	1	0	XY_NO	A_NO	57265626	57265627	5837	MtDNA_ssA	.	26768	cg01281851	37732464	37732464	cg01281851	cg01281851	37732464	RCCATCTTTATTAAAAACRAATACCAAACCATAAAAAACTAAACRAAACC	NA		II			AGGCCGTTCGCGCCATCTTTGTTGAGGGCGAGTGCCAGACCATGAGGGGCTGGGCGGGGC[CG]GGTGCTGCCCAGTGGAGCCAATGGCTGGGAACCCCGGGGAAGAGGGACCCACACCCCCTG	37	7	57271463	CGGCCCCGCCCAGCCCCTCATGGTCTGGCACTCGCCCTCAACAAAGATGG	7	57275405	R
cg01282906	1.03882	-0.0450505	5.98375	4.38033e-06	0.000875568	0.174982	4.33752	37566285	37566287	37566236	37566286		NA		NA	LC	.;.	0	1	0	XY_NO	A_NO	37569381	37569382	-3095	ZNF420	NM_144689	26789	cg01282906	68706468	68706468	cg01282906	cg01282906	68706468	TACTTCCACAATTTAAATTCCTTAACTCACTTCCTTACTCCAAAACCAAC	NA		II			TGGATTTTGTCTGCTTCCACAGTTTAGGTTCCTTGGCTCACTTCCTTGCTCCAAAACCAA[CG]TCTCTATTGACTTTTATATTTTAAAATTAAATTTTAAATATATGAGTGATGCTACCTTGC	37	19	37566286	GCTTCCACAGTTTAGGTTCCTTGGCTCACTTCCTTGCTCCAAAACCAACG	19	42258126	R
cg01287376	-0.856357	0.584673	-8.273	2.57526e-08	3.53253e-05	-0.141146	9.16633	104356042	104356044	104355993	104356043		NA	rs17101897	1	IC	.;chr14_IC:104355857-104356410	0	1	0	XY_NO	A_NO	104387902	104387903	31860	C14orf2	AK309499	26873	cg01287376	28669312	28669312	cg01287376	cg01287376	28669312	CAATAAAAACCRAAAAATACATAAACTTCTTCAAAATTCRAAACTCRACC	NA		II			ACAGTGCACTGCAGTGGAAGCCGAGGAGTGCATGGACTTCTTCAGGGTTCGAGGCTCGGC[CG]TGGGCGGAACGCCAGTGCCTGTGGTCGGGGTGGTCAGGCCTGGACACGGAGACTCTGATC	37	14	104356043	CGGCCGAGCCTCGAACCCTGAAGAAGTCCATGCACTCCTCGGCTTCCACT	14	103425796	R
cg01288724	-0.845414	-0.895891	-5.03535	4.38389e-05	0.00351149	-0.128946	2.14452	142575121	142575123	142575072	142575122		NA	rs7725825	1	LC	.;.	0	1	0	XY_NO	A_NO	142490048	142490049	85074	JA682567	JA682567	26910	cg01288724	59764375	59764375	cg01288724	cg01288724	59764375	CATATTATACAACTTACTCAAAATACTACATCAAAAACATCCTCCTTAAC	NA		II			TGTGTTGTTAACATGTTGTGCAGCTTACTCAGAATGCTACATCAGAGACATCCTCCTTGA[CG]TCCCCCTACCCCAGGTAAAAGGAAGAGACCATTGATTTACTGTAATAAGTTTCCCAAAAT	37	5	142575122	ATGTTGTGCAGCTTACTCAGAATGCTACATCAGAGACATCCTCCTTGACG	5	142555315	R
cg01292846	0.712794	1.09923	4.80562	7.73351e-05	0.00493451	0.1062	1.60374	33672542	33672544	33672493	33672543		NA		NA	IC	.;chr17_IC:33672389-33674179	0	1	0	XY_NO	A_NO	33700719	33700720	28177	SLFN11	NM_001104589	27009	cg01292846	32790422	32790422	cg01292846	cg01292846	32790422	ATCTCCAAAATCCAAAAACCAAAACAATTCCCCAAAATAATACTATCRAC	NA		II			TAGTTTCTCGCATCTCCAGAATCCAAAGACCAAGACAATTCCCCAGGGTAATGCTGTCGG[CG]CAGGACCCGAGACTCCTGCTGCAGGCATCTTCTTTGGCTCCTCCTGAGGTGGGTGCTGCG	37	17	33672543	CGCCGACAGCATTACCCTGGGGAATTGTCTTGGTCTTTGGATTCTGGAGA	17	30696656	R
cg01294283	1.11728	2.13856	7.49616	1.36353e-07	9.9183e-05	0.117421	7.61366	121372063	121372065	121372064	121372114		NA		NA	IC	.;chr2_IC:121371617-121372274	0	1	0	XY_NO	A_NO	121493198	121493199	-121134	GLI2	AK300071	27041	cg01294283	63706392	63706392	cg01294283	cg01294283	63706392	AATAACRAAAAACRACTAATTACCTTTAAAATCCCTCCRTAACTCAAAAC	NA		II			CCGTCAGAGCGTCAGGAGAAAACTTCACACAGCATGGCCCCAGTTCAACAAGCTGGAAAA[CG]CTCTGAGTCACGGAGGGACCCCAAAGGCAATCAGCCGCTCCCCGCCATCCTGAATCTTCT	37	2	121372064	CGCTCTGAGTCACGGAGGGACCCCAAAGGCAATCAGCCGCTCCCCGCCAT	2	121088534	F
cg01296705	1.32718	0.506179	7.87507	5.98738e-08	5.93383e-05	0.21588	8.38247	175108268	175108270	175108219	175108269		NA		NA	IC	.;chr5_IC:175108118-175108327	0	1	0	XY_NO	A_NO	175108463	175108464	-194	HRH2	NM_022304	27088	cg01296705	57700420	57700420	cg01296705	cg01296705	57700420	AATAATACCCRAAAATTCAACTACCAAAACTAATAACTAAACCAAAAAAC	NA		II			GCTCTGCTAAAAATAGTACCCGGAGGTTCAGCTGCCAGGACTGGTGGCTGAGCCAGGGAG[CG]TGGCAGAAGGTGATCGGGAACCCTGATCCCTGCACGAACACAATCGTTGTGATTAAATGA	37	5	175108269	CGCTCCCTGGCTCAGCCACCAGTCCTGGCAGCTGAACCTCCGGGTACTAT	5	175040875	R
cg01297370	0.683682	1.14323	4.85071	6.91686e-05	0.00461398	0.101174	1.71004	228027988	228027990	228027939	228027989		NA		NA	LC	.;.	50	1	0	XY_NO	A_NO	228029274	228029275	1286	COL4A4	NM_000092	27108	cg01297370	55756403	55756403	cg01297370	cg01297370	55756403	AAACAACAAAACACAATAATATTAACAATTCTTAATAATTTACACCCACC	NA		II			CTTATGAGCACAGGCAACAGAGCACAGTAGTATTGGCAGTTCTTGATAATTTGCACCCAC[CG]GTATTTTCATGTCACATTTCAGTTTGGGCTATTATCTCAAAATACCATTTGCAGACATCA	37	2	228027989	CGGTGGGTGCAAATTATCAAGAACTGCCAATACTACTGTGCTCTGTTGCC	2	227736233	R
cg01302245	1.02448	0.919335	8.40524	1.95475e-08	3.05207e-05	0.159354	9.42144	128813582	128813584	128813583	128813633		NA		NA	IC	.;chr11_IC:128812913-128813697	0	1	0	XY_NO	A_NO	128813293	128813294	-289	TP53AIP1	NM_001195195	27215	cg01302245	14621342	14621342	cg01302245	cg01302245	14621342	ACCTATAATACTATATCTAATATACAACRCTTCATTCAAAAAACAAACAC	NA		II			TCAGCTCAAACGCAGTTCCCGGTTCCCCACTGAGATTCCCACTCCCGCCTGGAGGGGAGA[CG]TGCCTGCCTTTTGAATGAAGCGTTGCACACTAGACATAGTATCACAGGCAGAATTGTCAT	37	11	128813583	CGTGCCTGCCTTTTGAATGAAGCGTTGCACACTAGACATAGTATCACAGG	11	128318793	F
cg01304027	-1.11077	1.78706	-6.17515	2.78075e-06	0.000665861	-0.131966	4.76906	55903283	55903285	55903234	55903284		NA		NA	LC	.;.	0	1	0	XY_NO	A_NO	55897299	55897300	5985	RPL28	NM_001136136	27248	cg01304027	69652341	69652341	cg01304027	cg01304027	69652341	AACATACCAAATCCATATACAATAATACCTAATAACTCCAAATCTACCCC	NA		II			AGCACCTGGAAGACATGCCAGATCCATGTGCAGTAATGCCTGGTGGCTCCAGGTCTGCCC[CG]CCGTCCTGTGGGGCTGTGAGCTTTCCCAGCCTCCTGCCCGTGTTTGTGAATATCATTCTG	37	19	55903284	CGGGGCAGACCTGGAGCCACCAGGCATTACTGCACATGGATCTGGCATGT	19	60595096	R
cg01309328	-1.03055	-0.88168	-5.14127	3.37761e-05	0.00300517	-0.157595	2.393	32811252	32811254	32811253	32811303		NA		NA	LC	.;.	41	1	0	XY_NO	A_NO	32811815	32811816	563	PSMB8	AK300962	27367	cg01309328	35639305	35639305	cg01309328	cg01309328	35639305	AAAACCTATAAAATTTACCTACTAACCTCCTCTCAACAACTCACTATTAC	NA		II			GTATCCTCACTTTACAGAAGAGGGGCTTGGGACCTAGACTAAGTGACTTGTTCTAAGTCG[CG]CAACAGTGAGTTGCTGAGAGGAGGCCAGCAGGCAAATTTCATAGGTTTCCCAAGACACCA	37	6	32811253	AAACCTATGAAATTTGCCTGCTGGCCTCCTCTCAGCAACTCACTGTTGCG	6	32919231	F
cg01312265	1.2716	-0.631422	6.65263	9.1172e-07	0.000334212	0.203945	5.82542	132930451	132930453	132930452	132930502		NA		NA	IC	.;chr10_IC:132930246-132930974	0	1	0	XY_NO	A_NO	133058706	133058707	128255	TCERG1L	AK096269	27436	cg01312265	34679479	34679479	cg01312265	cg01312265	34679479	AAAAAAAATACTTTAACRTTTATTCTACAATCAACCCRAAAACTAAACAC	NA		II			CCAAACAGAGGGCATGGCTTTGTAAACCGGCTCATGAATGAATGCGCAGGACGGGATGGG[CG]TGCTCAGTCCTCGGGCTGACTGCAGAACAAACGCCAAAGCATTTCCTCTCAGATCTGAGG	37	10	132930452	GAGGAAATGCTTTGGCGTTTGTTCTGCAGTCAGCCCGAGGACTGAGCACG	10	132820442	F
cg01319701	-1.19886	-2.42739	-5.8782	5.63719e-06	0.00102155	-0.108424	4.09774	749263	749265	749214	749264		NA		NA	LC	.;.	0	1	0	XY_NO	A_NO	749227	749228	-36	C20orf54	NM_033409	27553	cg01319701	51735363	51735363	cg01319701	cg01319701	51735363	CRAAATTCCCTCACAAAACTAAAACTTCCTTCCTCATACCTTCACTAAAC	NA		II			GTTCCCACACACGGAATTCCCTCACAGGGCTGGGACTTCCTTCCTCATACCTTCACTGAG[CG]AACCCAATGCTCAGTGGCCTTTCTGGTCACCTCCTTTTCCTCTCTGGGAGGAGCCACTCC	37	20	749264	CGCTCAGTGAAGGTATGAGGAAGGAAGTCCCAGCCCTGTGAGGGAATTCC	20	697264	R
cg01324550	0.726331	-1.10657	4.74777	8.92516e-05	0.00537763	0.110357	1.46725	46676098	46676100	46676099	46676149		NA		NA	LC	.;.	0	1	0	XY_NO	A_NO	46676080	46676081	-18	HOXB6	AJ270993	27645	cg01324550	32736486	32736486	cg01324550	cg01324550	32736486	AATATTTCTTCTTTACTTATCTTAACRAAAAACTCTTCTCACCTTCTACC	NA		II			AAATGTCTCCGAATCGCCTTGAGAGAGAACTAAAGAAGGTTTGTTTCTAGGGTTTTGTGT[CG]GTAGAAGGTGAGAAGAGTTCTCCGCTAAGATAAGCAAAGAAGAAACACCCTCCTCCCCAG	37	17	46676099	CGGTAGAAGGTGAGAAGAGTTCTCCGCTAAGATAAGCAAAGAAGAAACAC	17	44031098	F
cg01327147	0.907263	0.901125	6.27951	2.17427e-06	0.000573342	0.140319	5.00247	34371379	34371381	34371380	34371430		NA		NA	HC	chr9_HCshore:34370619-34372999;chr9_ICshore:34370641-34373087	0	1	0	XY_NO	A_NO	34376893	34376894	5514	KIAA1161	NM_020702	27675	cg01327147	38715354	38715354	cg01327147	cg01327147	38715354	CRTAAACTACCAATCACAAAACATCTCCTACTTCTTCCRCCTAATAAATC	NA		II			ACGGTGAGCACCGCGGGGATGAGTGAGCGCAACCCCAGGTCGTAGCCCCACACAGAGTCG[CG]ATCCACCAGGCGGAAGAAGCAGGAGATGTTCTGTGACTGGTAGCCTACGCGCACCTCCGC	37	9	34371380	GTAGGCTACCAGTCACAGAACATCTCCTGCTTCTTCCGCCTGGTGGATCG	9	34361380	F
cg01334209	0.68319	0.820214	5.71597	8.32577e-06	0.00128236	0.107047	3.72679	39382246	39382248	39382197	39382247		NA		NA	LC	.;.	20	1	0	XY_NO	A_NO	39382899	39382900	-652	KRTAP9-2	NM_031961	27805	cg01334209	13800385	13800385	cg01334209	cg01334209	13800385	TCAATCCCAAACAAATCAAAATAAATAACAACACCATCACAAAAACACTC	NA		II			TGGTAAACCCTTCAGTCCCAGGCAAATCAGGGTAAATGGCAACACCATCACAGAGACACT[CG]ATGCTTTCTGAATCCCAGTGGACTCCTTTTTCTACCCACCTGCTTTGGTCTAGCTCTGCA	37	17	39382247	CGAGTGTCTCTGTGATGGTGTTGCCATTTACCCTGATTTGCCTGGGACTG	17	36635773	R
cg01335180	1.10137	1.42855	4.81657	7.5267e-05	0.00485304	0.148831	1.62955	161576579	161576581	161576580	161576630		NA		NA	HC	chr1_HCshore:161575292-161577054;chr1_ICshore:161575440-161577166	0	1	0	XY_NO	A_NO	161575848	161575849	732	HSPA7	NR_024151	27826	cg01335180	62628409	62628409	cg01335180	cg01335180	62628409	CRATAACTACTACCRTAACCTCATTAATAATCRACAACACCTTAAACCCC	NA		II			CCGTGCCCACCTATTTCAGTAACTCGCAGCGCCAGGCCACCAAGGACGCGGGGGCCATCG[CG]GGGCTCAAGGTGCTGCCGATCATCAATGAGGCCACGGCAGCAGCCATCGCCTATGGGCTG	37	1	161576580	CGGGGCTCAAGGTGCTGCCGATCATCAATGAGGCCACGGCAGCAGCCATC	1	159843204	F
cg01336162	0.978388	0.14665	5.38179	1.87353e-05	0.0021169	0.164578	2.95453	92350132	92350134	92350133	92350183		NA		NA	LC	.;.	4	1	0	XY_NO	A_NO	92351835	92351836	1703	TGFBR3	NM_001195683	27842	cg01336162	34632428	34632428	cg01336162	cg01336162	34632428	TACATAACTTTCTATTAATTCTAACTCCAAAACTACCTTCCTTCCTCAAC	NA		II			ATGCATGGACTATGCACACAAATCTATGTACACACAAATCGGCCTGCACTTGCCGCTCTC[CG]CTGAGGAAGGAAGGTAGCTTTGGAGTCAGAACTAACAGAAAGTTATGTATGATCTTGGAC	37	1	92350133	ACATAACTTTCTGTTAGTTCTGACTCCAAAGCTACCTTCCTTCCTCAGCG	1	92122721	F
cg01337207	0.842205	-0.191671	4.3378	0.00024693	0.00973184	0.142857	0.499166	32063834	32063836	32063834	32063884		NA		NA	HC	chr6_HCshore:32063619-32064994;chr6_ICshore:32063377-32065145	0	1	1	XY_NO	A_NO	32077150	32077151	13316	TNXB	NM_019105	27865	cg01337207	59731307	14629371	cg01337207	cg01337207	59731307	CAAAAATTACAATATAAAACAATACCCAAATAACTACAACCAACACAACA	14629371	CGAAAATTACGATATAAAACAATACCCGAATAACTACAACCAACACGACG	I	T	Red	GGATGCTGCAGTCCTCACTCACGTAGCCTTCCCAACAGATGCACACACCGTCCTGGCACA[CG]CCGTGCTGGCTGCAGTCATTCGGGCACTGCCTCACACCGCAATCCTCGCCAGAGTAGCCG	37	6	32063835	CGCCGTGCTGGCTGCAGTCATTCGGGCACTGCCTCACACCGCAATCCTCG	6	32171813	F
cg01347048	-1.33163	2.59863	-9.01849	5.60932e-09	1.4134e-05	-0.117645	10.5698	104387772	104387774	104387723	104387773		NA	rs10786700	1	LC	.;.	0	1	0	XY_NO	A_NO	104404251	104404252	-16478	TRIM8	NM_030912	28033	cg01347048	45633437	45633437	cg01347048	cg01347048	45633437	CTTTCCTAACCCCAATACCCCATAAATTAATAAACTCTAACAAACTAACC	NA		II			TGGGATGGGAGCTTTCCTGGCCCCAGTGCCCCATGGGTTAGTGAACTCTAGCAGGCTGGC[CG]GGCCTCTGGAGAGCTCTCCTGGGCCCTGCCCTGCCTGTGGCAGAGGCAGACCCTTCCCTT	37	10	104387773	TTTCCTGGCCCCAGTGCCCCATGGGTTAGTGAACTCTAGCAGGCTGGCCG	10	104377763	R
cg01351822	2.14316	-2.25795	8.98471	6.00098e-09	1.45503e-05	0.213331	10.508	91473474	91473476	91473474	91473524		NA		NA	HC	HCshore:91473050-91473983;ICshore:91473161-91474088	0	1	1	XY_NO	A_NO	91473409	91473410	66	UNC45A	NM_001039675	28132	cg01351822	53796361	29702503	cg01351822	cg01351822	53796361	ACATAATTAAACCAATAAAAAATTCCAATTCCCCAATACCTCAAACCACA	29702503	ACATAATTAAACCGATAAAAAATTCCGATTCCCCAATACCTCAAACCGCG	I	C	Grn	ACAACCGAAGTAACCCGCAATGCGGAAGGGCGAGGGGATTGCGAGTCACCGAGTTTCCCG[CG]CGGCTTGAGGTACTGGGGAACCGGAATCCCCCACCGGCCCAATCATGTTGCTGCTGGGGT	37	15	91473475	CGCGGCTTGAGGTACTGGGGAACCGGAATCCCCCACCGGCCCAATCATGT	15	89274479	F
cg01354588	0.74526	1.33668	6.69779	8.21633e-07	0.000312365	0.102724	5.92374	71657140	71657142	71657141	71657191		NA		NA	LC	.;.	0	1	0	XY_NO	A_NO	71534987	71534988	122154	THSD4	BX641106	28187	cg01354588	66714346	66714346	cg01354588	cg01354588	66714346	AATCAACTTCCAACAATTTCATACTATTTCCCATTTACTTTAACCACAAC	NA		II			GTTTTCTTTTTAGCCTTTGCATAGCGCTGAGCTTTAAAGCGTGTCTTGGTAAGGGGCACA[CG]TTGTGGTCAAAGTAAATGGGAAACAGTATGAAATTGCTGGAAGCTGATTCTGGGGGTGGG	37	15	71657141	ATCAGCTTCCAGCAATTTCATACTGTTTCCCATTTACTTTGACCACAACG	15	69444195	F
cg01370334	-0.795679	0.521721	-6.42661	1.54042e-06	0.00046541	-0.132231	5.32911	3504369	3504371	3504320	3504370		NA		NA	IC	.;chr2_IC:3504105-3504847	0	1	0	XY_NO	A_NO	3521517	3521518	17148	ADI1	AK127473	28491	cg01370334	10770504	10770504	cg01370334	cg01370334	10770504	CCTATACCTACCCCRCCTAAATATAAAATACACACCTATCCACCAAAATC	NA		II			ACCTGCCGCCGCCTGTACCTGCCCCGCCTGGGTATGAAATGCACACCTGTCCACCAGGAT[CG]CAGGCAGGGGCCACGGAGGCTGCCACGGAAGGACAGCTGTCACCTCGGACATCGCCTGCG	37	2	3504370	CTGTACCTGCCCCGCCTGGGTATGAAATGCACACCTGTCCACCAGGATCG	2	3483377	R
cg01373911	1.04364	-1.03185	5.24199	2.6376e-05	0.00259782	0.158258	2.62865	6269366	6269368	6269317	6269367		NA	rs4908865	1	HC	chr1_HCshore:6268374-6269718;chr1_ICshore:6268286-6269721	0	1	0	XY_NO	A_NO	6268940	6268941	427	RNF207	AK294223	28562	cg01373911	48611387	48611387	cg01373911	cg01373911	48611387	CCTTCTACAAAAAAAACCRAACACACTACRTAAACCTAAAATCRACTTAC	NA		II			CTCACCCGCCGCCTTCTGCAGGGAGAGCCGGGCACACTGCGTGGACCTGGAATCGGCTTA[CG]TGCAGGGCTGCGAGCGGCTGGAGCAGGCGGTGCTGGTGAGCGCAGGGGCCTGGCGCGCGG	37	1	6269367	CTTCTGCAGGGAGAGCCGGGCACACTGCGTGGACCTGGAATCGGCTTACG	1	6191954	R
cg01383955	0.851816	-1.1213	4.44553	0.000188957	0.00835381	0.128522	0.75348	42828446	42828448	42828447	42828497		NA		NA	IC	.;chr22_IC:42828006-42828460	0	1	0	XY_NO	A_NO	42828400	42828401	-46	NFAM1	NM_145912	28765	cg01383955	71740352	71740352	cg01383955	cg01383955	71740352	TCCAACTTTACTTCTAAACRAAAAATCAAAAACTACCAAAAAAAAACTTC	NA		II			GACTCTTTAGTTCACAGGAGGGGACGGCCGGCGCTGACAGCTTCCCCTTTGCTTTCCCCA[CG]AAGCTCCTCCCTGGCAGCCCCTGACCTTCCGCTCAGAAGCAAAGCTGGAACAGCCCAGCA	37	22	42828447	CCAGCTTTGCTTCTGAGCGGAAGGTCAGGGGCTGCCAGGGAGGAGCTTCG	22	41158391	F
cg01399317	1.6296	1.56866	6.09212	3.38497e-06	0.000746555	0.209381	4.5824	144810338	144810340	144810290	144810340		NA	rs28573699	1	HC	chr8_HCshore:144808162-144811052;chr8_ICshore:144807614-144811630	0	1	1	XY_NO	A_NO	144813069	144813070	2731	FAM83H	HM481256	29076	cg01399317	13760327	70639478	cg01399317	cg01399317	13760327	TAACTAATCTAAAAACAAAAATCATCACCATAACTAAAAAACATCTACCA	70639478	TAACTAATCTAAAAACGAAAATCGTCGCCGTAACTAAAAAACGTCTACCG	I	C	Grn	TCACGGTGGAAGTGGCTGGTCTGGAAGCGGAAGTCGTCGCCGTGGCTGAGGAACGTCTGC[CG]CGACACCTGCCGCGCGGCCGCGAAGTTCTCCACGGCGCCCGCGCCCTCGGTCGCGAAGCT	37	8	144810339	TGGCTGGTCTGGAAGCGGAAGTCGTCGCCGTGGCTGAGGAACGTCTGCCG	8	144882327	R
cg01400671	-0.728819	0.980193	-4.87311	6.54401e-05	0.00446645	-0.112877	1.76283	90622099	90622101	90622100	90622150		NA		NA	IC	.;chr9_IC:90621092-90622655	0	1	0	XY_NO	A_NO	90589694	90589695	-32405	CDK20	NM_001170639	29099	cg01400671	62658432	62658432	cg01400671	cg01400671	62658432	CCACACCRAAAACAAAACATAAAAATAAACCRACCAACTAAAAAATAACC	NA		II			CCGGGCCAGCTTCAGGATGGAAACGACAGGGCCCGCACGAGCATCTGAACGCTGATGTCC[CG]GCCATTCCTTAGCTGGCCGGCTCACCCCCATGCCCTGCCCTCGGTGTGGTGTGGTGGGGT	37	9	90622100	CGGCCATTCCTTAGCTGGCCGGCTCACCCCCATGCCCTGCCCTCGGTGTG	9	89811920	F
cg01405107	1.07705	-1.30712	5.14687	3.33143e-05	0.00297701	0.155851	2.40612	46671634	46671636	46671585	46671635		NA		NA	HC	chr17_HCshore:46670328-46671655;chr17_ICshore:46669319-46672464	0	1	0	XY_NO	A_NO	46671102	46671103	-532	HOXB5	NM_002147	29196	cg01405107	39760438	39760438	cg01405107	cg01405107	39760438	AATAAAATTAACCTCTCTATTTAATTCTTTCTCCCTACATCATCATTATC	NA		II			ACTTTCTTGTGGGTGGGGTTAGCCTCTCTATTTGGTTCTTTCTCCCTACATCATCATTGT[CG]TTATTATTTTAACTTTGGATGAGAAGATCAAAGATAGAGTTGCTTTTCCCTTTCTTGGGC	37	17	46671635	CGACAATGATGATGTAGGGAGAAAGAACCAAATAGAGAGGCTAACCCCAC	17	44026634	R
cg01412970	1.86118	-0.714814	6.20704	2.57898e-06	0.000635711	0.276236	4.84054	17109238	17109240	17109190	17109240		NA		NA	HC	chr17_HCshore:17108728-17110314;chr17_ICshore:17108638-17110728	0	1	1	XY_NO	A_NO	17109645	17109646	407	PLD6	NM_178836	29379	cg01412970	57688456	12650324	cg01412970	cg01412970	57688456	CCAATTTACAAACCATTAAAAACCATATAATCACAATCAATAACAACCCA	12650324	CCGATTTACGAACCGTTAAAAACCATATAATCGCAATCGATAACGACCCG	I	C	Grn	TTGCGCAGCAGACCGATTTGCGAGCCGTTGAGGGCCATGTAGTCGCAGTCGGTGACGACC[CG]CACTCGCACCCCACGCTGGTGCAGCAACTGCACGGCGCGGCCCAGCTGCGGGCTGGAGAA	37	17	17109239	CGGGTCGTCACCGACTGCGACTACATGGCCCTCAACGGCTCGCAAATCGG	17	17049964	R
cg01420254	1.46036	-2.76342	4.35876	0.000234407	0.00946529	0.13382	0.548613	26195487	26195489	26195488	26195538		NA	rs1341759	1	LC	.;.	0	1	0	XY_NO	A_NO	26197477	26197478	1990	HIST1H3F	CCDS4590	29544	cg01420254	47668392	47668392	cg01420254	cg01420254	47668392	TATTATAATCTTTACATTTTCTTTCTCTAATTTTTACTTAAAACAACCTC	NA		II			AATCAAGAAGTTGTCCCTCTGAACTGTGAATCTCTGAAAGTTGGAACTTTTGATAAAGGC[CG]AGGCTGCCTTAAGTAAAAACTAGAGAAAGAAAATGTAAAGATCATAACACCGTAGCCGTT	37	6	26195488	GTTATGATCTTTACATTTTCTTTCTCTAGTTTTTACTTAAGGCAGCCTCG	6	26303467	F	rs1341759
cg01422274	0.953473	-0.664933	8.07604	3.89975e-08	4.56175e-05	0.155209	8.78137	849087	849089	849038	849088		NA		NA	ICshore	.;chr11_ICshore:848853-851114	35	1	0	XY_NO	A_NO	844445	844446	4643	TSPAN4	NM_001025237	29592	cg01422274	51693313	51693313	cg01422274	cg01422274	51693313	AAAATTTCAAAACRAAAACAACAAAACATCAAACCAACTAAAATAAATAC	NA		II			AAAAATTACCAAGAATTTCAAGACGGGAACAGCAGAGCATCAAGCCAGCTGGGGTGGGTG[CG]CGCGACTGCCCTTGAAGCCGGCCCCGCTCCCGCATTGGGGACAGCACGGGGCGGAGGCCG	37	11	849088	GAATTTCAAGACGGGAACAGCAGAGCATCAAGCCAGCTGGGGTGGGTGCG	11	839088	R
cg01423393	1.25095	0.127343	4.35659	0.000235674	0.00949498	0.198151	0.543491	145164664	145164666	145164616	145164666		NA	rs13281660	1	HC	chr8_HCshore:145164036-145165480;chr8_ICshore:145162286-145165657	0	1	1	XY_NO	A_NO	145164237	145164238	428	KIAA1875	AK302485	29610	cg01423393	72792369	27760500	cg01423393	cg01423393	72792369	AACCACCAAACACATAATAAACTCACTACTACTAAAACCAAAAAACTACA	27760500	GACCACCGAACGCATAATAAACTCACTACTACTAAAACCGAAAAACTACG	I	C	Grn	CCTCCTGTCGGCGGCCACCGGGCGCATAGTGAGCTCACTGCTGCTGGAGCCGGAGGACTG[CG]CGGCAGCCGTGGCCTACTGCCTGCCGCGCGAGGCGCTGTGGCTGCTGACCAGGGCTGGGC	37	8	145164665	GGCCACCGGGCGCATAGTGAGCTCACTGCTGCTGGAGCCGGAGGACTGCG	8	145236653	R
cg01425746	1.4604	1.80853	6.40412	1.62347e-06	0.000481819	0.168005	5.27936	45671368	45671370	45671319	45671369		NA		NA	HC	chr11_HCshore:45671024-45672484;chr11_ICshore:45670510-45672549	0	1	0	XY_NO	A_NO	45672472	45672473	1104	CHST1	CCDS7913	29655	cg01425746	48726475	48726475	cg01425746	cg01425746	48726475	TAACCCAACTAAACCAACACCTACTAACAAACRTTCTAAACAAAAACCAC	NA		II			CGGCGATCTTGTAGCCCAGCTGGGCCAGCACCTGCTGGCAGGCGTTCTGGGCAAAGGCCA[CG]ATGTCGTAGGAGAGGCGGAAGCGCCACTTCTCGGCCGTGGCCGCCGAGTTTCGCACGGTG	37	11	45671369	CGTGGCCTTTGCCCAGAACGCCTGCCAGCAGGTGCTGGCCCAGCTGGGCT	11	45627945	R
cg01431057	-2.20282	-1.61846	-10.0159	8.1621e-10	4.2464e-06	-0.270425	12.3181	153362926	153362928	153362877	153362927		NA		NA	IC	.;chr1_IC:153362875-153363099	0	1	0	XY_NO	A_NO	153363663	153363664	737	S100A8	NM_002964	29763	cg01431057	19636471	19636471	cg01431057	cg01431057	19636471	TACTAAAAACACTCRATCTCTAACAATTTCTTCAAATCATCCCTATAAAC	NA		II			TCACCCTGATATACTGAGGACACTCGGTCTCTAGCAATTTCTTCAGGTCATCCCTGTAGA[CG]GCATGGAAATTCCCCTTTATCAGGGAGTACTTGTGGTAGACGTCGATGATAGAGTTCAAG	37	1	153362927	ACTGAGGACACTCGGTCTCTAGCAATTTCTTCAGGTCATCCCTGTAGACG	1	151629551	R
cg01431340	0.66563	-0.468149	5.21888	2.79143e-05	0.00268508	0.111048	2.57463	110680084	110680086	110680035	110680085		NA		NA	LC	.;.	0	1	0	XY_NO	A_NO	110679474	110679475	-610	C6orf186	NM_001123364	29769	cg01431340	22648400	22648400	cg01431340	cg01431340	22648400	ATAATCAAATTAAAATTATTCTATATCTAAATTCTACCTAAAACCAATTC	NA		II			CTCAATGCAGAATAATCAAATTAGAGTTATTCTATGTCTAAATTCTGCCTGAAGCCAATT[CG]TGCTTTCTTTCCGTGTTATGAAATGTGTGGGGGTGAAGAAGAAGAGGGAAAAAGCCAGCT	37	6	110680085	TAATCAAATTAGAGTTATTCTATGTCTAAATTCTGCCTGAAGCCAATTCG	6	110786778	R
cg01432692	0.819641	0.56225	7.80316	6.98917e-08	6.52414e-05	0.135182	8.23825	232674636	232674638	232674587	232674637		NA		NA	LC	.;.	0	1	0	XY_NO	A_NO	232651242	232651243	-23394	SIPA1L2	NM_020808	29794	cg01432692	16806305	16806305	cg01432692	cg01432692	16806305	ACCACTAATAACAAAAACAAAATTTAACCTCAACATCTAAACCTACAAAC	NA		II			TGAGCTGACTCACCACTAATGACAAAGACAAAATTTGACCTCAGCATCTAAACCTGCAAG[CG]TATATAGAATATCATGTTCTTTTTTCTATTTTTGTTACCTATTCAGACAGCTGACGAATA	37	1	232674637	CGCTTGCAGGTTTAGATGCTGAGGTCAAATTTTGTCTTTGTCATTAGTGG	1	230741260	R
cg01435643	-1.10612	-1.40196	-6.17007	2.81432e-06	0.000670568	-0.148043	4.75767	113689775	113689777	113689775	113689825		NA		NA	IC	.;chr13_IC:113687148-113690112	0	1	1	XY_NO	A_NO	113698968	113698969	-9192	MCF2L	AK094768	29863	cg01435643	51777336	15683445	cg01435643	cg01435643	51777336	ATCAAACACCCAAAACTACACATCACAAAAAAAATTTAAAACAAAAAACA	15683445	ATCAAACACCCAAAACTACACATCGCAAAAAAAATTTAAAACGAAAAACG	I	A	Red	AGACTTCCTTGGCGGGAAACCAGGTCCTCTGACCTCACCCGGCTCTGCAGTCTGTTTTGC[CG]TTTTCCGCCTCAAACCCCCTCTGCGATGTGCAGCTCTGGGTGTCTGATCCCTCAGGGGTC	37	13	113689776	ATCAGACACCCAGAGCTGCACATCGCAGAGGGGGTTTGAGGCGGAAAACG	13	112737777	F
cg01438868	0.832233	1.25477	5.94196	4.83967e-06	0.000928257	0.118282	4.24275	177802380	177802382	177802381	177802431		NA		NA	LC	.;.	0	1	0	XY_NO	A_NO	177725566	177725567	-76814	U6	.	29923	cg01438868	50664495	50664495	cg01438868	cg01438868	50664495	AAAAAATAAACTTCTACTACTTACCATTATTATCTTCACTCATAATTATC	NA		II			CTTGTCTGCCTTACCAGATATGAGACGTGATGCCCTTAAGTCTAGTGAAAACCATCTACA[CG]ATAATTATGAGTGAAGATAATAATGGTAAGCAGTAGAAGCTTACTCTTCATATTCACATT	37	3	177802381	AAGAGTAAGCTTCTACTGCTTACCATTATTATCTTCACTCATAATTATCG	3	179285075	F
cg01443630	0.90124	1.55472	7.04381	3.73421e-07	0.000191184	0.11845	6.66759	1525697	1525699	1525648	1525698		NA	rs59644294	1	HC	chr16_HCshore:1524125-1525761;chr16_ICshore:1523324-1525846	48	1	0	XY_NO	A_NO	1525084	1525085	-613	CLCN7	NM_001287	30045	cg01443630	62694399	62694399	cg01443630	cg01443630	62694399	CTAAAAACTACCRACTACTACRCAAATAACTATAAATTAACCAAATAACC	NA		II			GAGGGTCGCCTCTGGAAACTGCCGGCTACTACGCAGATAGCTGTGAATTAGCCAAATAGC[CG]CCCGGACCCTGTACCCGCACCAGGGCACAGCCCATCACTAATCAATGGTATTTCCATAAA	37	16	1525698	TGGAAACTGCCGGCTACTACGCAGATAGCTGTGAATTAGCCAAATAGCCG	16	1465699	R
cg01448863	-0.72165	0.493236	-4.69793	0.000100989	0.00578271	-0.119024	1.34961	70264042	70264044	70263993	70264043		NA		NA	LC	.;.	0	1	0	XY_NO	A_NO	70264005	70264006	-37	SLC10A1	NM_003049	30175	cg01448863	37729503	37729503	cg01448863	cg01448863	37729503	TAAACAAATAAAAAAATTATACAACTATCTAAACTATTTCTCTAACTATC	NA		II			GACAAAAGCTCTGGGCAAATAGAAGGGTTATGCAACTATCTGAGCTATTTCTCTGGCTGT[CG]CCCCAAAGAGGAACAGCCCAGAACCTTATCTGCCTGCCCTAGCTCTCCCAAGCTCCCTGA	37	14	70264043	GGGCAAATAGAAGGGTTATGCAACTATCTGAGCTATTTCTCTGGCTGTCG	14	69333796	R
cg01454592	0.61577	-0.573222	4.33103	0.000251116	0.00982676	0.101612	0.483199	49236799	49236801	49236750	49236800		NA		NA	HC	chr3_HCshore:49236552-49237145;chr3_ICshore:49236444-49238165	0	1	0	XY_NO	A_NO	49236932	49236933	-132	CCDC36	NM_001135197	30293	cg01454592	48725359	48725359	cg01454592	cg01454592	48725359	ACCCTAAAAACTAAACRAAATCCCAATTAATCAAAAAAAACCCTAAAAAC	NA		II			GCGAGGGCGGGGCCCTGGGGACTGGACGGAATCCCAGTTGGTCAGAGGAGACCCTGGGGG[CG]GGGCCGCGCGAGTTGCCGTTAGGACAGTTAAAACCGTTAGCTGCCTGTCGTGGCGGGGCG	37	3	49236800	CCCTGGGGACTGGACGGAATCCCAGTTGGTCAGAGGAGACCCTGGGGGCG	3	49211804	R
cg01465824	0.864988	1.40941	7.12861	3.08522e-07	0.000170648	0.117942	6.84726	1930445	1930447	1930396	1930446		NA		NA	LC	.;.	0	1	0	XY_NO	A_NO	1729105	1729106	-201340	AK024936	AK024936	30497	cg01465824	21638420	21638420	cg01465824	cg01465824	21638420	ACATTCCAATTATCCAAAATAAATCTTAACTACTAACCRACTAATTTTTC	NA		II			CCCAAACTGAAACATTCCAGTTGTCCAAGGTAAATCTTAGCTACTGACCGGCTAATTTTT[CG]AGTAACGAAATTAGCTCCTAAAAAGAGGCAAAAGATGTAGTATCAGTCAAGTGCACTTGA	37	6	1930446	CATTCCAGTTGTCCAAGGTAAATCTTAGCTACTGACCGGCTAATTTTTCG	6	1875445	R
cg01468220	0.938106	0.422224	8.82875	8.2107e-09	1.74154e-05	0.156487	10.2206	779025	779027	779025	779075		NA		NA	ICshore	.;chr16_ICshore:776469-779977	0	1	1	XY_NO	A_NO	777265	777266	1761	HAGHL	AK293575	30544	cg01468220	21653355	73617373	cg01468220	cg01468220	21653355	AAAAATTATAAAAACACTCCTCACCCAAAATCAACAACACAATAAACACA	73617373	AAAAATTATAAAAACGCTCCTCGCCCAAAATCGACGACACAATAAACACG	I	T	Red	TCAGACAAGGCCTAATGGTGACCGGGGCCTGTGGTCACTCCAGAAGAGGGATGAGGATGA[CG]TGCCCACTGTGCCGTCGACTCTGGGCGAGGAGCGCCTCTACAACCCCTTCCTGCGGGTGG	37	16	779026	CGTGCCCACTGTGCCGTCGACTCTGGGCGAGGAGCGCCTCTACAACCCCT	16	719027	F
cg01491071	1.23037	-0.391744	6.36472	1.78022e-06	0.000511512	0.203035	5.19203	206789815	206789817	206789816	206789866		NA	rs72945179	1	IC	.;chr2_IC:206789548-206790136	0	1	0	XY_NO	A_NO	206950355	206950356	-160539	BC047484	BC047484	30943	cg01491071	36742419	36742419	cg01491071	cg01491071	36742419	ATACCATCAATCTCTCCTAATTTTTATTCTCTTTCTCAAACTTTTAAAAC	NA		II			ACCCAGGAAACACCCACGTTTAAGAAAAAGTAGAAAGGGAAAAAAAATCCACAAAGGAGA[CG]TTTTAAAAGCCTGAGAAAGAGAATAAAAACCAGGAGAGACTGATGGCATGAAAACAAAGG	37	2	206789816	TGCCATCAGTCTCTCCTGGTTTTTATTCTCTTTCTCAGGCTTTTAAAACG	2	206498061	F	rs72945179
cg01506917	1.17767	-1.57505	5.26011	2.52299e-05	0.00253298	0.158233	2.67098	42417085	42417087	42417036	42417086		NA		NA	LC	.;.	0	1	0	XY_NO	A_NO	42418998	42418999	1913	TRERF1	AJ277275	31222	cg01506917	41617396	41617396	cg01506917	cg01506917	41617396	CRAAAATAAACATACCTAAAAAAACRAAACCCAAAAAAATATATCACTCC	NA		II			CAATCCTTTGGCGAAAATGGACATGCCTAAAAGGGCGGAGCCCAGAGAGGTGTGTCACTC[CG]GGTATCAATTCCTATAAATCAGATCCTGACAATCACCACAATATTTTAAAAAGAACGAAT	37	6	42417086	GAAAATGGACATGCCTAAAAGGGCGGAGCCCAGAGAGGTGTGTCACTCCG	6	42525064	R
cg01511828	0.724564	-0.0522211	4.48035	0.000173303	0.00796139	0.1227	0.83571	57365519	57365521	57365470	57365520		NA		NA	IC	.;IC:57365300-57365681	0	1	0	XY_NO	A_NO	57364643	57364644	-876	CCBE1	NM_133459	31301	cg01511828	13601381	13601381	cg01511828	cg01511828	13601381	CRTAAAAACAAATTAATTACAAATACTACTACCTACTAATATATACAACC	NA		II			CAAATGAGACACGTGGGGGCAAATTAATTACAGGTGCTGCTACCTGCTAGTGTATGCAGC[CG]CGTTGATAGGTAACAAGAAAACGGAGGAGGGGGGCCGTAAATCGGCTCCCTTGACGGTGA	37	18	57365520	CGGCTGCATACACTAGCAGGTAGCAGCACCTGTAATTAATTTGCCCCCAC	18	55516500	R
cg01516005	0.733827	-0.387856	6.12671	3.11842e-06	0.00071095	0.123452	4.66027	122709813	122709815	122709813	122709863		NA	rs16804	1	ICshore	.;chr10_ICshore:122708369-122710010	0	1	1	XY_NO	A_NO	122667788	122667789	42026	AX747838	AX747838	31396	cg01516005	25668477	58606496	cg01516005	cg01516005	25668477	TCTCTTAATTATCAACACTCCAAAATCCCTAACTAACTCAAAAAAAACCA	58606496	TCTCTTAATTATCGACACTCCGAAATCCCTAACTAACTCAAAAAAAACCG	I	A	Red	TGGCCCACCGGCCCTCCGGCTTGTCCCTCTGCGCGGTCACTGGGGCGTGCAGACCCGAGC[CG]GCCCTCCCTGAGTCAGCCAGGGACCCCGGAGTGTCGATAATTAAGAGACACACGTCAAGA	37	10	122709814	CGGCCCTCCCTGAGTCAGCCAGGGACCCCGGAGTGTCGATAATTAAGAGA	10	122699804	F
cg01524618	0.864144	-0.237782	5.14191	3.37227e-05	0.00300317	0.146277	2.39451	144980803	144980805	144980754	144980804		NA	rs6919274	1	LC	.;.	0	1	0	XY_NO	A_NO	144612872	144612873	367932	UTRN	NM_007124	31589	cg01524618	42630507	42630507	cg01524618	cg01524618	42630507	TCTTATCCTATATTTTAATATTTCTTCAACTAAAAATACACTCCTCCTTC	NA		II			AACCGGTGGCCTCTTGTCCTGTGTTTTGGTGTTTCTTCAGCTAAGAGTACACTCCTCCTT[CG]AACTCTACATAAGTCATGCTCTTTGAAAACTGGCTCTTTACCCAGGATTTTTTTTTTTTC	37	6	144980804	CGAAGGAGGAGTGTACTCTTAGCTGAAGAAACACCAAAACACAGGACAAG	6	145022497	R
cg01527486	0.65669	0.433851	4.48989	0.000169244	0.00785978	0.109823	0.858249	114862886	114862888	114862887	114862937		NA		NA	IC	.;chr13_IC:114862719-114863473	0	1	0	XY_NO	A_NO	114843437	114843438	-19449	RASA3	AK294913	31636	cg01527486	71645367	71645367	cg01527486	cg01527486	71645367	TTCTATCTCATATAACAACRATAACRTCTTTTAAACCATTACCCTAAATC	NA		II			TATGCTGTGTGCATCCCCACAGGGCGCCAGGAGCAAACACCCAAACACCCATCCTATTCC[CG]ATTCAGGGCAATGGTCCAAAAGACGCCATCGCTGCTACATGAGACAGAACGTCACAGCGA	37	13	114862887	TCTGTCTCATGTAGCAGCGATGGCGTCTTTTGGACCATTGCCCTGAATCG	13	113880989	F
cg01544903	1.11628	-1.50394	4.66784	0.000108813	0.00603943	0.151624	1.27856	56697228	56697230	56697180	56697230		NA		NA	HC	chr16_HCshore:56696882-56697524;chr16_ICshore:56696555-56697480	0	1	1	XY_NO	A_NO	56701976	56701977	4748	MT1G	AB528657	31948	cg01544903	65737423	73616374	cg01544903	cg01544903	65737423	TTAACAAAAACTAAAAACCAAAAAAATAAACCATACACAAATATACAACA	73616374	TTAACGAAAACTAAAAACCGAAAAAATAAACCGTACGCAAATATACGACG	I	A	Red	TCGCCTTCTTCATTGGCGGAAGCTGGGAGCCGAGAGAGTGAGCCGTGCGCAGATGTGCGG[CG]GTGGAGGTGGCTTTTGTTTCTCCTCCGCGCCCCCTCCCCCCCCGCCCCGCACATTGCCTG	37	16	56697229	CGCCGCACATCTGCGCACGGCTCACTCTCTCGGCTCCCAGCTTCCGCCAA	16	55254730	R
cg01554437	0.683926	-0.854543	5.98935	4.32218e-06	0.000867409	0.107138	4.35022	21091421	21091423	21091422	21091472		NA		NA	IC	.;chr14_IC:21090835-21091584	0	1	0	XY_NO	A_NO	21093528	21093529	-2106	TRNA_Leu	.	32129	cg01554437	55800322	55800322	cg01554437	cg01554437	55800322	TCTAAAATCTCTCCCCAAACCCTAATAACCCAACRAATCAAATTAAAAAC	NA		II			AACTCGCAGGACCTTCGCCCCCGCGGAGACCCAGGGAAGAACGCTTTTTTCCTCTCTATT[CG]CCCTCAACCTGACCCGCTGGGCCACCAGGGCTTGGGGAGAGACCTCAGAGGCCTAGAGCC	37	14	21091422	CGCCCTCAACCTGACCCGCTGGGCCACCAGGGCTTGGGGAGAGACCTCAG	14	20161262	F
cg01554474	1.23846	-2.46712	5.88588	5.53448e-06	0.00101029	0.117676	4.11522	155107598	155107600	155107599	155107649		NA		NA	ICshore	.;chr1_ICshore:155107456-155109407	0	1	0	XY_NO	A_NO	155108287	155108288	-688	SLC50A1	NM_001122839	32133	cg01554474	22794323	22794323	cg01554474	cg01554474	22794323	CRAAACAACRTAAATACCTAAATAATAATATACCAAAACCCTACRATAAC	NA		II			TTCTGAGCTGCACTCCACTCTGGAAGTTCTTCCTATCCGACCTCTACCCCACTCCCACTC[CG]TCACCGCAGGGCTTTGGCATACTACCATTCAGGTACTCACGCTGTTTCGGTGAGTCAGGG	37	1	155107599	GAAACAGCGTGAGTACCTGAATGGTAGTATGCCAAAGCCCTGCGGTGACG	1	153374223	F
cg01555614	1.95436	-1.33735	10.0257	8.0129e-10	4.2317e-06	0.271486	12.3346	50786368	50786370	50786369	50786419		NA	rs78296445	1	LC	.;.	0	1	0	XY_NO	A_NO	50786438	50786439	-69	TFAP2B	NM_003221	32163	cg01555614	32613365	32613365	cg01555614	cg01555614	32613365	AAAAATTAAATACAACCCACAAACATATATACTATAAAAATCATAAACCC	NA		II			TGCAGACTGTGTGACCCAGAGGTGCTTATATAACTATATGTGGGTGTCTGGGTGTAAATA[CG]GGTTTATGATTTTTATAGTATATATGTCTGTGGGTTGCATCTAACTCCTGTGTGTGCAAT	37	6	50786369	CGGGTTTATGATTTTTATAGTATATATGTCTGTGGGTTGCATCTAACTCC	6	50894328	F	rs78296445
cg01560476	0.884764	0.114895	4.44821	0.000187706	0.00832445	0.148746	0.759796	24743404	24743406	24743405	24743455		NA	rs12921589	1	LC	.;.	0	1	0	XY_NO	A_NO	24741048	24741049	2357	TNRC6A	NM_014494	32281	cg01560476	18724418	18724418	cg01560476	cg01560476	18724418	CTACCTTACAATCTCTTTAATATTTATTTTTCCTTTCATACCTTCTAACC	NA		II			AGGTAGATGACGTAGGAATCAAAAGATACCATCCCATTCATGTGCTTGAGAATATTCAGT[CG]GTCAGAAGGCATGAAAGGAAAAACAAATATCAAAGAGATTGTAAGGCAGTGTGTACTAAG	37	16	24743405	CGGTCAGAAGGCATGAAAGGAAAAACAAATATCAAAGAGATTGTAAGGCA	16	24650906	F	rs12921589
cg01568492	0.65603	0.188431	6.80544	6.41829e-07	0.000266924	0.112038	6.15699	130986963	130986965	130986914	130986964		NA		NA	HC	chr2_HCshore:130986106-130987398;chr2_ICshore:130985522-130987333	0	1	0	XY_NO	A_NO	130956033	130956034	-30930	TUBA3E	NM_207312	32476	cg01568492	57632411	57632411	cg01568492	cg01568492	57632411	AAAACCRAAAATAAAACRCCAACTACRAACTAATATCATAACAAATAAAC	NA		II			CGCGGCATTCTGGGGCCGGAAGTGGGGCGCCAGCTGCGGGCTGGTGTCATGGCAGGTGGG[CG]GCGCCGCAGGAGGCGCCTGGCGGAGCTGACGGTGGACGAGTTCCTAGCTTCGGGCTTTGA	37	2	130986964	GGGCCGGAAGTGGGGCGCCAGCTGCGGGCTGGTGTCATGGCAGGTGGGCG	2	130703434	R
cg01569346	0.721362	-0.233763	5.55063	1.24213e-05	0.00165469	0.122983	3.34597	32064147	32064149	32064147	32064197		NA	rs35055471,rs76156983	2	HC	chr6_HCshore:32063619-32064994;chr6_ICshore:32063377-32065145	0	1	1	XY_NO	A_NO	32077150	32077151	13003	TNXB	NM_019105	32499	cg01569346	60639379	69669478	cg01569346	cg01569346	60639379	ATAACCACTACATATATTAACCAAAATACACAAACCAAAACTACAACACA	69669478	ATAACCGCTACATATATTAACCGAAATACACAAACCGAAACTACGACACG	I	C	Grn	GCACACGCAGCGGCCATCCACGCAGCGCCCGCGCCCGCGACAGTCGCCAGGACAGGCGCG[CG]TGCCGCAGTCCCGGCCTGTGTACCCCGGCCAACACATGCAGCGGCCACTCTCACAGCGGC	37	6	32064148	GTGGCCGCTGCATGTGTTGGCCGGGGTACACAGGCCGGGACTGCGGCACG	6	32172126	F	rs76156983
cg01577029	0.764311	1.35624	5.44936	1.58894e-05	0.00192028	0.104478	3.11147	133000829	133000831	133000830	133000880		NA		NA	IC	.;chr12_IC:133000518-133001258	0	1	0	XY_NO	A_NO	133067156	133067157	-66326	FBRSL1	NM_001142641	32661	cg01577029	25691503	25691503	cg01577029	cg01577029	25691503	ATCAATTTAAATCTATCAAAATTTTATTCCAAAATCTATTAACRACCCCC	NA		II			TTTTTCTGCAGGACTGAGTTCACGAAAGGGGAAGGCGGTGGGCGGGGGAGTAGAAGGAAG[CG]GGGGCCGTTAATAGACTTTGGAATAAAATCCTGACAGACTCAAATTGATTCTGCAGCCTG	37	12	133000830	CGGGGGCCGTTAATAGACTTTGGAATAAAATCCTGACAGACTCAAATTGA	12	131510903	F
cg01587386	1.19838	2.16282	7.34085	1.92118e-07	0.000126391	0.123876	7.29227	65970923	65970925	65970874	65970924		NA		NA	HC	chr7_HCshore:65969860-65971829;chr7_ICshore:65969455-65971882	0	1	0	XY_NO	A_NO	66043497	66043498	72574	LOC493754	NR_002933	32863	cg01587386	70634353	70634353	cg01587386	cg01587386	70634353	TCTAAAACRCATTAACCTTATTCTACTCCAACTTATAAAAAATCTTCAAC	NA		II			CACCTCTCGGATCTGGAGCGCATTGGCCTTGTTCTGCTCCAACTTGTAGAGGATCTTCAG[CG]TCTCCATGGCCCGGATCATGGCCTGCATGGCGGTGAAAATGTTCTGGTAGACGAGCTTGG	37	7	65970924	CGCTGAAGATCCTCTACAAGTTGGAGCAGAACAAGGCCAATGCGCTCCAG	7	65608359	R
cg01601628	-1.53615	-2.67401	-5.29778	2.30067e-05	0.00239654	-0.122949	2.75886	149792347	149792349	149792348	149792398		NA		NA	IC	.;chr5_IC:149792109-149792491	0	1	0	XY_NO	A_NO	149792498	149792499	151	CD74	NM_001025158	33127	cg01601628	74692378	74692378	cg01601628	cg01601628	74692378	AAATAAACRAAATAACCTTCTATAAACRAATCAAATTCCTCTCCAACACC	NA		II			AGCTCCTGCTTCTCCTCCTGTGCATCTGGGACCCTGACCCCCCGGCTCGCCTCTTAAAGT[CG]GTGCTGGAGAGGAATCTGATTCGTCCACAGAAGGCCACTCCGCCCACTTGGTAGATGTGG	37	5	149792348	CGGTGCTGGAGAGGAATCTGATTCGTCCACAGAAGGCCACTCCGCCCACT	5	149772541	F
cg01603973	0.765569	-1.06142	5.67407	9.21182e-06	0.00136433	0.115323	3.63054	33672920	33672922	33672871	33672921		NA	rs77481235,rs77507305	2	IC	.;chr17_IC:33672389-33674179	0	1	0	XY_NO	A_NO	33700719	33700720	27799	SLFN11	NM_001104589	33177	cg01603973	67614457	67614457	cg01603973	cg01603973	67614457	AAAAAACRCRAAACTATCTTCAAAACCCTCAAAAATAATTTAAATTCTCC	NA		II			CAGAGAAAAAAAAAAGACGCGGAACTGTCTTCAGGGCCCTCAGAAGTGGTTTAAATTCTC[CG]CAAGGAAACCGAGGCGGGTACTGAGGTCGGTCTCGCCCTTTCCAGGGCGCGCAGTGAGGT	37	17	33672921	CGGAGAATTTAAACCACTTCTGAGGGCCCTGAAGACAGTTCCGCGTCTTT	17	30697034	R
cg01607625	1.00762	0.926419	8.09965	3.70946e-08	4.51268e-05	0.154981	8.82784	32847829	32847831	32847829	32847879		NA		NA	HC	chr6_HCshore:32847410-32847986;chr6_ICshore:32847383-32847949	32	1	1	XY_NO	A_NO	32861952	32861953	-14122	LOC100294145	NR_037178	33251	cg01607625	17610355	14777372	cg01607625	cg01607625	17610355	CACTTTATTCTTCTTTTTCAAAAATATTTTAAACATCAACATCACTCCCA	14777372	CACTTTATTCTTCTTTTTCAAAAATATTTTAAACGTCGACGTCGCTCCCG	I	C	Grn	AAGACACAATGACCCCGACGCCAGACTCAAGCGGGGAAAAGCGGGCCTAGAGCTCCAGGG[CG]GGAGCGACGCCGACGCCTAAAACATTCTTGAAAAAGAAGAATAAAGTGAGTTGAAAATCA	37	6	32847830	CACTTTATTCTTCTTTTTCAAGAATGTTTTAGGCGTCGGCGTCGCTCCCG	6	32955808	F
cg01610165	1.41401	-2.98688	7.55536	1.19748e-07	9.12358e-05	0.105518	7.73523	124071028	124071030	124070980	124071030		NA		NA	IC	.;chr5_IC:124070868-124071301	0	1	1	XY_NO	A_NO	124080864	124080865	9836	ZNF608	BC131507	33292	cg01610165	18671317	52708362	cg01610165	cg01610165	18671317	AAAAACATCATAAAAAACTAACAAATTTACAACACTCAAAACCATAAACA	52708362	AAAAACGTCGTAAAAAACTAACAAATTTACAACGCTCAAAACCATAAACG	I	A	Red	GAAGAAAGAGGTGAAGGCGTCGTGAAGAGCTGACAGATTTACAGCGCTCAGGGCCATAAA[CG]GGTCCCTGGCGGGAAGAAGGGCGCGTTCCCGGCTGCACGCCCCCGCCGCCCCGTCGGGAA	37	5	124071029	GAAGGCGTCGTGAAGAGCTGACAGATTTACAGCGCTCAGGGCCATAAACG	5	124098928	R
cg01612681	0.66159	-0.887789	4.97189	5.12669e-05	0.00387386	0.104041	1.99538	2322385	2322387	2322337	2322387		NA	rs77781009	1	LC	.;.	0	1	1	XY_NO	A_NO	2323142	2323143	757	C11orf21	NR_024621	33354	cg01612681	58626331	48800378	cg01612681	cg01612681	58626331	AAAAAAACAATAACCTCAACAATTCCTCCAACAACATTCCTAAACAAACA	48800378	AAAAAAACGATAACCTCAACAATTCCTCCAACAACGTTCCTAAACGAACG	I	A	Red	CTCCGCAGAGGGAGGGAGGCGGTGGCCTCAGCAGTTCCTCCAGCAGCGTTCCTGAGCGGG[CG]GCAGCTGGGCCCTCTTCCCACAGCCACGCTGGGGTTGCCATGCCTGCAGGTCTTGGGGCC	37	11	2322386	CGCCCGCTCAGGAACGCTGCTGGAGGAACTGCTGAGGCCACCGCCTCCCT	11	2278962	R
cg01618697	-1.31846	1.14221	-4.62918	0.000119767	0.00638801	-0.188065	1.18726	2913863	2913865	2913814	2913864		NA	rs73035221,rs73678416,rs73678418	3	LC	.;.	0	1	0	XY_NO	A_NO	2883958	2883959	-29905	GNA12	AK295830	33481	cg01618697	49764461	49764461	cg01618697	cg01618697	49764461	ATCTACTCTATTCTATATAAAAATAACATACAAATCCTTTTACTTTCTTC	NA		II			ATCCTTGCTTTATCTACTCTGTTCTGTGTGGGGGTAACATACAGGTCCTTTTGCTTTCTT[CG]GGGATGATACAGCCACCTGGCCAAAACTGATCAAACCCCTGCTTCTGTGGGAGGAAGACC	37	7	2913864	TCTACTCTGTTCTGTGTGGGGGTAACATACAGGTCCTTTTGCTTTCTTCG	7	2880390	R
cg01620208	0.862764	1.3596	5.74977	7.67447e-06	0.00122362	0.117563	3.8043	142311009	142311011	142310960	142311010		NA		NA	IC	.;chr8_IC:142310871-142311223	0	1	0	XY_NO	A_NO	142350647	142350648	-39637	LOC731779	NR_024441	33512	cg01620208	46668344	46668344	cg01620208	cg01620208	46668344	AACAATTAAATAATAAAACTTAACATAAAACAACACRAACCCCRTAACTC	NA		II			TTTAGAAAACAGGCAATTAAATAGTAAAGCTTAACATGGAGCAGCACGGACCCCGTGACT[CG]ACGAAGTGGCGTGGACCTTACCCGTGGACCAAGTGTGCGAACACAGCACAGCAAGCGCCC	37	8	142311010	GCAATTAAATAGTAAAGCTTAACATGGAGCAGCACGGACCCCGTGACTCG	8	142380192	R
cg01629007	-0.708593	1.21467	-4.62543	0.000120886	0.00642902	-0.101096	1.17841	1657461	1657463	1657412	1657462		NA		NA	IC	.;chr2_IC:1657300-1657591	0	1	0	XY_NO	A_NO	1748290	1748291	90829	PXDN	BC030834	33677	cg01629007	29673359	29673359	cg01629007	cg01629007	29673359	ATCRACCATCAAACCATACTATACATACTCCTAAATAAACTACAATATCC	NA		II			GTTCCGTTGAGGTCGACCATCAAGCCATGCTGTACATGCTCCTGAATGAGCTGCAATGTC[CG]TTCAAAGATTTCTCCCGCCCGTGCCTGTTCAACTGTGTAAGGATCCCTCGGATACCGGAA	37	2	1657462	CGGACATTGCAGCTCATTCAGGAGCATGTACAGCATGGCTTGATGGTCGA	2	1636469	R
cg01635346	1.1493	-1.82635	6.07127	3.55672e-06	0.000767314	0.140726	4.53539	129344779	129344781	129344730	129344780		NA		NA	LC	.;.	0	1	0	XY_NO	A_NO	129245880	129245881	98900	BARX2	NM_003658	33786	cg01635346	35641464	35641464	cg01635346	cg01635346	35641464	ACACTATATTTACTACTTACTATTCACTTATAATACATACACAATCAATC	NA		II			AGGTGCAGGACACACTATGTTTGCTGCTTGCTATTCACTTATGGTACATACACAGTCAGT[CG]GGGAGTGAAGGGAGGAACCTTTTTGTTCCTCTTTTCAAGCTTTGCTGTTTCCATAACAAA	37	11	129344780	CACTATGTTTGCTGCTTGCTATTCACTTATGGTACATACACAGTCAGTCG	11	128849990	R
cg01642827	-0.901044	1.74695	-5.2131	2.83129e-05	0.00270246	-0.109264	2.56112	925663	925665	925663	925713		NA		NA	LC	.;.	0	1	1	XY_NO	A_NO	916190	916191	9474	GET4	NM_015949	33930	cg01642827	27733387	66631485	cg01642827	cg01642827	27733387	TACTTACTCTAAAACATATACCTACCACAAAAAAAAAACCATAAACCACA	66631485	TACTTACTCTAAAACATATACCTACCACAAAAAAAAAACCGTAAACCACG	I	C	Grn	CTTGTTTTTAGCTTCTGACCTGAAGATGAGCGGGGGAGCGCGGTGGCGAGGGCACGTGGG[CG]TGGCTCACGGTCTCCTCTCTGTGGCAGGTACATGTCCCAGAGCAAGCACACGGAGGCCCG	37	7	925664	TGCTTGCTCTGGGACATGTACCTGCCACAGAGAGGAGACCGTGAGCCACG	7	892190	F
cg01651169	-0.822274	0.96769	-5.75114	7.64908e-06	0.00122232	-0.127352	3.80745	98960492	98960494	98960493	98960543		NA		NA	LC	.;.	0	1	0	XY_NO	A_NO	98972297	98972298	-11804	ARPC1B	NM_005720	34067	cg01651169	18772368	18772368	cg01651169	cg01651169	18772368	TCTAAAATAAATCATCATAAATATTAACAACAAACACACCACTAAATTCC	NA		II			TTCCAGATAATTAGGCTAAGACAAGTTGTTTCATTTATCTGTTCCCCTGCTTAGCTTGGT[CG]GAATCTAGTGGTGTGTCTGCTGCTAACATTTATGATGATTCACTTCAGACTCAAGGAGGG	37	7	98960493	CGGAATCTAGTGGTGTGTCTGCTGCTAACATTTATGATGATTCACTTCAG	7	98798429	F
cg01655008	-0.822981	1.63299	-5.38722	1.84886e-05	0.00210481	-0.107109	2.96716	93652953	93652955	93652904	93652954		NA		NA	LC	.;.	0	1	0	XY_NO	A_NO	93652620	93652621	334	C14orf109	CCDS41980	34132	cg01655008	54642498	54642498	cg01655008	cg01655008	54642498	AACAATAAACTACTATATCATCCCTATATACTTAACAATTATTTACAATC	NA		II			GCTGATCCCAAAACAGTGGGCTACTGTATCATCCCTATATGCTTGGCAGTTATTTGCAAT[CG]CCACCAGGCATTTGTCAAGGCTTCTAATCAGATCAGCAGACTACAACTGATTGACACGTA	37	14	93652954	ACAGTGGGCTACTGTATCATCCCTATATGCTTGGCAGTTATTTGCAATCG	14	92722707	R
cg01660934	-0.661982	0.545217	-4.44797	0.000187818	0.00832848	-0.1101	0.759227	68269040	68269042	68269040	68269090		NA		NA	HC	chr16_HCshore:68268981-68270497;chr16_ICshore:68268876-68274930	0	1	1	XY_NO	A_NO	68270135	68270136	1095	ESRP2	AK025571	34238	cg01660934	35667410	28728418	cg01660934	cg01660934	35667410	CCTAAAAATAAACACCACCAAATATAAACTACTCATCTAAACCTATCCCA	28728418	CCTAAAAATAAACGCCGCCAAATATAAACTACTCGTCTAAACCTATCCCG	I	A	Red	TCAGCAGGCAGATAGTCCCCCAGGCCAGGCCGGGACAGCGCCCACGCCTGGCCAGCCGGC[CG]GGACAGGCCTAGACGAGCAGTTTACACCTGGCGGCGTCTACCTCTAGGGCCGACACCGCC	37	16	68269041	CCTAGAGGTAGACGCCGCCAGGTGTAAACTGCTCGTCTAGGCCTGTCCCG	16	66826542	F
cg01674585	0.908371	0.245451	6.8593	5.6754e-07	0.000245841	0.153565	6.27307	1825917	1825919	1825868	1825918		NA		NA	LC	.;.	0	1	0	XY_NO	A_NO	1874812	1874813	-48894	SIRPA	AK298243	34446	cg01674585	17764488	17764488	cg01674585	cg01674585	17764488	TTATACATCCCTTATCTTTATATTTATACATCCCTTTATATTTATACATC	NA		II			CATCTCTGTGTTTATACATCCCTTGTCTTTGTGTTTATACATCCCTTTGTGTTTATACAT[CG]TCTTGTCTTTGTGTTTATACATACCTGGGAAGGTATCCATGTTCATCAGGAGGCATGTAT	37	20	1825918	TATACATCCCTTGTCTTTGTGTTTATACATCCCTTTGTGTTTATACATCG	20	1773918	R
cg01680010	1.49112	-1.45544	6.37786	1.72632e-06	0.000501572	0.198058	5.22116	96647116	96647118	96647068	96647118		NA		NA	ICshore	.;chr7_ICshore:96645454-96648415	0	1	1	XY_NO	A_NO	96643376	96643377	-3740	DLX6-AS1	NR_015448	34541	cg01680010	26615359	53651307	cg01680010	cg01680010	26615359	CCAACTAATCCAAAAATATACTAAAAAATAAAACACATTTATATTCAACA	53651307	CCGACTAATCCGAAAATATACTAAAAAATAAAACACGTTTATATTCGACG	I	T	Red	TCAAGAGTGGGGCCGGCTGGTCCGGGAATATGCTGGGGAGTGGAGCACGTTTATATTCGA[CG]TAGGAAAAACAATGGAGAGGAAGAGAAGGTGGAAGGGAGGGCAAGGGAGAGAAACATCAC	37	7	96647117	CGTCGAATATAAACGTGCTCCACTCCCCAGCATATTCCCGGACCAGCCGG	7	96485053	R
cg01696605	1.08528	1.34335	6.77869	6.82364e-07	0.000279779	0.147847	6.09917	150871691	150871693	150871692	150871742		NA		NA	HC	chr7_HCshore:150871058-150872233;chr7_ICshore:150870600-150872191	0	1	0	XY_NO	A_NO	150864866	150864867	-6825	GBX1	NM_001098834	34809	cg01696605	25747375	25747375	cg01696605	cg01696605	25747375	ACCTCACRAACCTTAAACTAACCRATCTATCTAACTTCAAATACTAAAAC	NA		II			GGGGTTTCCACAGCGAGGAGCCTCCACCGCTTGCCCACCCGCACCCGCGTCCCAGAGCCG[CG]CCCTAGTACCTGAAGCCAGACAGACCGGTCAGCCCAAGGTCCGTGAGGCCAGGGTGGGAA	37	7	150871692	CCTCACGGACCTTGGGCTGACCGGTCTGTCTGGCTTCAGGTACTAGGGCG	7	150502625	F
cg01697719	1.96996	-3.16909	4.77282	8.38798e-05	0.00517529	0.140132	1.52637	19754124	19754126	19754124	19754174		NA		NA	HC	chr22_HCshore:19753084-19755173;chr22_ICshore:19752393-19755196	0	1	1	XY_NO	A_NO	19744225	19744226	9900	TBX1	NM_005992	34819	cg01697719	73665471	41800399	cg01697719	cg01697719	73665471	ATCATAAACAACAACCAAATATTTATAAAAATAATAATACAACAACTCCA	41800399	ATCGTAAACGACGACCGAATATTTATAAAAATAATAATACAACGACTCCG	I	A	Red	CGCCCGGAGGCCGGCCCAGTCCCCCGAACCCCGAGCTGCGCCTGGAGGCGCCCGGCGCAT[CG]GAGCCGCTGCACCACCACCCCTACAAATATCCGGCCGCCGCCTACGACCACTATCTCGGG	37	22	19754125	CGGAGCCGCTGCACCACCACCCCTACAAATATCCGGCCGCCGCCTACGAC	22	18134125	F
cg01710147	-1.10133	-1.71993	-6.10024	3.32039e-06	0.000738	-0.131892	4.60069	207233418	207233420	207233369	207233419		NA		NA	LC	.;.	0	1	0	XY_NO	A_NO	207238348	207238349	-4929	PFKFB2	AK295367	35069	cg01710147	33778375	33778375	cg01710147	cg01710147	33778375	CCRACAAAACCTAAACTATCCCAAATAACCTCAATATAATTTTTAACCCC	NA		II			CCTCATTGGAGCCGGCAGAGCCTGAGCTATCCCAGATGACCTCAGTGTGGTTTTTGGCCC[CG]GGACAGTGGCTGGCAGCAGTTCAGGTCCTTCTCCCACCTCTCCTCTGCAGCAAGATGGGC	37	1	207233419	CGGGGCCAAAAACCACACTGAGGTCATCTGGGATAGCTCAGGCTCTGCCG	1	205300042	R
cg01718071	-0.747641	1.41601	-5.58475	1.14347e-05	0.00157103	-0.101655	3.42477	2129353	2129355	2129304	2129354		NA	rs45517285	1	IC	.;chr16_IC:2128562-2129704	0	1	0	XY_NO	A_NO	2132697	2132698	-3343	TSC2	AK094152	35248	cg01718071	57760303	57760303	cg01718071	cg01718071	57760303	AATAACAAAACCAAAACCTAACTAATTAAAAACAAACTTATCACTATAAC	NA		II			TCCTCCTAGCGGGTGGCAGGACCAAAACCTGGCTGGTTGGGAACAAGCTTGTCACTGTGA[CG]ACAAGCGTGGGAACCGGGACCCGGTCGTTACTAGGCCTGGACTCGGGGGAGCTGCAGTCC	37	16	2129354	CGTCACAGTGACAAGCTTGTTCCCAACCAGCCAGGTTTTGGTCCTGCCAC	16	2069355	R
cg01730064	-0.680027	0.910153	-5.78039	7.12907e-06	0.00117161	-0.105462	3.87443	235362915	235362917	235362916	235362966		NA	rs10924970	1	LC	.;.	0	1	0	XY_NO	A_NO	235357525	235357526	-5390	ARID4B	AL133010	35484	cg01730064	31794432	31794432	cg01730064	cg01730064	31794432	CACTAAACTTACTCTAAATAAAACCTAAAATACCCCCTACCRTTATTTTC	NA		II			CACTCCTGTGGAGAATTAGAGAAGAGAAGGAAATGGACTGCCCGGGAAAAGATTCTAACA[CG]AAAATAACGGTAGGGGGCATTCCAGGCCCTATTCAGAGTAAGTTTAGTGAAGAGTGAGAG	37	1	235362916	ACTAAACTTACTCTGAATAGGGCCTGGAATGCCCCCTACCGTTATTTTCG	1	233429539	F	rs10924970
cg01733438	-0.720197	0.266494	-4.42906	0.000196848	0.00854421	-0.121872	0.714583	75276068	75276070	75276069	75276119		NA		NA	LC	.;.	0	1	0	XY_NO	A_NO	75277491	75277492	-1422	41161	AK300270	35539	cg01733438	38706472	38706472	cg01733438	cg01733438	38706472	CAACCCAACCAAAAAAATTTCCCCTCACCCCAAATAAAACTAATTAAACC	NA		II			TGAGCCTCTAACCCCCAGATAAGGAAAGGGGTGGACTCAGTTGAAGTCCAGTGTCCACTC[CG]GTCCAATCAGCTCTACCTGGGGTGAGGGGAAACTCCTCTGGCTGGGCTGCTCCCTCTGCA	37	17	75276069	CGGTCCAATCAGCTCTACCTGGGGTGAGGGGAAACTCCTCTGGCTGGGCT	17	72787664	F
cg01733904	-1.26541	-1.6457	-6.33167	1.92359e-06	0.000537771	-0.157076	5.11861	110493044	110493046	110492995	110493045		NA		NA	LC	.;.	0	1	0	XY_NO	A_NO	110438913	110438914	-54131	IRS2	NM_003749	35548	cg01733904	26734496	26734496	cg01733904	cg01733904	26734496	AATTTCTAAAAAATCAAACCAAACCAACATTAAATAATAACACATACRAC	NA		II			GAAGAATGGCTGGTTTCTGGAAAGTCAAACCAAACCAGCATTAAGTGATGGCACATGCGG[CG]TGCATGCCCAGGCCACTTCTGAGTGGCAGGAAAGGATAGAGAGGAAGTGTAAACCACAGC	37	13	110493045	CGCCGCATGTGCCATCACTTAATGCTGGTTTGGTTTGACTTTCCAGAAAC	13	109291046	R
cg01738095	0.801594	1.61886	6.08635	3.43158e-06	0.000751247	0.10229	4.56941	26101830	26101832	26101831	26101881		NA		NA	HC	chr2_HCshore:26100325-26101945;.	50	1	0	XY_NO	A_NO	26101311	26101312	-519	ASXL2	NM_018263	35609	cg01738095	66780326	66780326	cg01738095	cg01738095	66780326	CTACATCCCAAACTTATAAACTTAACAAATCACTCAATCTCAATTACTTC	NA		II			AGGTTATCTTTTTGAAGATAGGCAACAATTCTCGTCTGCCTATTAACCCCATTCGATAGG[CG]AAGCAACTGAGATTGAGTGACTTGCCAAGCTCATAAGTCTGGGATGTAGAGAAACCAAAA	37	2	26101831	TACATCCCAGACTTATGAGCTTGGCAAGTCACTCAATCTCAGTTGCTTCG	2	25955335	F
cg01746241	0.9582	0.680108	7.88432	5.86964e-08	5.90768e-05	0.154846	8.40097	34370834	34370836	34370785	34370835		NA		NA	HC	chr9_HCshore:34370619-34372999;chr9_ICshore:34370641-34373087	0	1	0	XY_NO	A_NO	34376893	34376894	6059	KIAA1161	NM_020702	35741	cg01746241	24803333	24803333	cg01746241	cg01746241	24803333	CCTAAACTAAATCAAAACRCCCAAATAAAATAAACRATCTCATCCAAATC	NA		II			GGTTACCGGGCCCTGGGCTGGGTCAGGACGCCCAGGTAAAGTAGGCGATCTCATCCAGGT[CG]ACCGGGTAATCGGTGAGCAGCACCGGCGTCTTGTCGAAAAGCTCACCCTTGTAGCTGCGC	37	9	34370835	CTGGGCTGGGTCAGGACGCCCAGGTAAAGTAGGCGATCTCATCCAGGTCG	9	34360835	R
cg01748892	0.801498	-1.38881	7.05744	3.62115e-07	0.00018885	0.111245	6.69654	27184666	27184668	27184618	27184668		NA		NA	ICshore	.;chr7_ICshore:27181452-27185749	0	1	1	XY_NO	A_NO	27183286	27183287	-1380	HOXA5	NM_019102	35782	cg01748892	15676374	17794354	cg01748892	cg01748892	15676374	TTAACTCACCTCAACTAAAACTACTTCTCTTCCACTAACAATTACACACA	17794354	TTAACTCGCCTCGACTAAAACTACTTCTCTTCCACTAACGATTACACACG	I	C	Grn	CCCGCGCCCAGGTTAACTCGCCTCGGCTGAGGCTGCTTCTCTTCCACTGACGGTTGCACA[CG]CGGGACCGAGAGACTGGGCTCTGTTGGGGCCCCCTTTGTTCCTCGAGCTTCCTTCCTGTT	37	7	27184667	TTAACTCGCCTCGGCTGAGGCTGCTTCTCTTCCACTGACGGTTGCACACG	7	27151192	R
cg01754713	0.829475	-1.32397	4.87324	6.5419e-05	0.00446616	0.116955	1.76313	31226333	31226335	31226285	31226335		NA		NA	HC	chr16_HCshore:31226003-31227475;chr16_ICshore:31225816-31228472	0	1	1	XY_NO	A_NO	31225341	31225342	993	TRIM72	NM_001008274	35900	cg01754713	44800340	27728349	cg01754713	cg01754713	44800340	AAAAACTAACCCAAATACCACAAAACCACTACAAAAAACACCTAAACCCA	27728349	AAAAACTAACCCAAATACCGCAAAACCACTACGAAAAACACCTAAACCCG	I	C	Grn	CGCGCCTGGTGGAGGGGCTGGCCCAGGTGCCGCAGGGCCACTGCGAGGAGCACCTGGACC[CG]CTGAGCATCTACTGCGAGCAGGACCGCGCGCTGGTGTGCGGAGTGTGCGCCTCACTCGGC	37	16	31226334	CGGGTCCAGGTGCTCCTCGCAGTGGCCCTGCGGCACCTGGGCCAGCCCCT	16	31133835	R
cg01763575	0.819929	-1.35415	4.60877	0.000125989	0.0065815	0.115784	1.13905	44875430	44875432	44875381	44875431		NA		NA	IC	.;chr20_IC:44875065-44875649	0	1	0	XY_NO	A_NO	44880331	44880332	4901	CDH22	NM_021248	36074	cg01763575	64609372	64609372	cg01763575	cg01763575	64609372	CCRAAATTCACTCTACRAATAATACTATTACTAAACTACCTTTAAAATTC	NA		II			CCGTCGGGCGCCCGGGGTTCACTCTGCGGATGGTGCTGTTGCTAAGCTACCTTTAGAATT[CG]ACAAGGACGGATGCTCCGAGCGGCTCCCTGGGGTGGGGGGAACCAGGAAGCAGTGAATTA	37	20	44875431	CGGGGTTCACTCTGCGGATGGTGCTGTTGCTAAGCTACCTTTAGAATTCG	20	44308838	R
cg01766396	-0.911527	-1.0062	-5.03515	4.38599e-05	0.00351245	-0.139345	2.14406	198436482	198436484	198436483	198436533		NA		NA	LC	.;.	50	1	0	XY_NO	A_NO	198381021	198381022	55462	MOB4	NM_001204094	36141	cg01766396	53731404	53731404	cg01766396	cg01766396	53731404	TATTTACACTTCTCTCAACTAAAACATCTAATTAAACAAATATTCCATTC	NA		II			TTGTAAGAAAGTCTACTTTGTACATTCATGAGAAGCTGAAATAGATTATTGTGTAATAAC[CG]AATGGAACATCTGTTTAACCAGATGTTTTAGTTGAGAGAAGTGTAAACATGATTCTAAAT	37	2	198436483	GTTTACACTTCTCTCAACTAAAACATCTGGTTAAACAGATGTTCCATTCG	2	198144728	F
cg01772439	-0.848488	-0.492805	-5.44897	1.59045e-05	0.0019209	-0.139194	3.11056	149012101	149012103	149012052	149012102		NA	rs2279133	1	LC	.;.	0	1	0	XY_NO	A_NO	148961134	148961135	50968	ARHGEF37	NM_001001669	36265	cg01772439	71748356	71748356	cg01772439	cg01772439	71748356	TAAATTATAACCAATCTTAACTATACCTACATCCRAACCTACCTATAAAC	NA		II			AGGACTCTCCATAGGTTATGGCCAGTCTTAGCTGTGCCTGCATCCGGGCCTGCCTGTGGG[CG]TGGGTCACACGGGATAATGTTACCTGCGTGCTGTGTGGTTGCAGGAAGCGGGTTCTGGAG	37	5	149012102	CGCCCACAGGCAGGCCCGGATGCAGGCACAGCTAAGACTGGCCATAACCT	5	148992295	R
cg01772980	0.894713	0.388931	5.08532	3.87607e-05	0.00326339	0.14912	2.26183	61957694	61957696	61957695	61957745		NA		NA	LC	.;.	0	1	0	XY_NO	A_NO	61957709	61957710	-14	SCGB1D1	NM_006552	36272	cg01772980	30774424	30774424	cg01772980	cg01772980	30774424	CTACTATAAACTCRACTTTAACCAATAATAAATAATTTAAACTCAACCCC	NA		II			CAGGACCAGCCAGGCTCCCTAGGTACAAATAGCCCTGGGCTCCACGGCTCCACAGGCTCC[CG]GGGCTGAGTCTAAATCACTCATCATTGGTTAAAGCCGAGCTCACAGCAGAATAAGCCACC	37	11	61957695	CGGGGCTGAGTCTAAATCACTCATCATTGGTTAAAGCCGAGCTCACAGCA	11	61714271	F
cg01778589	0.795575	0.535235	6.31957	1.97896e-06	0.000546121	0.129894	5.09171	96629659	96629661	96629660	96629710		NA		NA	LC	.;.	0	1	0	XY_NO	A_NO	96633609	96633610	3950	DLX6-AS1	AX746939	36395	cg01778589	42779442	42779442	cg01778589	cg01778589	42779442	TAACTATCTTCCTAAATACCTCCAAACATCTTCTATTTAATTCCTTCATC	NA		II			AGGGCTGTCCTTTAATGTTAGGCATTTTCTGTGACCTTGCTATTGTTACTGCTGATGAAG[CG]ATGAAGGAATTAAACAGAAGATGCTTGGAGGCATTTAGGAAGACAGCTATATTAACTCCT	37	7	96629660	AGCTGTCTTCCTAAATGCCTCCAAGCATCTTCTGTTTAATTCCTTCATCG	7	96467596	F
cg01781617	0.94183	-0.873103	6.16409	2.85439e-06	0.000675144	0.146132	4.74425	60216198	60216200	60216150	60216200		NA		NA	HC	chr17_HCshore:60214663-60216306;chr17_ICshore:60214387-60219084	0	1	1	XY_NO	A_NO	60142642	60142643	-73556	MED13	NM_005121	36465	cg01781617	65673331	54640417	cg01781617	cg01781617	65673331	AATACAACTTCAAAATACCAATCTACTAAACATTACAAAAAAAATACACA	54640417	AATACGACTTCAAAATACCGATCTACTAAACGTTACGAAAAAAATACACG	I	T	Red	GCACGTAGGCCGGGTGCGGCTTCAGGATGCCGATCTGCTGGACGTTGCGGAAGGAATACA[CG]TGGTAGACCACAGGGACAAGCCGAGAGGAGCGATGCGGCTTGTCCAGGCTGCATGGCATC	37	17	60216199	GGTGCGGCTTCAGGATGCCGATCTGCTGGACGTTGCGGAAGGAATACACG	17	57570981	R
cg01781725	0.884692	-1.56029	5.23108	2.70913e-05	0.00263597	0.113947	2.60315	1047459	1047461	1047410	1047460		NA	rs2745134,rs72769462	2	IC	.;chr16_IC:1047454-1048249	0	1	0	XY_NO	A_NO	1031807	1031808	15653	SOX8	NM_014587	36468	cg01781725	33637448	33637448	cg01781725	cg01781725	33637448	AACCRAATCCTATAAACACCTCCAATAACCAAACATCTCTAAAAACTACC	NA		II			ATGGCCGCCCAGGCCGGGTCCTATAAGCACCTCCAGTGACCAGGCATCTCTGAGAGCTGC[CG]GTGCCTGCAGGGGCCCTGGGTGCTGAGCCTGCCCGCCTCCTCCACGGTGTCCAGCGCGGG	37	16	1047460	CGGCAGCTCTCAGAGATGCCTGGTCACTGGAGGTGCTTATAGGACCCGGC	16	987461	R
cg01791238	-0.960212	1.6395	-4.5329	0.000152101	0.00737406	-0.124355	0.959832	121684466	121684468	121684417	121684467		NA		NA	IC	.;chr2_IC:121684232-121685150	0	1	0	XY_NO	A_NO	121554866	121554867	129601	GLI2	BC111410	36664	cg01791238	45676381	45676381	cg01791238	cg01791238	45676381	AACRAAACAACAATTAAATAAAATTTAACCTTCCTAAAACTAACRACACC	NA		II			ACTGCCAGCAAAACGGGACAGCAGTTGGGTGGGATTTGGCCTTCCTGAGGCTGGCGGCAC[CG]TCTGTGGGCCGTGCCATCACAAATGGCTCTAGGTCAACACCTCCAGCCTGCGTGCACTGC	37	2	121684467	CGGTGCCGCCAGCCTCAGGAAGGCCAAATCCCACCCAACTGCTGTCCCGT	2	121400937	R
cg01791371	1.16776	-0.731617	7.95791	5.01413e-08	5.26717e-05	0.186858	8.54766	50817192	50817194	50817144	50817194		NA	rs9473919	1	ICshore	.;chr6_ICshore:50816975-50819491	0	1	1	XY_NO	A_NO	50786438	50786439	30755	TFAP2B	NM_003221	36667	cg01791371	51721307	46802376	cg01791371	cg01791371	51721307	AAACCCTAAAACCACCAAATCCAATAAACAACTTACAATAACCCAAAACA	46802376	AAACCCTAAAACCGCCAAATCCGATAAACGACTTACAATAACCCAAAACG	I	C	Grn	GGCCCAGCGCAGGGACCCTGAGACCGCCAGATCCGGTGGGCGGCTTACAGTGGCCCAGAA[CG]CACCCGCCGGCTCGTGTTAGCGGGTTAAGGGCTTGATTAAAAATAGTGCTGGAAGGAAGA	37	6	50817193	GGACCCTGAGACCGCCAGATCCGGTGGGCGGCTTACAGTGGCCCAGAACG	6	50925152	R
cg01792601	1.1387	-1.85183	4.42464	0.000199022	0.00859784	0.141934	0.704141	28446839	28446841	28446790	28446840		NA		NA	IC	.;chr6_IC:28446758-28447295	0	1	0	XY_NO	A_NO	28446480	28446481	-359	TRNA_Leu	.	36700	cg01792601	34798432	34798432	cg01792601	cg01792601	34798432	ACACRAAAACTCTAAAAACTCTAAAATCRAATCTCCAATTTATCAACTAC	NA		II			AGGCCGACGCAGCACGGGGACTCTGAGGACTCTGAGATCGAGTCTCCAGTTTGTCAGCTG[CG]TTTGGGGGTCTGGAGCAAGATGTTATTTTTGATGTTTGCAACCAGAAAACAGAGGAGCTG	37	6	28446840	CGCAGCTGACAAACTGGAGACTCGATCTCAGAGTCCTCAGAGTCCCCGTG	6	28554819	R
cg01798157	1.54724	-1.3803	4.85871	6.78129e-05	0.00456373	0.22046	1.7289	203276594	203276596	203276595	203276645		NA		NA	IC	.;chr1_IC:203276252-203276729	0	1	0	XY_NO	A_NO	203274663	203274664	1932	BTG2	NM_006763	36819	cg01798157	61670428	61670428	cg01798157	cg01798157	61670428	TTCCCCAAATTAAAATATATAATAACCTATTATCACRACAACATAAACAC	NA		II			CCAAGAACTACGTGATGGCAGTCTCCAGCTAGGCCCTTCCGCCCCCGCCCTGGGCGCCGC[CG]TGCTCATGCTGCCGTGACAACAGGCCACCACATACCTCAACCTGGGGAACTGTATTTTTA	37	1	203276595	TCCCCAGGTTGAGGTATGTGGTGGCCTGTTGTCACGGCAGCATGAGCACG	1	201543218	F
cg01800253	-1.17113	-1.05951	-6.95829	4.53133e-07	0.000215404	-0.171664	6.48534	22290865	22290867	22290816	22290866		NA		NA	LC	.;.	45	1	0	XY_NO	A_NO	22292933	22292934	2068	PPM1F	AK294557	36868	cg01800253	14680444	14680444	cg01800253	cg01800253	14680444	TAACAATAACTTTAAAACATATCCACAAATTCTTTAACTTCCCCTTTTAC	NA		II			TTAGTCTCGTGTGACAGTGGCTTTAAAGCATGTCCACAAATTCTTTGACTTCCCCTTTTG[CG]AGGTGGAGCTCACTTCCCACTGCTGAGTGTGGGAGCTGGCTGCTTCTGATGAAGAGTGGC	37	22	22290866	CGCAAAAGGGGAAGTCAAAGAATTTGTGGACATGCTTTAAAGCCACTGTC	22	20620866	R
cg01808736	-1.07561	-1.18302	-6.46749	1.40036e-06	0.00043909	-0.154106	5.41939	219907	219909	219907	219957		NA		NA	LC	.;.	0	1	1	XY_NO	A_NO	218355	218356	1553	SDHA	AK302524	37091	cg01808736	47718367	54688493	cg01808736	cg01808736	47718367	CTAAAATACCTCCACCACTAACAAAATCTTAATCTACAAAAAAAACACCA	54688493	CTAAAATACCTCCGCCGCTAACAAAATCTTAATCTACAAAAAAAACACCG	I	A	Red	GTAGCTTGTGATTGGAGAAAAGCTAGAGCTAGTGCCTTTGTCCTCAACCCAGATGGTGCC[CG]GTGTTCCTTCTGCAGACTAAGACCCTGCCAGCGGCGGAGGCACCTCAGACGGGATGGCAA	37	5	219908	CTGAGGTGCCTCCGCCGCTGGCAGGGTCTTAGTCTGCAGAAGGAACACCG	5	272908	F
cg01824933	-1.12369	2.26126	-6.52044	1.23807e-06	0.000406909	-0.113308	5.53599	75539900	75539902	75539900	75539950		NA	rs11077914	1	IC	.;chr17_IC:75539819-75540362	50	1	1	XY_NO	A_NO	75543022	75543023	-3121	LOC100507351	NR_040050	37473	cg01824933	64725487	47781367	cg01824933	cg01824933	64725487	CTTCTATAAAATAAACAAAATCAAACTACAAATTTCCATAATCTCTCCCA	47781367	CTTCTATAAAATAAACGAAATCGAACTACGAATTTCCGTAATCTCTCCCG	I	A	Red	ATTTGGACTCGGGGAGAATAGGTAGGGTGGTATTAGCAATGAAAGCACAGACCTCGGAGC[CG]GGAGAGACCACGGAAATCCGTAGCCCGATCCCGCTCACTTTATAGAAGAGGAAACGAGGC	37	17	75539901	CTTCTATAAAGTGAGCGGGATCGGGCTACGGATTTCCGTGGTCTCTCCCG	17	73051496	F	rs11077914
cg01830023	-1.20378	-2.71295	-4.52229	0.000156161	0.00750217	-0.100898	0.934775	134374438	134374440	134374439	134374489		NA		NA	HC	chr5_HCshore:134374179-134375952;chr5_ICshore:134374220-134377126	0	1	0	XY_NO	A_NO	134369963	134369964	-4475	PITX1	NM_002653	37572	cg01830023	32698468	32698468	cg01830023	cg01830023	32698468	CAATCRCTTCTCAAAAACCRAATCTCRAATTTCTAAAATTAACCAACTTC	NA		II			ATTACTGCGATCCCGGCTTTGGGGCCCTGCCTTTGCCGCGGGAGAATAGGCTCCAATTTA[CG]AAGCTGGTCAATTTCAGAAATCCGAGACCCGGTTCTTGAGAAGCGACTGCGTGCTCCGGG	37	5	134374439	CGAAGCTGGTCAATTTCAGAAATCCGAGACCCGGTTCTTGAGAAGCGACT	5	134402338	F
cg01837362	0.871181	0.183466	4.6085	0.000126073	0.00658294	0.145387	1.13842	34492937	34492939	34492889	34492939		NA		NA	IC	.;chr12_IC:34490817-34511835	0	1	1	XY_NO	A_NO	34175215	34175216	317723	ALG10	NM_032834	37730	cg01837362	39788365	56721405	cg01837362	cg01837362	39788365	AAAATACCCAATTCACACAACCAAAACAACTAAACATAATAAAAAAACCA	56721405	AAAATACCCGATTCGCGCGACCGAAACGACTAAACATAATAAAAAAACCG	I	C	Grn	CCTGGGGACCCTGGAATGCCCGGTTCGCGCGACCGGAGCGGCTGGACATGGTGGGGGGGC[CG]CCCAAAGGTGCAGGGAGGCTTGAAAGAGGACGTAGAGGCACCGGTGGAACGCAAAAAAAC	37	12	34492938	CGGCCCCCCCACCATGTCCAGCCGCTCCGGTCGCGCGAACCGGGCATTCC	12	34384205	R
cg01839993	1.0936	-1.34397	4.78113	8.21702e-05	0.00510118	0.154626	1.54598	74034643	74034645	74034594	74034644		NA		NA	ICshore	.;chr10_ICshore:74032400-74034876	0	1	0	XY_NO	A_NO	74034553	74034554	-90	FU270202	FU270202	37786	cg01839993	60663327	60663327	cg01839993	cg01839993	60663327	CCTACTAATACCTAACCAATTAATAAACCAAATAAACAAAAAACTACTAC	NA		II			CGCCCTGCGCGCCTGCTGATGCCTAGCCAGTTGGTAAGCCAGGTGGGCAAAGAACTACTG[CG]CCTGGCCTACAGCGAGCCGTGCGGCCTGCGGGGGGCGCTGCTGGACGTCTGCGTGGAGCA	37	10	74034644	CTGCTGATGCCTAGCCAGTTGGTAAGCCAGGTGGGCAAAGAACTACTGCG	10	73704650	R
cg01848457	0.766299	0.296442	5.39595	1.80991e-05	0.00207852	0.128571	2.98744	104697982	104697984	104697983	104698033		NA		NA	HC	chr12_HCshore:104697048-104698183;chr12_ICshore:104697230-104698078	0	1	0	XY_NO	A_NO	104697509	104697510	474	EID3	NM_001008394	37911	cg01848457	46799320	46799320	cg01848457	cg01848457	46799320	TAACTACTTTACCTTTTCTTTACCCAAATCAAAAACCATAACAAAAAACC	NA		II			GAGGAAGCCAACGTCCTCTTTGATGGCGTGAGCCGAACCAGAGAAGCAGCCCTCGACGCC[CG]GTTTCTTGTTATGGCTTCTGATTTGGGTAAAGAAAAGGCAAAGCAGTTAAACTCAGATAT	37	12	104697983	AACTGCTTTGCCTTTTCTTTACCCAAATCAGAAGCCATAACAAGAAACCG	12	103222113	F
cg01856887	1.07596	1.28285	8.40655	1.94944e-08	3.05207e-05	0.152511	9.42395	36812435	36812437	36812436	36812486		NA		NA	IC	.;chr6_IC:36812083-36812442	0	1	0	XY_NO	A_NO	36816399	36816400	3964	AK096023	AK096023	38062	cg01856887	11662471	11662471	cg01856887	cg01856887	11662471	TAAAAAAACAACAACTATCTCTTCTATAAAAAACTCTACCCCCTAAACCC	NA		II			GACGGCAGAGCAATTTTGAGAGGCAACTCACAGCATTGATAAGGAGGGGAAAAGCACCAC[CG]GGCTTAGGGGGCAGAGCTCCTCACAGAAGAGACAGCTGCTGTCCCCTCACCCCTCCCAAA	37	6	36812436	CGGGCTTAGGGGGCAGAGCTCCTCACAGAAGAGACAGCTGCTGTCCCCTC	6	36920414	F
cg01862311	-1.24601	-1.21103	-5.20132	2.91437e-05	0.00274841	-0.176764	2.53357	26308814	26308816	26308765	26308815		NA		NA	LC	.;.	0	1	0	XY_NO	A_NO	26366270	26366271	57456	PNMA2	CCDS34868	38175	cg01862311	13645394	13645394	cg01862311	cg01862311	13645394	CTACTAAAACCAAACAAATCCTACCTCCACRACACAACATAAAAAATAAC	NA		II			TGTGGGCAAAACTGCTGGAACCAGGCAGGTCCTACCTCCACGACACAGCATAGAGGGTGA[CG]TGTCTGAGGGCACACAGGCTCTGGTTAGGCTTTGTGGAATTCTGACCTCAATGAGTCACT	37	8	26308815	CGTCACCCTCTATGCTGTGTCGTGGAGGTAGGACCTGCCTGGTTCCAGCA	8	26364732	R
cg01866359	-0.784839	1.38826	-5.0124	4.63902e-05	0.00364244	-0.106697	2.09062	16564101	16564103	16564052	16564102		NA		NA	HC	chr10_HCshore:16561478-16564200;.	0	1	0	XY_NO	A_NO	16564003	16564004	-98	C1QL3	NM_001010908	38246	cg01866359	72653471	72653471	cg01866359	cg01866359	72653471	TACACATAAATAAACAATAAAATTCTAAATACTCCCTTACTAAACCAAAC	NA		II			TTTTCTCTCTCTGCACATGGATGAACAGTGAGATTCTGAATACTCCCTTGCTGAACCAAG[CG]ATGGCAGGTCCTGCTGGACCCACCTGGGGAAGGGAGACAGCTGTGCGACAGCTTTCAGAG	37	10	16564102	CGCTTGGTTCAGCAAGGGAGTATTCAGAATCTCACTGTTCATCCATGTGC	10	16604108	R
cg01867764	0.963303	1.19656	6.58331	1.07011e-06	0.000370333	0.138371	5.67394	22986465	22986467	22986416	22986466		NA		NA	LC	.;.	0	1	0	XY_NO	A_NO	22987422	22987423	-956	TCRA	S62011	38272	cg01867764	36643456	36643456	cg01867764	cg01867764	36643456	AATTTCTACAAAAAACTACATAACTAAAATCCTCAAAACTACACACACAC	NA		II			GGCAGGGGAGAGGTTTCTGCAGAGAGCTGCATAGCTGGGATCCTCAAGGCTACACACACA[CG]CTTGGAGCAGGGATGCGGTTCACAGGATGGCAGGGCAAAGGTTGCAGAACTGAAACCTTG	37	14	22986466	GTTTCTGCAGAGAGCTGCATAGCTGGGATCCTCAAGGCTACACACACACG	14	22056306	R
cg01870916	0.720515	-1.15572	4.4034	0.000209807	0.00885245	0.10707	0.653979	37005618	37005620	37005569	37005619		NA		NA	IC	.;chr8_IC:37005399-37005828	0	1	0	XY_NO	A_NO	36641841	36641842	363778	KCNU1	NM_001031836	38348	cg01870916	16718504	16718504	cg01870916	cg01870916	16718504	AACRAAAAACTTTCATTTACTCCCRAAACAACAATAACCATCCATACATC	NA		II			GGTGTCAGGGAAGCGAAGGGCTTTCATTTGCTCCCGAGGCAGCAATAACCATCCATGCAT[CG]GTCATTTAACACGGTAACCCAGTGAAATTGATACTCGACTCTTCCCTGCCCAGGGTCCAC	37	8	37005619	GCGAAGGGCTTTCATTTGCTCCCGAGGCAGCAATAACCATCCATGCATCG	8	37124777	R
cg01882498	1.24533	0.00248163	6.76983	6.96368e-07	0.00028319	0.20889	6.07999	83934955	83934957	83934906	83934956		NA		NA	LC	.;.	50	1	0	XY_NO	A_NO	83934039	83934040	-916	LIN54	NM_001115007	38597	cg01882498	27648315	27648315	cg01882498	cg01882498	27648315	AACAACAATCACTTTAAAATCAAACAATACTAATATTTAATAACACCTCC	NA		II			AGTGTAGGGGAGGCAGCAGTCACTTTGGAATCAAGCAGTACTGGTATTTAATGGCACCTC[CG]TTTATTAGTGTATATTGTATAACGTTTATTTTCCTATCCAGCAAATAAAAATAACAAAAC	37	4	83934956	CGGAGGTGCCATTAAATACCAGTACTGCTTGATTCCAAAGTGACTGCTGC	4	84153980	R
cg01882933	0.595829	-0.0299248	4.7852	8.13474e-05	0.00506888	0.101861	1.55556	180467043	180467045	180466994	180467044		NA		NA	LC	.;.	0	1	0	XY_NO	A_NO	180467224	180467225	-180	BTNL9	NM_152547	38610	cg01882933	17658396	17658396	cg01882933	cg01882933	17658396	CCTTAAAATCCRAACTTCACTAACACAAAAACCCTAAACCCAACTAAAAC	NA		II			CTACCCTGCCTCCTTGGAGTCCGAGCTTCACTGGCACAAAGACCCTGAACCCAGCTGGAG[CG]TTTTCTCCTCACTTTGAGCCTCTGCAGCTGTCGCTCTCTACAAAGCTCTCAGATACCTTT	37	5	180467044	CGCTCCAGCTGGGTTCAGGGTCTTTGTGCCAGTGAAGCTCGGACTCCAAG	5	180399650	R
cg01883155	-1.37888	-0.120732	-7.30315	2.08893e-07	0.000132673	-0.229311	7.21371	74565008	74565010	74564960	74565010		NA		NA	IC	.;chr17_IC:74564522-74565713	0	1	1	XY_NO	A_NO	74557714	74557715	7295	SNORD1A	NR_004395	38616	cg01883155	52741306	42796506	cg01883155	cg01883155	52741306	AAATAACCACAATACCCTAAACAATAAAAACAAAACTAAAAATAATAACA	42796506	AAATAACCGCGATACCCTAAACGATAAAAACGAAACTAAAAATAATAACG	I	A	Red	GTCAGGGCGCCGGAGTAGCCGCGGTACCCTGAGCGGTAGGAGCGGGGCTGGGAGTAGTAG[CG]GGAGAAGGGGGTGTAGAAGGTGGCAGGCAGTACGTTGGGGACCACGTGCGGCTTCCCGCT	37	17	74565009	GAGTAGCCGCGGTACCCTGAGCGGTAGGAGCGGGGCTGGGAGTAGTAGCG	17	72076604	R
cg01883540	0.915256	0.490114	6.08333	3.45628e-06	0.000754511	0.150151	4.5626	120646964	120646966	120646965	120647015		NA		NA	LC	.;.	50	1	0	XY_NO	A_NO	120725669	120725670	78705	BC038750	BC038750	38626	cg01883540	11682486	11682486	cg01883540	cg01883540	11682486	AATCTACCTTTTCACAAAATCCCCATATAATTCACATACAAATAAACATC	NA		II			TGTCCCTGTATAGGAAAAGTTTGCTGACTCCTGGCCTTGACAGCCTAGACTAATGCTTCT[CG]ATGTTTACTTGCATGTGAATTACATGGGGATCTTGTGAAAAGGCAGATTCTGATTCAGAA	37	4	120646965	ATCTGCCTTTTCACAAGATCCCCATGTAATTCACATGCAAGTAAACATCG	4	120866413	F
cg01899542	0.7628	0.699481	5.80105	6.78363e-06	0.00113954	0.122161	3.92168	49732223	49732225	49732175	49732225		NA		NA	IC	.;chr16_IC:49731538-49733520	0	1	1	XY_NO	A_NO	49698135	49698136	-34088	ZNF423	AK304829	38903	cg01899542	38741393	60688417	cg01899542	cg01899542	38741393	CAAAACAAAAAAAACATATACTAATTATCTAAATATACAACCTACTCACA	60688417	CGAAACAAAAAAAACATATACTAATTATCTAAATATACAACCTACTCACG	I	A	Red	GCTCCCGCCCCCCGAAGCAAGGAGGGCATGTGCTGATTATCTGAGTGTGCAGCCTGCTCA[CG]GGGCATCCTGGGCTCTAAGAATGCCAGGGGGTTAGAAACTGGGGAGGGGTGGGGGAATTA	37	16	49732224	CGAAGCAAGGAGGGCATGTGCTGATTATCTGAGTGTGCAGCCTGCTCACG	16	48289725	R
cg01901788	1.57516	-1.61195	6.51885	1.24267e-06	0.000407111	0.201986	5.53248	33145847	33145849	33145798	33145848		NA	rs1040747	1	ICshore	.;chr20_ICshore:33145403-33147840	0	1	0	XY_NO	A_NO	33146518	33146519	-670	MAP1LC3A	NM_032514	38952	cg01901788	69643423	69643423	cg01901788	cg01901788	69643423	TTTCTAACAACTCTTTTTCAAAAACTATCTCTACAAATCTTTCAATATTC	NA		II			TTTAAGCATCATTTCTGGCAGCTCTTTTTCAGGAACTGTCTCTGCAGGTCTTTCAGTGTT[CG]CCTCTGGAGCTCTGCTCGGGCCCGCGAGTTCTCCTGGCGTTGCCATCTGTGCCCTTTTCC	37	20	33145848	TTCTGGCAGCTCTTTTTCAGGAACTGTCTCTGCAGGTCTTTCAGTGTTCG	20	32609509	R
cg01902758	-0.642069	0.501849	-4.49533	0.000166973	0.00779977	-0.106769	0.8711	8816427	8816429	8816378	8816428		NA		NA	LC	.;.	0	1	0	XY_NO	A_NO	8832223	8832224	15796	ST5	AK312758	38963	cg01902758	45622383	45622383	cg01902758	cg01902758	45622383	ATAAAAATCAAATAAAATCCTTCCCCTCTTCCAAATATTCTCAACCTTTC	NA		II			GGCCTGGGGAAGTGAAAGTCAAGTGAAATCCTTCCCCTCTTCCAGGTGTTCTCAGCCTTT[CG]GCTGCCAACTGTGGACTTTGCCCTTGAAATTCAACTCCTGGCCTAAAGAGATAATCTCCC	37	11	8816428	TGAAAGTCAAGTGAAATCCTTCCCCTCTTCCAGGTGTTCTCAGCCTTTCG	11	8773004	R
cg01909364	-0.801881	0.763106	-4.4478	0.000187897	0.00832917	-0.128768	0.758827	41739925	41739927	41739876	41739926		NA		NA	LC	.;.	0	1	0	XY_NO	A_NO	41739261	41739262	-664	MEOX1	NM_001040002	39107	cg01909364	17611326	17611326	cg01909364	cg01909364	17611326	ACATTCTCACTTTCTCAATAACTTAAAAAAACAATCAAATTCTTCCTTCC	NA		II			TGCCCAGAGTGACATTCTCACTTTCTCAGTAACTTAAAAAAACAATCAGATTCTTCCTTC[CG]CTCTTTAACCTCCAACATACATGCCAATTAGCCACACTCTTCTCTAGAGAGGTTTCAAGT	37	17	41739926	CATTCTCACTTTCTCAGTAACTTAAAAAAACAATCAGATTCTTCCTTCCG	17	39095452	R
cg01910419	0.706617	0.264219	6.89425	5.241e-07	0.000234398	0.120252	6.34817	33174760	33174762	33174760	33174810		NA	rs421446	1	IC	.;chr6_IC:33174601-33174820	0	1	1	XY_NO	A_NO	33175611	33175612	-850	MIR219-1	NR_029633	39133	cg01910419	40750360	10633310	cg01910419	cg01910419	40750360	AAAAAAATAACACACAAACCCCTCCCTTCAAAAAAACCCAAAATATCACA	10633310	AAAAAAATAACGCACGAACCCCTCCCTTCAAAAAAACCCGAAATATCACG	I	C	Grn	TCTCCCAGGGCAACCCCCGCCGCCGGGTGTGAGAGGAAAGAGTATGTGTCACTGTGTATG[CG]TGACACTCCGGGTCTTTTTGAAGGGAGGGGTTCGTGCGTCACCCCTTTCCACTGGTTCTG	37	6	33174761	AAAGGGGTGACGCACGAACCCCTCCCTTCAAAAAGACCCGGAGTGTCACG	6	33282739	F	rs421446
cg01914314	0.766616	-0.629581	4.77345	8.37492e-05	0.0051709	0.125662	1.52785	157117639	157117641	157117640	157117690		NA	rs6884053	1	HC	chr5_HCshore:157117045-157118435;chr5_ICshore:157117007-157118560	0	1	0	XY_NO	A_NO	157098560	157098561	19080	C5orf52	NM_001145132	39210	cg01914314	38760426	38760426	cg01914314	cg01914314	38760426	AACTACTAAAAATAAAACTAAAACAAATATTACTACTACCACAACCCCAC	NA		II			AGGAGCCGCAGGTCGGGCCTGAACTGCCGCTGGGAGAGGAAGCGGCGCCCTTGCCAGGAA[CG]TGGGGCTGTGGTAGCAGCAACACCTGCTCCAGCTTCACCTCCAGCAGCTGCTGCGCCGCA	37	5	157117640	CGTGGGGCTGTGGTAGCAGCAACACCTGCTCCAGCTTCACCTCCAGCAGC	5	157050218	F	rs6884053
cg01956614	0.76552	1.33427	4.63897	0.000116892	0.00629673	0.104823	1.21039	62838505	62838507	62838506	62838556		NA	rs35584193	1	LC	.;.	0	1	0	XY_NO	A_NO	62937379	62937380	98874	MGC15885	BC131619	40104	cg01956614	66641478	66641478	cg01956614	cg01956614	66641478	TCAACACTTTTCAATCCACTCCAAAAACCCAACACAAATAAAAATTAACC	NA		II			GAAATCGATTCTTGCTGGAGATTTTCCTTTAAGAAGCCTCCAGACAAGTGAGCTGGGGCA[CG]GCTAATCTTCATCTGTGTTGGGTTCTTGGAGTGGATTGAAAAGTGCTGATAGAGATATTG	37	15	62838506	CGGCTAATCTTCATCTGTGTTGGGTTCTTGGAGTGGATTGAAAAGTGCTG	15	60625798	F	rs35584193
cg01971227	0.896181	-0.594652	4.33255	0.000250174	0.00980154	0.144835	0.48677	3988693	3988695	3988644	3988694		NA		NA	IC	.;chr16_IC:3988447-3989617	39	1	0	XY_NO	A_NO	3930120	3930121	-58573	CREBBP	NM_004380	40455	cg01971227	38679451	38679451	cg01971227	cg01971227	38679451	TAAAACRACRTTCTCAATACTTAACAATACATTAAAATCRCCTAATAAAC	NA		II			CGCGCTAAGCGTAAGGCGGCGTTCTCAATGCTTAGCAGTGCATTGGGATCGCCTGGTGAA[CG]GGAACGATACTGACGGCCAGCGCCCCCACTCCCAATTCGACTGGTCTAAAGTGGGGCCCA	37	16	3988694	AAGGCGGCGTTCTCAATGCTTAGCAGTGCATTGGGATCGCCTGGTGAACG	16	3928695	R
cg01973676	-0.924621	-0.423933	-5.64625	9.85273e-06	0.00143029	-0.152221	3.56652	101596403	101596405	101596355	101596405		NA	rs76335318	1	IC	.;chr7_IC:101596076-101596451	0	1	1	XY_NO	A_NO	101460881	101460882	135523	CUX1	NM_181552	40516	cg01973676	26683495	15786400	cg01973676	cg01973676	26683495	AAAAAACTAAAAAAATCAAATCAACCCACTAAAATTCCTAATTCTCTACA	15786400	AAAAAACTAAAAAAATCGAATCAACCCGCTAAAATTCCTAATTCTCTACG	I	A	Red	CCTCACGTGTGAGGGGAACTGGGGAAGTCGAGTCAGCCCGCTGGGGTTCCTGATTCTCTG[CG]GTTCTGGGAAGAGCTTGCAGTGGAAGGCCTCCCAGCCATTTCCTCTTCTCCCCCAACTGT	37	7	101596404	CGCAGAGAATCAGGAACCCCAGCGGGCTGACTCGACTTCCCCAGTTCCCC	7	101383124	R
cg01973695	0.86853	-0.0574223	4.74545	8.97653e-05	0.00539629	0.146403	1.46178	128560327	128560329	128560278	128560328		NA		NA	ICshore	.;chr11_ICshore:128559001-128560665	0	1	0	XY_NO	A_NO	128563810	128563811	-3482	FLI1	M93255	40517	cg01973695	31649486	31649486	cg01973695	cg01973695	31649486	AATAACRAAACCACCCCTAAATCTATTACCCCAAAAACCAAACTCAAATC	NA		II			GCGGAGTTTCAAGTGACGGAGCCACCCCTGGGTCTGTTACCCCAGGGACCAGGCTCAGAT[CG]TCAGGTCCGCCCACCCCAAACCCAGTCTGGGGCCGAAGAAGCCCGGGAAGCCCGTGTCTG	37	11	128560328	GTGACGGAGCCACCCCTGGGTCTGTTACCCCAGGGACCAGGCTCAGATCG	11	128065538	R
cg01978246	0.839657	0.35012	6.30016	2.07125e-06	0.000557618	0.140415	5.0485	145749775	145749777	145749726	145749776		NA		NA	HC	chr8_HCshore:145749600-145750641;chr8_ICshore:145749628-145750595	0	1	0	XY_NO	A_NO	145752415	145752416	2640	LRRC24	NM_001024678	40606	cg01978246	38755335	38755335	cg01978246	cg01978246	38755335	TACCAAACTAAACTAAATTACCTTTTCTAACTATTCCAACCCTACAAAAC	NA		II			GTCTCTCTTCTTACCAAGCTAGACTGGGTTGCCTTTTCTAACTATTCCAGCCCTACAGGG[CG]AGGGGCCATAATGGAGTATCCCGCCCCTTTAGACCCCAGGCGCTCACCGGCAGGTGCAAG	37	8	145749776	CGCCCTGTAGGGCTGGAATAGTTAGAAAAGGCAACCCAGTCTAGCTTGGT	8	145720584	R
cg01984743	1.12106	-1.02277	4.44406	0.000189651	0.00836552	0.164747	0.749991	172751330	172751332	172751330	172751380		NA	rs78091345	1	IC	.;chr5_IC:172750198-172751482	0	1	1	XY_NO	A_NO	172754723	172754724	3393	STC2	AK095862	40717	cg01984743	34808488	13703400	cg01984743	cg01984743	34808488	TCTCCAACAACAACTAATTTCTATAATAATATAAAATACAAAAATTCCCA	13703400	TCTCCGACGACAACTAATTTCTATAATAATATAAAATACGAAAATTCCCG	I	A	Red	AGCTCGGTGCTGCTCCCTTATCAACCTCGCGCAGCCCGGAGGCATTGTGGGATGCCTACC[CG]GGAATCCCCGCACCCCACATTACTATAGAAACTAGCTGTCGTCGGAGAGGTCACCCCTCT	37	5	172751331	TCTCCGACGACAGCTAGTTTCTATAGTAATGTGGGGTGCGGGGATTCCCG	5	172683937	F	rs78091345
cg02019528	1.09715	0.672518	7.8237	6.68656e-08	6.37778e-05	0.176326	8.27953	101470445	101470447	101470446	101470496		NA	rs7144694	1	LC	.;.	0	1	0	XY_NO	A_NO	101464803	101464804	5643	SNORD113	.	41426	cg02019528	40807372	40807372	cg02019528	cg02019528	40807372	AAAAAAAAACAACTAAAATAATACCTAAAACAACACATACCCAATAACCC	NA		II			CATTTCATTCTGAGTTTCTTAAAGTGGTTGCCTGAGAAACAGTGATATCCTGCAGGCAGC[CG]GGCCACTGGGCATGTGCTGTTCCAGGCATCATCCCAGCTGCCTCCTCCTTCTGCCTTTGC	37	14	101470446	CGGGCCACTGGGCATGTGCTGTTCCAGGCATCATCCCAGCTGCCTCCTCC	14	100540199	F	rs7144694
cg02023757	0.628935	0.261593	4.68116	0.000105276	0.00592155	0.106473	1.31002	2418842	2418844	2418843	2418893		NA		NA	IC	.;chr8_IC:2418745-2420248	0	1	0	XY_NO	A_NO	2480452	2480453	61610	BC045738	BC045738	41512	cg02023757	33796459	33796459	cg02023757	cg02023757	33796459	CCTCAACCAAACCAACTTAAAAACCAAAAACAAAAACTTCTACTAAAAAC	NA		II			GCAGGAGACAGGAAGACCTGATGCTCAGACCCCGAGGAGAAACTGCTGAGCCGGGAAGTC[CG]CCTTCAGCAGAAGTCCCTGCTCCTGGCTCCCAAGCTGGCCTGGTTGAGGGTCATCAGGTC	37	8	2418843	CGCCTTCAGCAGAAGTCCCTGCTCCTGGCTCCCAAGCTGGCCTGGTTGAG	8	2406250	F
cg02023773	-0.664386	0.561372	-4.57718	0.000136265	0.00688506	-0.110449	1.06444	21435334	21435336	21435335	21435385		NA	rs9893814	1	LC	.;.	0	1	0	XY_NO	A_NO	21454940	21454941	19606	C17orf51	NM_001113434	41513	cg02023773	41694337	41694337	cg02023773	cg02023773	41694337	CAAAACAATCCCATCAATATTAAAAACTACTCTCCACATACCCTTTTCCC	NA		II			ATGGCATGGAAAGTGTTAGCTTTTCAGGAGTGGCAGCTCTGTAGATCAGGAAGTACTCTA[CG]GGAAAAGGGTATGTGGAGAGCAGTTTTCAACACTGATGGGACTGCCTTGTTTTACAGGGA	37	17	21435335	CGGGAAAAGGGTATGTGGAGAGCAGTTTTCAACACTGATGGGACTGCCTT	17	21375928	F
cg02025270	0.9674	-0.00916183	5.90932	5.23252e-06	0.000973574	0.163517	4.16856	16250653	16250655	16250604	16250654		NA		NA	IC	.;chr19_IC:16250606-16250896	0	1	0	XY_NO	A_NO	16250701	16250702	48	AK095221	AK095221	41535	cg02025270	14651436	14651436	cg02025270	cg02025270	14651436	AAAAAAACCTTAAAATTCTAACCCCRTTATCTCCCCATCAAAACACCTTC	NA		II			GGTATCAGAGAGAGGGGGCCTTGGAATTCTAGCCCCGTTATCTCCCCATCAGGGCACCTT[CG]TTTTCCCCTCCACACCCTTCCTTCCTCTGGGGGACGCATGTCCGTTTGCGGGCCGAGGCC	37	19	16250654	CGAAGGTGCCCTGATGGGGAGATAACGGGGCTAGAATTCCAAGGCCCCCT	19	16111654	R
cg02027878	0.887741	-0.931427	8.26802	2.60229e-08	3.53253e-05	0.137875	9.15665	150711137	150711139	150711138	150711188		NA		NA	HC	chr7_HCshore:150710669-150711451;chr7_ICshore:150709877-150712188	0	1	0	XY_NO	A_NO	150720593	150720594	9456	ATG9B	BC128587	41593	cg02027878	39633463	39633463	cg02027878	cg02027878	39633463	CTACAAAAAAAAACTCTAAATACRTATACRACTTATCACCTCCTAAATAC	NA		II			TGTGCTCTTTTCCGACAGGATCAGCAACGCTACCACGAAGACATTTTCGGGCTCACGCTG[CG]CACCCAGGAGGTGACAAGCCGCATACGCACCCAGAGCTTTTCCTTGCAGGAGCGTCAGTT	37	7	150711138	CGCACCCAGGAGGTGACAAGCCGCATACGCACCCAGAGCTTTTCCTTGCA	7	150342071	F
cg02028663	0.967585	-1.71789	6.87336	5.4964e-07	0.00024052	0.122701	6.3033	128557588	128557590	128557539	128557589		NA		NA	ICshore	.;chr11_ICshore:128556120-128558795	0	1	0	XY_NO	A_NO	128556813	128556814	-775	AX747861	AX747861	41610	cg02028663	73765473	73765473	cg02028663	cg02028663	73765473	AACAAATACCAAAACAATCCCTAACCCTATATAATAAAATACAAACTCTC	NA		II			CTCGAGTGTCGGGCAAATGCCAGGGCAGTCCCTGGCCCTGTGTGATGGGATGCAGACTCT[CG]GGTCCTGTCCAAGGATTGCCAATTATGCGTCCAACCCTCCTCAGATCTCTCTAAAGGAAA	37	11	128557589	GCAAATGCCAGGGCAGTCCCTGGCCCTGTGTGATGGGATGCAGACTCTCG	11	128062799	R
cg02045294	0.769599	-0.299569	5.52066	1.3359e-05	0.00173057	0.13012	3.27667	49223813	49223815	49223764	49223814		NA		NA	HC	chr19_HCshore:49223750-49224495;chr19_ICshore:49222873-49225360	0	1	0	XY_NO	A_NO	49222975	49222976	-838	MAMSTR	NM_001130915	41912	cg02045294	70643433	70643433	cg02045294	cg02045294	70643433	AACCCAAACAAAAACCCTACAACCTTATTCTACAAAAAATCATCATTAAC	NA		II			GACTCGGCAGGGGCCCAGACAAGGGCCCTGCAACCTTGTTCTGCAGAAAATCATCATTAG[CG]CCCCTGAGTCTTAACAATCGAGGCGCTGCCGATACCACGGATACCTTTATTGCTCCCTGG	37	19	49223814	GCCCAGACAAGGGCCCTGCAACCTTGTTCTGCAGAAAATCATCATTAGCG	19	53915626	R
cg02046423	0.657303	-0.748383	6.00157	4.1981e-06	0.000852575	0.105527	4.3779	2951688	2951690	2951639	2951689		NA	rs72808808	1	LC	.;.	49	1	0	XY_NO	A_NO	2966900	2966901	15212	OR1D5	NM_014566	41935	cg02046423	21785477	21785477	cg02046423	cg02046423	21785477	CTTTAAAATCTTATATCTTACCTAAACRCTCCAAAACATTACATAAAAAC	NA		II			CGCCTTGCCCCCTTTGAAGTCTTATATCTTGCCTGGGCGCTCCAAAACATTACATAAAAA[CG]GTGAGAGCAGGGGCATTCGCATCCAGCTCGACTTTCATAGGAATGCGTCTGGCGTTTCAA	37	17	2951689	TTTGAAGTCTTATATCTTGCCTGGGCGCTCCAAAACATTACATAAAAACG	17	2898439	R
cg02093902	0.707966	0.73863	4.9862	4.94882e-05	0.00379148	0.113049	2.02902	45501531	45501533	45501482	45501532		NA	rs59496748	1	LC	.;.	0	1	0	XY_NO	A_NO	45482079	45482080	-19452	UNQ6975	NR_033831	42995	cg02093902	10719411	10719411	cg02093902	cg02093902	10719411	TAAAAAATACCTATAAACAAAACATTCACTTTATTTTCCATTCTAAAACC	NA		II			GAAATCCCCAGTGGGGAGTGCCTATGAGCAAGGCATTCACTTTATTTTCCATTCTGGAGC[CG]CTGTTCAGAGGATATTTGTCTCTGTTGGGCCCAGAAGAAAGAAGTTCGCCCCATAGTAAG	37	2	45501532	CGGCTCCAGAATGGAAAATAAAGTGAATGCCTTGCTCATAGGCACTCCCC	2	45355036	R
cg02102533	-1.3506	1.18864	-7.64188	9.91337e-08	8.09706e-05	-0.193573	7.91191	57562840	57562842	57562840	57562890		NA		NA	HC	chr16_HCshore:57562118-57563607;chr16_ICshore:57561294-57563604	0	1	1	XY_NO	A_NO	57570476	57570477	7636	CCDC102A	NM_033212	43177	cg02102533	64774456	20654463	cg02102533	cg02102533	64774456	ACAACTAAAAAAACCACAAAAAACTACAACTACAAAAACTAAAAAAAACA	20654463	ACGACTAAAAAAACCGCGAAAAACTACGACTACGAAAACTAAAAAAAACG	I	C	Grn	ATTGGCAGTGCAGTCCGACCACCGGCGCATGGTCTTCTCCATCTGCGCCGCCCGCGCCCG[CG]CCTCCTCCAGCTCCCGCAGCCGCAGCTCCTCGCGGCTCTCCCAGTCGCCGTCGGCCAGCA	37	16	57562841	GCGACTGGGAGAGCCGCGAGGAGCTGCGGCTGCGGGAGCTGGAGGAGGCG	16	56120342	F
cg02113429	0.881953	-1.33069	5.53244	1.29822e-05	0.00170302	0.125287	3.30392	18036012	18036014	18035963	18036013		NA		NA	ICshore	.;chr20_ICshore:18035943-18040239	0	1	0	XY_NO	A_NO	18038520	18038521	2508	OVOL2	NM_021220	43386	cg02113429	37636428	37636428	cg02113429	cg02113429	37636428	CTTCCAACCTAATAATAAATATACAAATAAAACACTTTATAAAATCTCCC	NA		II			TTGCAATTGTCCTTCCAGCCTGGTGATAAATATGCAAGTGGGGCACTTTGTAGAATCTCC[CG]AAGGGCAGAGCTACCAGCCTCAGGCAAATTTTTCCCTCCCACTTAACCCCACCTGGCCCG	37	20	18036013	CGGGAGATTCTACAAAGTGCCCCACTTGCATATTTATCACCAGGCTGGAA	20	17984013	R
cg02132946	0.757476	0.334248	5.9737	4.48653e-06	0.000888823	0.126751	4.31476	65807672	65807674	65807623	65807673		NA		NA	LC	.;.	0	1	0	XY_NO	A_NO	65610202	65610203	-197470	LOC283867	NR_027755	43765	cg02132946	53731357	53731357	cg02132946	cg02132946	53731357	ATCRTATCAAATATCACAACCAAAATACAAAAAAAACTCCCAACTATAAC	NA		II			ATATGTTGCAAATCGTGTCAAGTGTCACAGCCAAGATGCAAGGAGAACTCCCAGCTGTGG[CG]ACCAGGGACAGGCGATGGGAGTCGGAGGAGCTGCCTTTGGCTCTGAGACAAAGCAGGAGA	37	16	65807673	CGCCACAGCTGGGAGTTCTCCTTGCATCTTGGCTGTGACACTTGACACGA	16	64365174	R
cg02137183	0.834451	1.68285	7.33035	1.96644e-07	0.000128058	0.10259	7.27042	141250423	141250425	141250374	141250424		NA		NA	LC	.;.	0	1	0	XY_NO	A_NO	141251077	141251078	-653	AGK	NM_018238	43847	cg02137183	61610490	61610490	cg02137183	cg02137183	61610490	CRAATACAAAATATAAACTATCTAAAAATTAACATTAACCTAACTTCTCC	NA		II			AATCTGGTGGGCGAGTACAGAATGTAAACTGTCTGGAGGTTGGCATTGGCCTAGCTTCTC[CG]TTGCTCTCTTGTTCTCTAGAATCCAATCAAGCACCTGTGGCCAGAGAGCTGTGTGAAATG	37	7	141250424	CGGAGAAGCTAGGCCAATGCCAACCTCCAGACAGTTTACATTCTGTACTC	7	140896893	R
cg02147126	-1.077	-1.77386	-4.37973	0.000222511	0.00916622	-0.122414	0.598103	827714	827716	827715	827765		NA		NA	LC	.;.	0	1	0	XY_NO	A_NO	827830	827831	-115	AZU1	NM_001700	43994	cg02147126	67621432	67621432	cg02147126	cg02147126	67621432	AAAACAACCCCACTCAATAAAAACACRAAAAATTACCCAAAACCTCCACC	NA		II			GGAAACTGAGGATCAGTGCAGAATGTAGGGGGAGCCCAGGCTGGCCCAGGGAGCAGTTGG[CG]GTGGAGGCCTTGGGCAATTTCCCGTGTTCCCACTGAGTGGGGCTGTCCCTGGGCCTGGGC	37	19	827715	GGACAGCCCCACTCAGTGGGAACACGGGAAATTGCCCAAGGCCTCCACCG	19	778715	F
cg02156899	0.920863	-0.232654	5.13974	3.39032e-05	0.00301162	0.153014	2.38942	2029255	2029257	2029255	2029305		NA		NA	HC	chr16_HCshore:2028886-2029969;chr16_ICshore:2028014-2031118	0	1	1	XY_NO	A_NO	2027514	2027515	1742	TBL3	U02609	44220	cg02156899	70667357	58736314	cg02156899	cg02156899	70667357	AAAAAAACTAAACACTCTCCTAAACAAAACAAAATTCCATAAAAAAAACA	58736314	GAAAAAACTAAACGCTCTCCTAAACGAAACGAAATTCCGTAAAAAAAACG	I	A	Red	TGGGGGGAGGGGCGGTGGCCTGGGAGGGTTCAGGGAAGCCCCGGGCCTCACCCGCCGGGT[CG]TCTCCTCCACGGAACCCCGTCCCGCTCAGGAGAGCGCCCAGCCCTTCCGGCCGCAGCAGC	37	16	2029256	GGAAGGGCTGGGCGCTCTCCTGAGCGGGACGGGGTTCCGTGGAGGAGACG	16	1969257	F
cg02160608	1.38148	-1.16699	7.39473	1.70512e-07	0.000116968	0.201609	7.40417	113956633	113956635	113956633	113956683		NA		NA	HC	chr2_HCshore:113956244-113957337;chr2_ICshore:113955798-113957179	0	1	1	XY_NO	A_NO	113956134	113956135	500	PSD4	AX748199	44286	cg02160608	44737322	43669417	cg02160608	cg02160608	44737322	CTCATAAAATCAATACTACTCCTCCTACAAACAACAAACAATAAAAAACA	43669417	CTCGTAAAATCGATACTACTCCTCCTACGAACAACGAACGATAAAAAACG	I	C	Grn	GGCGGCCAGGGGGGCGGCGCGCCCGGGCCCGGAAAGCGGCGGAGGGGACGCCCGGGACAG[CG]CCCCTCACCGCCCGCTGCTCGCAGGAGGAGCAGCATCGATCCCACGAGAACTGCCTGGAC	37	2	113956634	CGCCCCTCACCGCCCGCTGCTCGCAGGAGGAGCAGCATCGATCCCACGAG	2	113673105	F
cg02166394	0.790331	0.368949	5.7955	6.87469e-06	0.00114616	0.132466	3.90899	2741745	2741747	2741696	2741746		NA	rs78493241	1	LC	.;.	0	1	0	XY_NO	A_NO	2751768	2751769	10023	IRX2	NM_033267	44390	cg02166394	67707310	67707310	cg02166394	cg02166394	67707310	AATTCCCTAAAATAACCCAAAATAATTATAACCRTACTATTAACACTAAC	NA		II			AATGAAAAAAAAATTCCCTAAAATAACCCAAGGTAATTATAACCGTGCTGTTGACACTAA[CG]ATTAATAATTGATCAGGAGTCACACACAATAAATTGTCAATTTATCTCCCCACAAAAATG	37	5	2741746	CGTTAGTGTCAACAGCACGGTTATAATTACCTTGGGTTATTTTAGGGAAT	5	2794746	R
cg02181920	-1.49418	1.53093	-4.71688	9.63522e-05	0.00561624	-0.204085	1.39436	32820028	32820030	32820029	32820079		NA	rs72860339	1	ICshore	.;chr6_ICshore:32819802-32822505	0	1	0	XY_NO	A_NO	32820534	32820535	506	TAP1	AK302340	44665	cg02181920	34775481	34775481	cg02181920	cg02181920	34775481	CTAAAACCTTCAATCTATTCCCTAAACACACCCTAATCCCCTTTTTTTCC	NA		II			CCCATGGTGTTGTTATAGATCCCGTCACCCACGAACTCCAGCACTGCACTATAAAGAACC[CG]GAAAAAAAGGGGATCAGGGTGTGTTCAGGGAACAGACTGAAGGTCCCAGGTATCCCCATA	37	6	32820029	TGGGACCTTCAGTCTGTTCCCTGAACACACCCTGATCCCCTTTTTTTCCG	6	32928007	F	rs72860339
cg02182594	0.767412	-1.57321	5.26218	2.51025e-05	0.00252695	0.101737	2.6758	78108575	78108577	78108576	78108626		NA	rs12050439,rs76288445	2	ICshore	.;chr14_ICshore:78107275-78108812	0	1	0	XY_NO	A_NO	78083109	78083110	-25466	SPTLC2	NM_004863	44681	cg02182594	24781332	24781332	cg02182594	cg02182594	24781332	TAAATATTCTACAACAAACRACRCAAACRCAAAAATAACTAAAAATACCC	NA		II			TCCCTCCCGTCCTCCCTCTTTCCTCGAGCTCCTGGGTGGTTCAGGCCGCAGCGCTCGGCG[CG]GGCACCTTCAGCCACTTCTGCGCCTGCGCCGTCTGCTGCAGAACATCCAGTCCTGGCCCC	37	14	78108576	GGATGTTCTGCAGCAGACGGCGCAGGCGCAGAAGTGGCTGAAGGTGCCCG	14	77178329	F	rs76288445
cg02184413	0.912875	0.302835	4.57227	0.000137935	0.00693672	0.150279	1.05285	133035234	133035236	133035235	133035285		NA		NA	LC	.;.	0	1	0	XY_NO	A_NO	133035193	133035194	-41	VNN1	NM_004666	44714	cg02184413	33731433	33731433	cg02184413	cg02184413	33731433	RTTTTCTTAATTAACTTCCRTAATTTAAAATACTAAATTCTAAACACCAC	NA		II			GCTGAAGTCCAATGAGTGCTGAAAAACAGAGCATGTCCTGGTATTTATAGAAAGAAGACA[CG]TGGTGTCCAGAACTTAGTACCTTAAACTACGGAAGTTAATTAAGAAAACGCTATGATTTC	37	6	133035235	CGTGGTGTCCAGAACTTAGTACCTTAAACTACGGAAGTTAATTAAGAAAA	6	133076928	F
cg02197387	0.986288	-1.02419	5.44397	1.60991e-05	0.00193592	0.148338	3.09898	62694004	62694006	62694005	62694055		NA		NA	HC	chr20_HCshore:62693991-62695143;chr20_ICshore:62693807-62695740	0	1	0	XY_NO	A_NO	62694009	62694010	-4	TCEA2	NM_003195	44942	cg02197387	29798343	29798343	cg02197387	cg02197387	29798343	TAAAAAACCTCTTATAAAACCCTACAAATATAAACRCRCRATAACTAAAC	NA		II			CAGCCTCGGCAGAGGCCCCCGCACTTCGCGAACCCCAGCAATGGCCCCTTCCAGACGCCA[CG]TCCAGCTACCGCGCGCTCACACCTGCAGGGCCCCACAAGAGGCCTCCCAGTGTGCGCGGG	37	20	62694005	GGGAGGCCTCTTGTGGGGCCCTGCAGGTGTGAGCGCGCGGTAGCTGGACG	20	62164449	F
cg02217815	-0.596742	0.122042	-4.86723	6.63984e-05	0.00450419	-0.102075	1.74898	36890078	36890080	36890078	36890128		NA	rs1000427	1	IC	.;chr22_IC:36889263-36890369	10	1	1	XY_NO	A_NO	36894443	36894444	4365	FOXRED2	AK091053	45278	cg02217815	70611490	51807481	cg02217815	cg02217815	70611490	ATCTTAAAAAAACACCAACCTCACATTATTAACTTCAACACTACCTTCCA	51807481	ATCTTAAAAAAACGCCAACCTCACGTTATTAACTTCAACACTACCTTCCG	I	A	Red	CCTGCAGATATTTGAAAGGCTGCCATGAGGAAGAGGAACTAGGCTTTTCCCTTGTGGTTT[CG]GAAGGCAGTGCTGAAGCTAACAACGTGAGGCTGGCGTTTCCCTAAGACTCACATGGACTG	37	22	36890079	CGGAAGGCAGTGCTGAAGCTAACAACGTGAGGCTGGCGTTTCCCTAAGAC	22	35220025	F	rs1000427
cg02222844	1.63508	1.20556	8.65231	1.17511e-08	2.2195e-05	0.228914	9.89096	48694450	48694452	48694450	48694500		NA		NA	HC	chr3_HCshore:48693099-48694907;chr3_ICshore:48693025-48694882	0	1	1	XY_NO	A_NO	48689480	48689481	-4970	CELSR3	AB011536	45373	cg02222844	63665449	46801339	cg02222844	cg02222844	63665449	AAACCCTAATTCAACTCCAAAAAACTACAAAAACAATTATACATACACCA	46801339	AAACCCTAATTCAACTCCGAAAAACTACAAAAACAATTATACGTACGCCG	I	A	Red	AGGCACACGTTGTCGTCGAAGGGCAGTACGTCGAGCAGGGAGCGAGCCGCCAGCGCCGCC[CG]GCGCACGTACAACTGCTCCTGCAGCTCCTCGGAGCTGAACCAGGGCCCTGCAGCGCCCGC	37	3	48694451	GGGCCCTGGTTCAGCTCCGAGGAGCTGCAGGAGCAGTTGTACGTGCGCCG	3	48669455	F
cg02225599	-1.12896	-2.4515	-8.57744	1.36987e-08	2.46782e-05	-0.102026	9.74967	27143251	27143253	27143251	27143301		NA		NA	IC	.;chr7_IC:27142387-27143857	0	1	1	XY_NO	A_NO	27142393	27142394	-858	HOXA2	NM_006735	45425	cg02225599	49692322	35707317	cg02225599	cg02225599	49692322	AAAAAATTAATAACACAAAAAAATCAAAAAACTTCAAAAACCACCTCCCA	35707317	AAAAAATTAATAACGCAAAAAAATCGAAAAACTTCGAAAACCGCCTCCCG	I	T	Red	CCATTGTTAGCAGGCTATTCCACGGCAGCTTTGCATCTGGCTCCGGCGGGAAGCGGAAAA[CG]GGAGGCGGCTCTCGAAGCTTCCCGACCTTCCTGCGCCATCAACTTCTCAGGAGTGGCTGG	37	7	27143252	CGGGAGGCGGCTCTCGAAGCTTCCCGACCTTCCTGCGCCATCAACTTCTC	7	27109777	F
cg02232377	0.860925	0.64218	4.81485	7.55879e-05	0.00486586	0.138433	1.6255	86297083	86297085	86297084	86297134		NA		NA	LC	.;.	0	1	0	XY_NO	A_NO	86273229	86273230	23855	GRM3	DQ315361	45559	cg02232377	52801472	52801472	cg02232377	cg02232377	52801472	ACAAAATTTTATACCTTTATACACCAACCAACATTTCTCAAAAATACACC	NA		II			GTCACCTCTGCCCAGGCCCACCCTCCAGGAAATTTTGAAGAAACATTTCGGCCCTTCTAA[CG]GTGTACTCTTGAGAAATGCTGGCTGGTGCACAAAGGCACAAAATCCTGTAATACCAACTA	37	7	86297084	CGGTGTACTCTTGAGAAATGCTGGCTGGTGCACAAAGGCACAAAATCCTG	7	86135020	F
cg02236650	0.98312	-1.93769	5.7888	6.98645e-06	0.00115647	0.114659	3.89365	17269774	17269776	17269725	17269775		NA	rs17140300	1	LC	.;.	0	1	0	XY_NO	A_NO	17270257	17270258	-482	VIM	NM_003380	45636	cg02236650	33803498	33803498	cg02236650	cg02236650	33803498	ACCRAATCTAAACACTCCCTCCATATCTTAAACACRAAATTTTTTACTAC	NA		II			AGGTTAAGGTGACCGAATCTGAACACTCCCTCCATGTCTTGGACACGAAGTTTTTTGCTG[CG]TAGACAGTTTTATCCCCCTCACCCCAAGGTCAATTGCACGAATTCTTTTGGAAAACAGGA	37	10	17269775	CGCAGCAAAAAACTTCGTGTCCAAGACATGGAGGGAGTGTTCAGATTCGG	10	17309781	R
cg02237906	0.807472	0.225111	5.25717	2.54123e-05	0.002544	0.135462	2.66411	72667742	72667744	72667743	72667793		NA		NA	HC	chr17_HCshore:72667043-72667940;chr17_ICshore:72667036-72667915	0	1	0	XY_NO	A_NO	72667255	72667256	488	RAB37	AK054846	45668	cg02237906	71703364	71703364	cg02237906	cg02237906	71703364	TACAAAACRTAATCRTTAAAATCAAAACCAACTCCTCCCTAATAAAAATC	NA		II			GCAGAGCGCAGGGAGAGCCGGAGCGGCGAGCTCCAAGCCTGGCATGGACCTGCAGAGACC[CG]ATTCCTACCAGGGAGGAGCTGGCCCTGACTTCAACGACCACGTCCTGCATAAGGTAAACA	37	17	72667743	GCAGGACGTGGTCGTTGAAGTCAGGGCCAGCTCCTCCCTGGTAGGAATCG	17	70179338	F
cg02244028	-1.42385	1.5343	-6.7063	8.05716e-07	0.000309075	-0.189093	5.94223	38992199	38992201	38992150	38992200		NA		NA	LC	.;.	0	1	0	XY_NO	A_NO	38992051	38992052	-148	SCN11A	NM_014139	45779	cg02244028	28745319	28745319	cg02244028	cg02244028	28745319	AATCTCTAAAACTAAAACCCAAACATTAAACAAAACAATAAAACTAAACC	NA		II			AGAAGAAGCCCAGTCTCTAAAACTGAGACCCAGACATTAAGCAAGACAATAAGGCTGAGC[CG]GCTGAACTGCTGAAGTGGGATCTGCAAGTAGCAGGCAAGTGGCCACATGGCCCAAACAAG	37	3	38992200	CGGCTCAGCCTTATTGTCTTGCTTAATGTCTGGGTCTCAGTTTTAGAGAC	3	38967204	R
cg02246002	0.879711	0.973237	4.50255	0.000164008	0.00772682	0.132166	0.888139	37101456	37101458	37101457	37101507		NA		NA	LC	.;.	0	1	0	XY_NO	A_NO	37006408	37006409	95049	CCNA1	AK225146	45824	cg02246002	43616376	43616376	cg02246002	cg02246002	43616376	CAATAATAAACTCTAATTAACAAACCCACRACTCCCCAACAATTAACCTC	NA		II			TTAATAAAAGCTCTTTTCTCCAAGCAGCAGAGGAGGGAGAAGGGAGGTGGCTGTGTAGAT[CG]AGGCCAACTGCTGGGGAGCCGTGGGCTTGTTAACTAGAGCCCACCACTGAAACCCTCACG	37	13	37101457	CGAGGCCAACTGCTGGGGAGCCGTGGGCTTGTTAACTAGAGCCCACCACT	13	35999457	F
cg02261408	-0.631158	0.562255	-7.02393	3.90569e-07	0.000195042	-0.104462	6.62531	61559060	61559062	61559061	61559111		NA		NA	IC	.;chr17_IC:61558920-61559221	0	1	0	XY_NO	A_NO	61562177	61562178	-3116	ACE	BC036375	46135	cg02261408	31605303	31605303	cg02261408	cg02261408	31605303	CCATATCTAAACCTAAAATCTTTCCTATTATAAAAATCCCAAACCRAAAC	NA		II			CGAGTTCTGGGAAGGGTCGATGCTGGAGAAGCCGGCCGACGGGCGGGAAGTGGTGTGCCA[CG]CCTCGGCTTGGGACTTCTACAACAGGAAAGACTTCAGGTTCAGACATGGGAAGAGCACGT	37	17	61559061	CGCCTCGGCTTGGGACTTCTACAACAGGAAAGACTTCAGGTTCAGACATG	17	58912793	F
cg02273398	1.45607	-1.78952	6.69185	8.32939e-07	0.000315748	0.176513	5.91083	50817399	50817401	50817350	50817400		NA		NA	ICshore	.;chr6_ICshore:50816975-50819491	0	1	0	XY_NO	A_NO	50786438	50786439	30962	TFAP2B	NM_003221	46368	cg02273398	57672308	57672308	cg02273398	cg02273398	57672308	AAACCACCTAAAAATTATTAACCCRATAAAAAATATCCCTTCCTAAAAAC	NA		II			GCCGAAGTTAGGGGCCACCTGAGAGTTGTTGGCCCGGTGGGAAGTGTCCCTTCCTGAGGG[CG]CTCTCGGCTTCTCAGGGCAAGCTGCCTTCCACGCTTGGACTTTGAGGGCGGTTGTCTGTC	37	6	50817400	CGCCCTCAGGAAGGGACACTTCCCACCGGGCCAACAACTCTCAGGTGGCC	6	50925359	R
cg02285791	0.62792	-0.397663	5.18649	3.02237e-05	0.00280835	0.105974	2.49889	27550746	27550748	27550746	27550796		NA	rs10946938	1	IC	.;chr6_IC:27550620-27551164	0	1	1	XY_NO	A_NO	27551306	27551307	560	TRNA_Asp	.	46636	cg02285791	22755395	40730347	cg02285791	cg02285791	22755395	AAAATCAAATTCCAACATATTAATTTATCAATAAATTCACACAACAAACA	40730347	AAAATCGAATTCCGACGTATTAATTTATCAATAAATTCACGCAACAAACG	I	A	Red	GGCGCGTTCGGTGATCTCTCTTCCCAGAGAGAAAGTGGCAGTGGACTTCCATCAGATGAT[CG]CTTGCTGCGTGAACCCATTGATAAACCAATACGCCGGAATCCGACTTCAAATGACAAAAC	37	6	27550747	CGCTTGCTGCGTGAACCCATTGATAAACCAATACGCCGGAATCCGACTTC	6	27658726	F	rs10946938
cg02286533	1.05705	0.098661	7.23668	2.42224e-07	0.000143895	0.178466	7.07468	41278178	41278180	41278178	41278228		NA		NA	HC	chr17_HCshore:41278108-41278811;chr17_ICshore:41277969-41279365	0	1	1	XY_NO	A_NO	41277599	41277600	580	NBR2	AK310868	46653	cg02286533	50656500	37795357	cg02286533	cg02286533	50656500	CACTAAAACTAAAAAATAAAACTACAAATACACAAACATAAACCAAAACA	37795357	CACTAAAACTAAAAAATAAAACTACGAATACGCAAACATAAACCAAAACG	I	C	Grn	TAAGGTCAGTGGCCTGCGGGGACGCAGTGAGCGCCGAATTTGCCTGGGGCAGGGGAAATG[CG]CTCTGGCCCATGTCTGCGCACTCGTAGTTCCACCCCTCAGCCCCAGTGTTTGTTATTTTT	37	17	41278179	CGCTCTGGCCCATGTCTGCGCACTCGTAGTTCCACCCCTCAGCCCCAGTG	17	38531705	F
cg02301528	0.850395	-0.228893	5.34532	2.04809e-05	0.00223298	0.143948	2.86966	12939518	12939520	12939469	12939519		NA		NA	HC	chr12_HCshore:12939424-12940493;.	0	1	0	XY_NO	A_NO	12938540	12938541	979	APOLD1	NM_030817	46977	cg02301528	42636304	42636304	cg02301528	cg02301528	42636304	ATCTTAAATAAAACAAAAACCTCAATACTAAAAAAACCTTCTAATACCAC	NA		II			TACAAAGTGTTATCTTAAGTAGAGCAAAGGCCTCAGTACTGGAGAAGCCTTCTAATACCA[CG]CCCCTCCCAGTTTAAATCTTATTTAACACATAGCTGATGAAGCCCATCGTTAACGTTCCC	37	12	12939519	TCTTAAGTAGAGCAAAGGCCTCAGTACTGGAGAAGCCTTCTAATACCACG	12	12830786	R
cg02306481	0.643343	-0.188571	4.43515	0.000193895	0.00847128	0.109033	0.728952	71203085	71203087	71203036	71203086		NA		NA	LC	.;.	0	1	0	XY_NO	A_NO	71014989	71014990	188097	CARTPT	NM_004291	47095	cg02306481	39673478	39673478	cg02306481	cg02306481	39673478	AAAAAACACAAAAACTTATCCCTTTTCTAAATATCACTATCCATAAACAC	NA		II			GGTGGAGGGACAGGAGACACAGAGACTTATCCCTTTTCTGAGTGTCACTGTCCATAGACA[CG]CTACAAATATCTGGGCTTGTCAATGCTATATGACTAGAACCAAGTACTAAAGTGTGTGTA	37	5	71203086	GGAGACACAGAGACTTATCCCTTTTCTGAGTGTCACTGTCCATAGACACG	5	71238842	R
cg02311374	-0.905271	0.97402	-5.5543	1.2311e-05	0.00164759	-0.140655	3.35447	31383135	31383137	31383087	31383137		NA	rs61761299,rs61761300	2	IC	.;chr16_IC:31382619-31384003	0	1	1	XY_NO	A_NO	31373134	31373135	10002	ITGAX	AK293367	47198	cg02311374	21702419	20681301	cg02311374	cg02311374	21702419	TTCAACCTACTACTCCCAATACATCTAAACATAAACATAAATAACAACCA	20681301	TTCAACCTACTACTCCCGATACGTCTAAACATAAACGTAAATAACGACCG	I	C	Grn	CACTGTGAAAACTTCAACCTGCTGCTCCCGGTGCGTCTGGGCATGAACGTGGGTGGCGGC[CG]CGCTGGGGCTGGCAGAAGGCAGGGCAGGGAGAGAACAGGCTGTGTTCCGGCCTCCCTGTG	37	16	31383136	CGGCCGCCACCCACGTTCATGCCCAGACGCACCGGGAGCAGCAGGTTGAA	16	31290637	R
cg02327189	1.00512	0.426697	7.73104	8.16811e-08	7.22243e-05	0.16723	8.0928	57830003	57830005	57829954	57830004		NA	rs74820026	1	IC	.;chr7_IC:57829267-57830763	50	1	0	XY_NO	A_NO	57698645	57698646	131359	L37717	L37717	47499	cg02327189	13771432	13771432	cg02327189	cg02327189	13771432	TTAAAAACCAATCCCTAAAACTTAACAAAACAAAAATCCTCCTTAACAAC	NA		II			CCATGGTTGTCTTAGAAACCAGTCCCTGAGGCTTGGCAAAGCAGGAGTCCTCCTTGGCAG[CG]CTTGGGTGTCGGGATTCCGAGGTTTCAGTCTGACCTCTCCACGGGGTCGACAGGAATGTC	37	7	57830004	CGCTGCCAAGGAGGACTCCTGCTTTGCCAAGCCTCAGGGACTGGTTTCTA	7	57833946	R
cg02328660	-0.873591	1.30654	-5.68943	8.87647e-06	0.00132999	-0.124995	3.66584	3389743	3389745	3389743	3389793		NA	rs41315284	1	IC	.;chr1_IC:3389715-3390271	0	1	1	XY_NO	A_NO	3388170	3388171	1574	ARHGEF16	AK296150	47531	cg02328660	23627334	20731502	cg02328660	cg02328660	23627334	TCAACTTCTACAACATACACTATTAATAAACCTCATTAAAACAATAAACA	20731502	TCAACTTCTACAACGTACGCTATTAATAAACCTCGTTAAAACAATAAACG	I	A	Red	GGTCGAGGACATCAGTGACATCCTGGAGGAGCACGCTGAGAAGCACTTCCACCCCTACAT[CG]CCTACTGCTCCAACGAGGTCTACCAACAGCGCACGCTGCAGAAGCTGATGTGAGTGGGCG	37	1	3389744	CGCCTACTGCTCCAACGAGGTCTACCAACAGCGCACGCTGCAGAAGCTGA	1	3379604	F	rs41315284
cg02330683	1.35565	0.1458	4.49382	0.000167603	0.00781991	0.216871	0.867515	41787939	41787941	41787890	41787940		NA		NA	HC	HCshore:41785585-41788094;ICshore:41785189-41788667	0	1	0	XY_NO	A_NO	41786055	41786056	1885	ITPKA	NM_002220	47581	cg02330683	34790459	34790459	cg02330683	cg02330683	34790459	CRAAACTTCCCAAAATATAAAATATAAAACAATAAAAAACCCCCCRCCCC	NA		II			GGGGCGGATGCCGGGGCTTCCCAGGATGTGGAGTGTGGGGCAGTGAGAGGCCCCCCGCCC[CG]CCTCTTCGGAAAAGCCTGAGCAGCAGCTCCCGGGGCGCGGAAGCTCTGACACCTGAGAGC	37	15	41787940	CGGGGCGGGGGGCCTCTCACTGCCCCACACTCCACATCCTGGGAAGCCCC	15	39575232	R
cg02335251	0.953192	-0.0340411	4.98023	5.02232e-05	0.0038265	0.159784	2.01497	66801398	66801400	66801349	66801399		NA		NA	LC	.;.	0	1	0	XY_NO	A_NO	66798365	66798366	3034	MEIS1	AK098174	47682	cg02335251	67807477	67807477	cg02335251	cg02335251	67807477	CCTCTTAATACTATTTTAACTTTTCCTCTTATAAATTTCAAAACCAACTC	NA		II			CGATGCCCTCCCCTCTTAATGCTATTTTAGCTTTTCCTCTTGTAAATTTCAGAGCCAGCT[CG]AAGGTTATTGAGGACACTTATCCGAAAGAGGCAAATAATAGAGGTGCTGAGAGTGTTTTT	37	2	66801399	CGAGCTGGCTCTGAAATTTACAAGAGGAAAAGCTAAAATAGCATTAAGAG	2	66654903	R
cg02336104	0.865345	1.36485	5.26571	2.48862e-05	0.00251485	0.118939	2.68404	71481485	71481487	71481437	71481487		NA		NA	IC	.;chr3_IC:71481290-71481535	0	1	1	XY_NO	A_NO	71542705	71542706	61220	FOXP1	BC054505	47706	cg02336104	73639397	37796387	cg02336104	cg02336104	73639397	TTTTACTACTTTCCTACACCCATCAAATTAATTTTTCCATCTCCTCCCCA	37796387	TTTTACTACTTTCCTACACCCATCGAATTAATTTTTCCATCTCCTCCCCG	I	A	Red	CAGAATATTCCCTTTTGCTACTTTCCTGCACCCATCGAGTTGATTTTTCCATCTCCTCCC[CG]GCCCTGCACAGAGCATTTTCCCCTTCCCCTTCCCTGCCTCACCACCCCTGAACCAGCTTC	37	3	71481486	TTTTGCTACTTTCCTGCACCCATCGAGTTGATTTTTCCATCTCCTCCCCG	3	71564176	R
cg02337355	0.600544	-0.143194	4.44553	0.00018896	0.00835381	0.101983	0.753463	493781	493783	493782	493832		NA		NA	ICshore	.;chr4_ICshore:492461-494042	0	1	0	XY_NO	A_NO	493441	493442	-340	ZNF721	NM_133474	47734	cg02337355	42779505	42779505	cg02337355	cg02337355	42779505	TTTACATAATCAACRACTAACRATATATACAAATAATCCAAAACCAAAAC	NA		II			CTCTCTGCGTTAGGCCTCTTCCTAGGCTTCACCTACCCAGCCATATACAGCAAGTAAAGG[CG]CCCTGGTTCTGGACCACTTGCACACATCGCCAGCCGCTGACCATGTAAACGCAGTATGTA	37	4	493782	CGCCCTGGTTCTGGACCACTTGCACACATCGCCAGCCGCTGACCATGTAA	4	483782	F
cg02339793	1.39738	1.9067	5.16922	3.15335e-05	0.0028835	0.154988	2.45847	79225572	79225574	79225523	79225573		NA	rs73358108	1	IC	.;chr17_IC:79225243-79226257	0	1	0	XY_NO	A_NO	79220523	79220524	-5049	SLC38A10	BC011702	47787	cg02339793	65635367	65635367	cg02339793	cg02339793	65635367	AAATAACACCCCCRTCAACACAATTTATATTCAACCTAATAATTACTAAC	NA		II			AGATGTTTCTAAAGTGACACCCCCGTCAGCACAGTTTATATTCAACCTGATGATTACTAG[CG]AAGCAATAAAAAAATATTTAACAACCTCATAGGCTTGTGGCAATGAGCCAATGGTAACTG	37	17	79225573	CGCTAGTAATCATCAGGTTGAATATAAACTGTGCTGACGGGGGTGTCACT	17	76840168	R
cg02349373	0.720561	1.00676	4.6987	0.000100796	0.00577742	0.107527	1.35143	38281558	38281560	38281559	38281609		NA		NA	ICshore	.;chr19_ICshore:38278851-38281744	0	1	0	XY_NO	A_NO	38270229	38270230	-11329	ZNF573	NM_001172692	47998	cg02349373	57703415	57703415	cg02349373	cg02349373	57703415	CACAAAATTATAACAAAACACRCTTTCAAAAAACACTCACRCTATATCCC	NA		II			TGGAGAACGTCTCCTTTGTGACGTGGAGACTGAGAAGGGTGCGTGAATGTGTTGTGTGAC[CG]GGACATAGCGTGAGTGTCCTTTGAAAGCGTGCTTTGCTATAACTCTGTGGTGTCACTGAC	37	19	38281559	CGGGACATAGCGTGAGTGTCCTTTGAAAGCGTGCTTTGCTATAACTCTGT	19	42973399	F
cg02354563	0.600344	-0.448094	4.81395	7.5756e-05	0.0048696	0.101413	1.62339	522362	522364	522363	522413		NA		NA	LC	.;.	0	1	0	XY_NO	A_NO	524548	524549	2186	SLC9A3	BC143328	48099	cg02354563	71621489	71621489	cg02354563	cg02354563	71621489	AAAAAAAAACCTTCAAATCTCCCAAACACTTAAACTAATTCTAAAAAAAC	NA		II			AAGGACCGCCCTGCCCCGGGGAGTTGCTGCTGGAGCCGGCAGCCTCCCCGCCCTCAAGGA[CG]TCTTCCCAGAACCAGTCCAAGTGTTTGGGAGACCTGAAGGCTTTTCCCTGTGAATAACAA	37	5	522363	GGGAAAAGCCTTCAGGTCTCCCAAACACTTGGACTGGTTCTGGGAAGACG	5	575363	F
cg02357751	1.04147	-0.426492	5.59685	1.11041e-05	0.00154599	0.172858	3.45271	19710879	19710881	19710831	19710881		NA		NA	HC	chr22_HCshore:19710455-19712289;chr22_ICshore:19708979-19715508	0	1	1	XY_NO	A_NO	19705991	19705992	4889	GP1BB	NR_037612	48157	cg02357751	65773429	47784491	cg02357751	cg02357751	65773429	TAATAAACATCACAACAAATATCCAAATACTCCATATACCCCTAAAAACA	47784491	TAATAAACGTCGCAACGAATATCCGAATACTCCGTATACCCCTAAAAACG	I	A	Red	GGAGAACAATGTTGGTGAACGTCGCAGCGGGTGTCCGAGTGCTCCGTGTGCCCCTGAGAG[CG]GGTGGGAGCGGAAGCCTGAGCGGCCTGCGGCCTCCGGCGATAGTGTGCTATCTGCCGCTG	37	22	19710880	TGGTGAACGTCGCAGCGGGTGTCCGAGTGCTCCGTGTGCCCCTGAGAGCG	22	18090880	R
cg02371935	0.905742	-1.77743	4.39459	0.000214448	0.00896976	0.105826	0.633182	87521362	87521364	87521313	87521363		NA	rs11866207	1	IC	.;chr16_IC:87521120-87521672	33	2	0	XY_NO	A_YES	87525459	87525460	4097	ZCCHC14	AB030243	48474	cg02371935	25703401	25703401	cg02371935	cg02371935	25703401	ACAAAAACAAACATATAAAACAACTCCAAAATCCACCCRCTAAAAAATAC	NA		II			GACAAAAGTCTACAAAAGCAAGCATGTGAAGCAACTCCAAGGTCCACCCGCTGAAGAATG[CG]TGAGCACAGCTCGGCCTCTTCACACAGGGGAACGCCACTCGGCAGCGAAAGAGGAGGAAG	37	16	87521363	CGCATTCTTCAGCGGGTGGACCTTGGAGTTGCTTCACATGCTTGCTTTTG	16	86078864	R	rs11866207
cg02376426	0.811699	1.36859	6.16417	2.85389e-06	0.000675144	0.111397	4.74442	11825505	11825507	11825456	11825506		NA		NA	IC	.;chr10_IC:11825281-11826327	0	1	0	XY_NO	A_NO	11865396	11865397	-39890	C10orf47	NM_153256	48549	cg02376426	19796372	19796372	cg02376426	cg02376426	19796372	CTAAACRATTATCCCRACAAATAAATTTACTATTACACATTACATAAACC	NA		II			AGACCACTGTCCTAGACGATTATCCCGGCAGGTGAGTTTACTGTTACACATTGCATAGGC[CG]TGCAGGTGATGCCGGAGTCCCGCTTTATTCCCGCCTTGGGCTGTTTTTGGGAGTTCTCAA	37	10	11825506	CGGCCTATGCAATGTGTAACAGTAAACTCACCTGCCGGGATAATCGTCTA	10	11865512	R
cg02380334	1.72415	-3.08172	5.15901	3.23345e-05	0.002926	0.124455	2.43456	70038924	70038926	70038925	70038975		NA		NA	HC	chr14_HCshore:70037920-70040581;chr14_ICshore:70037929-70041721	0	1	0	XY_NO	A_NO	70037917	70037918	-1007	C14orf162	NR_024630	48621	cg02380334	26690395	26690395	cg02380334	cg02380334	26690395	TCAACAAAAACAAAACCTAAAACAACRTAAAAAAAATCTACAAAAAAAAC	NA		II			CGCTGCTTGGCGCGGGCCGCGCGCTGGGCGCGCTCCCTGCGGATCTGCTCAGCCCGCTCC[CG]CCCTTCCTGTAGACCTTCCTCACGTTGCTTCAGGTTCTGCTCCTGCTGAAGCTTGCGCAG	37	14	70038925	CGCCCTTCCTGTAGACCTTCCTCACGTTGCTTCAGGTTCTGCTCCTGCTG	14	69108678	F
cg02388416	0.957174	-1.71363	4.60911	0.000125883	0.00658128	0.123967	1.13986	133796347	133796349	133796348	133796398		NA		NA	HC	chr10_HCshore:133794646-133796742;chr10_ICshore:133794287-133796831	0	1	0	XY_NO	A_NO	133795434	133795435	-913	BNIP3	AK295136	48793	cg02388416	55743478	55743478	cg02388416	cg02388416	55743478	AATAAAAAAACRACTTTCCTCTAAAAAATACCTCCCAATCCCRAAACTAC	NA		II			CGCTTGGTCGGGCCGGGTGGGTGCCCGGCTTCCGTGGGAGCCAGCCTGGCGTGGGGGCCT[CG]CAGCCTCGGGACTGGGAGGCACTTTTCAGAGGAAAGTCGCTTTCTCATTTCCCGCTTTTG	37	10	133796348	CGCAGCCTCGGGACTGGGAGGCACTTTTCAGAGGAAAGTCGCTTTCTCAT	10	133646338	F
cg02393699	-0.872655	1.75153	-5.97586	4.46346e-06	0.000886107	-0.108523	4.31966	2106619	2106621	2106620	2106670		NA		NA	IC	.;chr1_IC:2105827-2106879	0	1	0	XY_NO	A_NO	2112574	2112575	-5954	AX747530	AX747530	48925	cg02393699	66617427	66617427	cg02393699	cg02393699	66617427	TTAAAATCCTAAAAATCAAAATTCAAACAAAAACAAATCAACCCCATCCC	NA		II			TCGGGGGAGGGCTTGTCAGCACTGGGAGTGGCCACCAAGGAGAGGGGGTCATGGGGCTTC[CG]GGATGGGGCTGACTTGTCCTTGTTTGAACTCTGACCTCCAGGACCCCAAAGAGAGGCTCG	37	1	2106620	CGGGATGGGGCTGACTTGTCCTTGTTTGAACTCTGACCTCCAGGACCCCA	1	2096480	F
cg02405193	-0.663134	-0.0583921	-4.35231	0.000238194	0.0095456	-0.112789	0.533389	3639838	3639840	3639789	3639839		NA	rs3810813	1	IC	.;chr16_IC:3638961-3639997	0	1	0	XY_NO	A_NO	3627391	3627392	-12447	NLRC3	NM_178844	49187	cg02405193	72609487	72609487	cg02405193	cg02405193	72609487	RACCAACCCRCTCCTAAAACTACTAATTTAAATCTAAAAAAAACAATCAC	NA		II			ACCGCCTGCACGGCCAGCCCGCTCCTGAGGCTGCTGATTTGGGTCTGGGAAGAACAGTCA[CG]GCTTCTGCTGGCCAGCGGGGTGGCGGGCACCAGCCACGAGGTGTCTGTGGTGCTGGCCTC	37	16	3639839	GCCAGCCCGCTCCTGAGGCTGCTGATTTGGGTCTGGGAAGAACAGTCACG	16	3579840	R	rs3810813
cg02430584	-0.762063	-1.0517	-6.35312	1.82924e-06	0.000520066	-0.113347	5.16628	102065865	102065867	102065866	102065916		NA		NA	LC	.;.	0	1	0	XY_NO	A_NO	102063377	102063378	2489	AK097289	AK097289	49560	cg02430584	73663502	73663502	cg02430584	cg02430584	73663502	CCACATATCCCAACAAAACRCAAAAATATTCTACTCTTTACTAAATAAAC	NA		II			GCCTCACCTTGCCACATATTTGAACAGTGATGAGTTTGGGGCTGGTTTCTGGGAAGGGAA[CG]TTTATTTAGTAAAGAGCAGAACACCCTTGCGTTTTGTTGGGACATGTGGACCGTGAGTCG	37	7	102065866	CACATGTCCCAACAAAACGCAAGGGTGTTCTGCTCTTTACTAAATAAACG	7	101852871	F
cg02435083	-1.72238	-1.17224	-8.52228	1.53446e-08	2.61754e-05	-0.240967	9.64502	8943435	8943437	8943436	8943486		NA	rs17651708	1	LC	.;.	0	1	0	XY_NO	A_NO	8962247	8962248	18812	CARHSP1	NM_001042476	49642	cg02435083	56670372	56670372	cg02435083	cg02435083	56670372	ACACAACAACAACCCTCCATCTCCRATTAAAACAAATTTAAATAAAACTC	NA		II			GGGTCAGGATCTGCCATTCTTTACAAGTTTCCTTAACGTATTGCGTCAAAGCGAGACAAC[CG]AGTCTTACTCAAACTTGTTTTAACCGGAGATGGAGGGTTGCTGCTGTGTCACCGCCTGCA	37	16	8943436	CACAGCAGCAACCCTCCATCTCCGGTTAAAACAAGTTTGAGTAAGACTCG	16	8850937	F	rs17651708
cg02441556	0.795844	1.40175	5.2876	2.35871e-05	0.00243207	0.108825	2.73513	225907874	225907876	225907875	225907925		NA	rs74642648,rs78946489	2	LC	.;.	50	1	0	XY_NO	A_NO	225907329	225907330	-545	DOCK10	AB383959	49722	cg02441556	10679322	10679322	cg02441556	cg02441556	10679322	AACCTATCAACTCTACACAACCTTAAAATATAATTACTAAATTCCTCTCC	NA		II			ATGAGTATTTATTAAGCGCCTACTATATGCCAGCTCACACTGTTCTGGAAACTGAGGATA[CG]GAGAGGAACTTAGCAACTACACTTTAAGGCTGTGTAGAGCTGATAGGTTTTTTCGGGGTA	37	2	225907875	CGGAGAGGAACTTAGCAACTACACTTTAAGGCTGTGTAGAGCTGATAGGT	2	225616119	F	rs74642648
cg02452418	1.72997	-1.30736	6.29138	2.11443e-06	0.000564123	0.230496	5.02893	39056125	39056127	39056076	39056126		NA		NA	HC	chr19_HCshore:39055202-39056698;chr19_ICshore:39055091-39057152	0	1	0	XY_NO	A_NO	39104591	39104592	48466	MAP4K1	AK303267	49917	cg02452418	22803434	22803434	cg02452418	cg02452418	22803434	TAAAAAACRCCAAAAAAATAACRATAACCRAACTCCTAACAAACATACCC	NA		II			CGGCGGCCTGGTGGAGGGCGCCAAGAAGGTGACGGTGACCGAGCTCCTGGCAGGCATGCC[CG]ACCCCACCAGCGACGAGGTGCACGGCGAGCAGCCGGCCGGGCCGGGCGGAGACGCAGACG	37	19	39056126	CGGGCATGCCTGCCAGGAGCTCGGTCACCGTCACCTTCTTGGCGCCCTCC	19	43747966	R
cg02452966	1.69896	-1.13694	7.23174	2.4491e-07	0.000145259	0.238732	7.06432	39056215	39056217	39056167	39056217		NA		NA	HC	chr19_HCshore:39055202-39056698;chr19_ICshore:39055091-39057152	0	1	1	XY_NO	A_NO	39104591	39104592	48376	MAP4K1	AK303267	49931	cg02452966	32611456	19780360	cg02452966	cg02452966	32611456	ACCAAACAAAAACACAAACAACAAAAATACCAACAAAAACACTAAAAACA	19780360	ACCGAACGAAAACGCAAACGACGAAAATACCAACGAAAACGCTAAAAACG	I	C	Grn	GCAGCCGGCCGGGCCGGGCGGAGACGCAGACGGCGAGGGTGCCAGCGAGGGCGCTGGAGA[CG]CCGCGGAGGGCGCTGGAGACGAGGAGGAGGCGGTGCACGAGGCCGGGCCGGGCGGTGCCG	37	19	39056216	GCCGGGCGGAGACGCAGACGGCGAGGGTGCCAGCGAGGGCGCTGGAGACG	19	43748056	R
cg02455706	1.33425	0.764469	4.61962	0.000122641	0.00647679	0.207473	1.16469	84918850	84918852	84918801	84918851		NA	rs77103422,rs78455580	2	IC	.;chr16_IC:84918662-84918947	0	1	0	XY_NO	A_NO	84853586	84853587	65265	CRISPLD2	AK027395	49988	cg02455706	41612350	41612350	cg02455706	cg02455706	41612350	AACACCAAAACTTCCRCCTACCRAAAAAAACAATAAACTTAATTATATTC	NA		II			GAACGTATCCAAGCACCAAGGCTTCCGCCTGCCGGAAAGAACAATGAGCTTAATTGTGTT[CG]CTTACCAAACTCGCCCCCGCTCACGGCGATTTTAGAGGAATTCTGAAATGGTCGCTTCAT	37	16	84918851	GCACCAAGGCTTCCGCCTGCCGGAAAGAACAATGAGCTTAATTGTGTTCG	16	83476352	R
cg02462353	-0.995455	0.532407	-6.48779	1.33574e-06	0.000426019	-0.164741	5.46412	55549798	55549800	55549750	55549800		NA	rs1654431,rs28385640	2	IC	.;chr19_IC:55549651-55549999	0	1	1	XY_NO	A_NO	55549631	55549632	-167	GP6	AB043820	50131	cg02462353	66654467	49700342	cg02462353	cg02462353	66654467	CATAACCAACTCCTCAATACAATAACTTACACACAAACTCCAAAAAACCA	49700342	CGTAACCGACTCCTCAATACAATAACTTACACACAAACTCCAAAAAACCG	I	C	Grn	GACTCATCGAGCCGTAGCCGGCTCCTCAGTACAGTGACTTGCACACAAGCTCCAAGGAGC[CG]CGCTTATCTCCTCTGGCCAGCCTGGCGTTGCACCGTTTGTCCGCCTGCTGGGGCCTGGTC	37	19	55549799	CGTAGCCGGCTCCTCAGTACAGTGACTTGCACACAAGCTCCAAGGAGCCG	19	60241611	R
cg02468728	0.888603	-1.81687	4.33991	0.000245644	0.00970983	0.104333	0.504128	611106	611108	611107	611157		NA		NA	ICshore	.;chr19_ICshore:608988-614242	50	1	0	XY_NO	A_NO	589892	589893	21215	HCN2	NM_001194	50258	cg02468728	12698398	12698398	cg02468728	cg02468728	12698398	TAAAACCTTATATAAAAATAAAATCTCTACAAACATAACCCAATTAAAAC	NA		II			TGTCTCTTCTTGTAAATTCATCCGTCGTTGGATCAGGGCCCACCCGGTTCCTCGTGGCCT[CG]CCTTAACTGGGCCATGTCTGCAGAGACCCTATTTCCACATAAGGTCCTATTCACAGGAAC	37	19	611107	CGCCTTAACTGGGCCATGTCTGCAGAGACCCTATTTCCACATAAGGTCCT	19	562107	F
cg02470287	0.735432	1.1301	7.20339	2.60926e-07	0.000150588	0.108135	7.0048	10823067	10823069	10823018	10823068		NA	rs78007165	1	IC	.;chr8_IC:10822678-10823783	0	1	0	XY_NO	A_NO	10892811	10892812	69744	MIR598	NR_030328	50292	cg02470287	58737324	58737324	cg02470287	cg02470287	58737324	CACAAAAACATTCTCRATACATACTCATCRTACATAAACTACTAAAACAC	NA		II			GGGAGGAGGAACACAAGAACATTCTCGGTACATACTCATCGTACATGAGCTGCTAAGGCA[CG]CAGGGGGCCTGTGGGACGGGCTCCCGATTCCCCTCTTTCCAGACAGAAAACCAAGGCACC	37	8	10823068	ACAAGAACATTCTCGGTACATACTCATCGTACATGAGCTGCTAAGGCACG	8	10860478	R	rs78007165
cg02475236	-0.951714	1.5562	-4.77312	8.3818e-05	0.00517317	-0.128985	1.52707	42217000	42217002	42217001	42217051		NA		NA	LC	.;.	0	1	0	XY_NO	A_NO	42219038	42219039	2038	DSCAM	AF023450	50398	cg02475236	53705463	53705463	cg02475236	cg02475236	53705463	TATCCTCCTAAAAATTTCCCTTCAAAAACAAATATACTTAAAAAACATAC	NA		II			ATTTCTTAGGAGGTCGCATTAGCAGAAGAGCAGAAAGGGCTGACTTCCCCGACACATCTC[CG]CATGTTCCCTAAGCACATCTGTCCCTGAAGGGAAATTCCCAGGAGGACACAGGACAGGTA	37	21	42217001	GTCCTCCTGGGAATTTCCCTTCAGGGACAGATGTGCTTAGGGAACATGCG	21	41138871	F
cg02484127	0.655261	-0.430645	5.08457	3.88325e-05	0.00326577	0.109478	2.26007	128723004	128723006	128723004	128723054		NA		NA	HC	chr3_HCshore:128722298-128723215;chr3_ICshore:128722135-128723193	0	1	1	XY_NO	A_NO	128720471	128720472	2534	CCDC48	NM_024768	50602	cg02484127	53737383	52685357	cg02484127	cg02484127	53737383	AAAAAATACATAAATAAACACATAAAAAAACTACAAAACACAAAAACACA	52685357	AAAAAATACATAAATAAACGCATAAAAAAACTACGAAACACGAAAACGCG	I	T	Red	CCCAAGTTCCCCAATTCGGCTCCCATTTTCCCAAACTTCGGGTGTGCAATCCCCCTCCCA[CG]CGCTCTCGTGTTCCGCAGTTTCTCCATGCGTTTATTCATGTATTCTTTCATTCCTTTGTC	37	3	128723005	CGCGCTCTCGTGTTCCGCAGTTTCTCCATGCGTTTATTCATGTATTCTTT	3	130205695	F
cg02487233	1.04659	1.39796	6.88801	5.31608e-07	0.000236385	0.143031	6.33476	107810686	107810688	107810687	107810737		NA		NA	HC	chr3_HCshore:107809282-107810925;chr3_ICshore:107809091-107810911	0	1	0	XY_NO	A_NO	107809934	107809935	-752	CD47	NM_198793	50683	cg02487233	33681430	33681430	cg02487233	cg02487233	33681430	TAATAAAAATATATTAAATACRCTACTAATACCTATTTACRACAATACTC	NA		II			CAAGTTCCATTCACGGTGGTAAACATTGTTACCTGTGAACACCGCCACCACCGGGACTAG[CG]AGCATTGTCGCAAACAGGCATTAGCAGCGTATCCAACACATCCCCACCAGCAAGGTTATT	37	3	107810687	GGTGGGGATGTGTTGGATACGCTGCTAATGCCTGTTTGCGACAATGCTCG	3	109293377	F
cg02493544	0.662427	0.297312	4.84222	7.06369e-05	0.00467021	0.112031	1.69003	125361335	125361337	125361286	125361336		NA		NA	LC	.;.	0	1	0	XY_NO	A_NO	125359672	125359673	-1663	FEZ1	CCDS44758	50819	cg02493544	28774499	28774499	cg02493544	cg02493544	28774499	CAAATATACACTACCTACCCTATAACTAAACAATCAATCAATATATACTC	NA		II			TTCCCTGGCTCCAAATATACACTGCCTACCCTGTGGCTAGGCAGTCAATCAATATGTGCT[CG]TTGAAAAAATGATCTATCTCCCACATACAGTTTTCCATTTTCAGTTTCAGGCAGCACAAG	37	11	125361336	CGAGCACATATTGATTGACTGCCTAGCCACAGGGTAGGCAGTGTATATTT	11	124866546	R
cg02497785	0.907745	1.84605	6.80294	6.45521e-07	0.000267881	0.107854	6.15157	48494607	48494609	48494559	48494609		NA		NA	HC	chr7_HCshore:48494510-48495161;chr7_ICshore:48493792-48495727	0	1	1	XY_NO	A_NO	48494633	48494634	-25	ABCA13	AK128516	50901	cg02497785	46753464	22800309	cg02497785	cg02497785	46753464	AAAAACAAACAAAACAAAACACTATCACCTCCACAAAACTAACCCAACCA	22800309	AAAAACAAACGAAACAAAACGCTATCACCTCCGCAAAACTAACCCAACCG	I	C	Grn	CAGGGTCACCGAGAGGGCAAACGAGGCAAAGCGCTGTCACCTCCGCAGAGCTGACCCAGC[CG]CCCTTCCTCCCGCCCGTCCTGCAGGTGGCTCCCTAGCACGGCCCGCAACTGTGCAGGGCG	37	7	48494608	GAGGGCAAACGAGGCAAAGCGCTGTCACCTCCGCAGAGCTGACCCAGCCG	7	48465154	R
cg02500075	1.08741	2.1204	6.47801	1.36649e-06	0.000433148	0.116207	5.44257	179263202	179263204	179263153	179263203		NA		NA	LC	.;.	0	1	0	XY_NO	A_NO	179280707	179280708	-17504	ACTL6A	NM_178042	50950	cg02500075	72691477	72691477	cg02500075	cg02500075	72691477	AAATATAAAAAATCTAATTACCTACAAATATACCAACCTAAAACCAAACC	NA		II			ATTGACCATTAAAATATAAAAAGTCTGATTGCCTGCAGATGTGCCAACCTGAGACCAGAC[CG]CCACAAAGACTTACTGATACTTGTCTCCTCCCCCATCTTCCTTCCAGCAGTGGAACCAGA	37	3	179263203	AATATAAAAAGTCTGATTGCCTGCAGATGTGCCAACCTGAGACCAGACCG	3	180745897	R
cg02509058	0.789731	-0.0415962	5.0483	4.24618e-05	0.00344195	0.134446	2.17493	2753745	2753747	2753746	2753796		NA		NA	ICshore	.;chr5_ICshore:2748196-2753922	0	1	0	XY_NO	A_NO	2752261	2752262	1485	C5orf38	NM_178569	51134	cg02509058	42625438	42625438	cg02509058	cg02509058	42625438	TAATTAAAAATATCTATCCTAAACTAAATTAAAATATCCCATATAAAATC	NA		II			ACCCCGTTCCCACAGGCTGGGCCCCCTGCAACGACCCAGCGGGGGGTTTCAACCTTGTTG[CG]ACTCCACATGGGACATCCTAATTCAGTCCAGGACAGATATTTTTAATCAATTACTATAGA	37	5	2753746	GATTAAAAATATCTGTCCTGGACTGAATTAGGATGTCCCATGTGGAGTCG	5	2806746	F
cg02527886	1.73213	3.17815	5.92407	5.05119e-06	0.000951213	0.102175	4.20209	2968315	2968317	2968267	2968317		NA	rs41454944	1	IC	.;chr7_IC:2968077-2968712	0	1	1	XY_NO	A_NO	2883958	2883959	-84357	GNA12	AK295830	51489	cg02527886	18632498	50719310	cg02527886	cg02527886	18632498	ATAAAATCATTTCCCAAAAACTCAACAATAATTAACATAATACTACTACA	50719310	ATAAAATCGTTTCCCGAAAACTCGACGATAATTAACATAATACTACTACG	I	A	Red	TAGCGTCTGACGATGGAGTCGTTTCCCGGGGGCTCGGCGGTGATTGACATGATGCTGCTG[CG]GCTCCGGGGGGGCTGCTTCAGACACAGACACACACACGTTACGGGTGCATAAATATTACA	37	7	2968316	ATGGAGTCGTTTCCCGGGGGCTCGGCGGTGATTGACATGATGCTGCTGCG	7	2934842	R
cg02531479	1.19932	-1.59345	7.0749	3.48146e-07	0.00018386	0.15586	6.73357	2748065	2748067	2748066	2748116		NA		NA	HC	chr5_HCshore:2748015-2752985;.	0	1	0	XY_NO	A_NO	2751768	2751769	3703	IRX2	NM_033267	51557	cg02531479	47727466	47727466	cg02531479	cg02531479	47727466	AAATCAAAATTAAATCCRCTTTTCTACCRTTAACTAAAAACAAACAAAAC	NA		II			AGCGGAAAAAACATTTGATTTTATCTTTTGAAGACAAAACGCCTCTGAGAGTAACTGGAA[CG]TTCTGTTTGCCTCTAGCCAACGGCAGAAAAGCGGATTCAACTCTGACTCCTTAACAAGAC	37	5	2748066	AGTCAGAGTTGAATCCGCTTTTCTGCCGTTGGCTAGAGGCAAACAGAACG	5	2801066	F
cg02532518	0.64258	-0.753866	6.52854	1.21503e-06	0.000402076	0.103625	5.55378	3210065	3210067	3210017	3210067		NA	rs2741898,rs73492493	2	IC	.;chr16_IC:3209805-3212312	0	1	1	XY_NO	A_NO	3210385	3210386	-319	TRNA_Pro	.	51580	cg02532518	25695363	61777403	cg02532518	cg02532518	25695363	AAAAAATACAATTCCAAAAACCTACAACACCTCTAAAAAATCCAAACCCA	61777403	AAAAAATACGATTCCGAAAACCTACGACGCCTCTAAAAAATCCAAACCCG	I	A	Red	TACATGGCGGGGAAGAGGTGCGGTTCCGGGAGCCTGCGACGCCTCTGGGGAGTCCAAGCC[CG]GCTCCTAGCCCTTTGCCCGAGGACGGAGGAGGACCTGGGGGGCTTCCCCTAGCTGGTGGT	37	16	3210066	CGGGCTTGGACTCCCCAGAGGCGTCGCAGGCTCCCGGAACCGCACCTCTT	16	3150067	R
cg02552255	-0.965513	0.225733	-8.00757	4.51037e-08	4.98691e-05	-0.163558	8.64616	103104329	103104331	103104329	103104379		NA		NA	LC	.;.	20	1	1	XY_NO	A_NO	103089761	103089762	14569	SLC9A4	NM_001011552	51966	cg02552255	34605466	69644494	cg02552255	cg02552255	34605466	TACATCCCAAACACTCAACAAAACTAACAAAAAAAAACTTCTCCCATACA	69644494	TACATCCCAAACACTCAACAAAACTAACGAAAAAAAACTTCTCCCATACG	I	C	Grn	AGGGAGAAAAGCAATGTCGCTTTAGCTTTTTAGGGAGTAATCAGAAAGAGGGCAGAAAAG[CG]CATGGGAGAAGTTCTCTCCCGCCAGCCTTGCTGAGTGCCTGGGATGCAGAAGCAAACAAG	37	2	103104330	CGCATGGGAGAAGTTCTCTCCCGCCAGCCTTGCTGAGTGCCTGGGATGCA	2	102470762	F
cg02562344	0.658597	0.84063	4.79785	7.88382e-05	0.00498667	0.102937	1.5854	28985893	28985895	28985844	28985894		NA	rs56131223,rs77206154	2	IC	.;chr6_IC:28985518-28985898	50	1	0	XY_NO	A_NO	28973092	28973093	-12801	ZNF311	AL833166	52143	cg02562344	40689397	40689397	cg02562344	cg02562344	40689397	ATCTATTAAACTCTAATTATCTTTCTTCTACCTAATTATATACTTATACC	NA		II			TCACCCTACTGATCTATTGAACTCTGGTTGTCTTTCTTCTACCTAATTGTATACTTATAC[CG]TTTAACCAACCTCTCTTTATCCCACGTCTTCCCTCCTCTTTCCAGGCCCTGATAACCACC	37	6	28985894	CGGTATAAGTATACAATTAGGTAGAAGAAAGACAACCAGAGTTCAATAGA	6	29093873	R
cg02578942	0.664202	0.413206	5.10631	3.68088e-05	0.00317076	0.110636	2.31107	174558605	174558607	174558606	174558656		NA	rs56057681	1	LC	.;.	0	1	0	XY_NO	A_NO	174577110	174577111	-18504	NAALADL2	NM_207015	52510	cg02578942	17771360	17771360	cg02578942	cg02578942	17771360	AAAATTAAAATATCCAACCTTCCCCCAAACAACTAATTCTTAAAATAAAC	NA		II			TTTCTCATTTTGTAAATCTGGCCACCGTAGGAAAGACAGCAGCCATTCACTTTACAGAAA[CG]TCTATTTTAAGAACTAGCTGCTTGGGGGAAGGCTGGATACTTTAATCCTTCATCTTTTCT	37	3	174558606	CGTCTATTTTAAGAACTAGCTGCTTGGGGGAAGGCTGGATACTTTAATCC	3	176041300	F	rs56057681
cg02590409	0.919311	1.49825	4.99406	4.85379e-05	0.00374848	0.121391	2.0475	34506461	34506463	34506412	34506462		NA		NA	IC	.;chr12_IC:34490817-34511835	47	1	0	XY_NO	A_NO	34175215	34175216	331247	ALG10	NM_032834	52764	cg02590409	13635384	13635384	cg02590409	cg02590409	13635384	CCRTAAACCCRAAATACTCCATAATTACRAATTTTTAAAACCCACAATCC	NA		II			TGGGCTGGGCCCCGTGGGCCCGAGGTGCTCCATGGTTGCGAATTTTTGAGGCCCACAGTC[CG]CTGGGCCCCACGTATGCGCGGTGGGGAGGCACTTTCACCTGTGGAAGGGGGACCTCTGCG	37	12	34506462	CGTGGGCCCGAGGTGCTCCATGGTTGCGAATTTTTGAGGCCCACAGTCCG	12	34397729	R
cg02596089	0.963845	-0.682655	4.32769	0.000253212	0.00987315	0.156332	0.475302	47759399	47759401	47759400	47759450		NA		NA	HC	chr19_HCshore:47758738-47760218;chr19_ICshore:47757709-47761202	10	1	0	XY_NO	A_NO	47759730	47759731	-330	CCDC9	NM_015603	52864	cg02596089	49765382	49765382	cg02596089	cg02596089	49765382	AAACCTTAAAATTCRCTTTAAAAACTTCAAATATTCTACCRACCRTAAAC	NA		II			ACCTCAGGTGATCCGCCCGCCTCGGCCTCCCAAGGTGCTGGGATTACAAGTGTGAGCCAC[CG]CCCACGGCCGGTAGAACATCTGAAGCTTCTAAAGCGAACTCTAAGGTTTCATTGGCACGA	37	19	47759400	CGCCCACGGCCGGTAGAACATCTGAAGCTTCTAAAGCGAACTCTAAGGTT	19	52451240	F
cg02612650	1.80911	-2.65908	6.06456	3.61384e-06	0.000776161	0.167895	4.52026	26195909	26195911	26195910	26195960		NA		NA	IC	.;chr6_IC:26195783-26196807	0	1	0	XY_NO	A_NO	26197477	26197478	1568	HIST1H3F	CCDS4590	53201	cg02612650	27692306	27692306	cg02612650	cg02612650	27692306	CRCTACRCTTCTTAAAAACRACTAAATCATTAATAATAAACTCACATACC	NA		II			AGTAAAGAAAAAGGTTGCAAGTCCGAAGTTGCAGTGAAGTGCAAGATGTCCAGGCCCCTC[CG]GTATGTGAGTTCATCACTAATGACTTAGCCGTCTCCAAGAAGCGCAGCGGCCTTCTCTGT	37	6	26195910	GCTGCGCTTCTTGGAGACGGCTAAGTCATTAGTGATGAACTCACATACCG	6	26303889	F
cg02616786	-1.37712	-0.07186	-5.9298	4.9824e-06	0.000943892	-0.225956	4.21512	135279146	135279148	135279097	135279147		NA		NA	HC	chr10_HCshore:135278668-135279333;chr10_ICshore:135278575-135279266	0	1	0	XY_NO	A_NO	135278255	135278256	892	LOC619207	AK160367	53289	cg02616786	15676426	15676426	cg02616786	cg02616786	15676426	ATAAAACCRACAAAAAACRCTAAAATAAAATCAATCTTAAATATCACTTC	NA		II			GGAAGTCGGTCATGGGGCCGGCAGAGGGCGCTGGGATGGAGTCAGTCTTGAGTGTCACTT[CG]GTGGGCAGGAGAGCTCGCCCAGGTGTTAGTGGGTTGGTTTCCACCCTGGGATTTTTCTGG	37	10	135279147	TGGGGCCGGCAGAGGGCGCTGGGATGGAGTCAGTCTTGAGTGTCACTTCG	10	135129137	R
cg02623413	-1.58735	1.65055	-9.4287	2.50064e-09	8.65563e-06	-0.198016	11.3065	63832625	63832627	63832626	63832676		NA	rs12119056,rs58668912	2	LC	.;.	0	1	0	XY_NO	A_NO	63833260	63833261	-634	ALG6	NM_013339	53430	cg02623413	46608370	46608370	cg02623413	cg02623413	46608370	CCTTTCCAATTCCACTATTTCCATCTCAATCTAAACTTCTATCCAATCAC	NA		II			GGGAATGAGGGCACTCTCTGAACAAAGGAAGGCAAGTAAAAATCATCACAGCCGTCCATG[CG]TGATTGGACAGAAGCCTAGACTGAGATGGAAATAGTGGAACTGGAAAGGAAGGGATCAAT	37	1	63832626	CTTTCCAGTTCCACTATTTCCATCTCAGTCTAGGCTTCTGTCCAATCACG	1	63605214	F	rs12119056
cg02627352	0.92623	1.54473	7.90824	5.57625e-08	5.67219e-05	0.120078	8.44874	9267380	9267382	9267331	9267381		NA		NA	LC	.;.	0	1	0	XY_NO	A_NO	9258443	9258444	-8937	SRGAP3	BC039300	53516	cg02627352	73695391	73695391	cg02627352	cg02627352	73695391	TAAAAAATAACCAAACAAAATCCACAATAACACCTTAAAATCACAACAAC	NA		II			CGCCCTTCTGCTAGGGGATGACCAAGCAGAGTCCACAATGGCACCTTAAGGTCACAACAG[CG]CAGGGCCTTTAAAACAAGCCATGACACCAGGGATGGCAAACTCCAACACCTATTGGGGCC	37	3	9267381	AGGGGATGACCAAGCAGAGTCCACAATGGCACCTTAAGGTCACAACAGCG	3	9242381	R
cg02631126	1.04311	-0.603001	6.36938	1.76092e-06	0.000508138	0.169447	5.20236	28058917	28058919	28058917	28058967		NA	rs35902873	1	IC	.;chr6_IC:28058637-28059346	0	1	1	XY_NO	A_NO	28058928	28058929	-10	ZSCAN12P1	NR_024063	53614	cg02631126	14664332	53625499	cg02631126	cg02631126	14664332	CACAAAACAATCACTCACCAAAACCACACATCCTAACCAAAAAATAAACA	53625499	CACAAAACAATCGCTCACCAAAACCACACATCCTAACCGAAAAATAAACG	I	A	Red	TGAGGCCACCACCCAGAGCCTCTTCCTAGAGGAGCCGGAAGCATCGGGAGCCGCGGTACC[CG]CCCATCTTCCGGCCAGGATGTGTGGTCCTGGTGAGCGATTGTCCTGTGGCGTCCGGGACC	37	6	28058918	CGCCCATCTTCCGGCCAGGATGTGTGGTCCTGGTGAGCGATTGTCCTGTG	6	28166897	F	rs35902873
cg02657438	0.715078	0.419949	4.3413	0.000244794	0.00969622	0.118928	0.50742	81864898	81864900	81864849	81864899		NA	rs77569360	1	LC	.;.	0	1	0	XY_NO	A_NO	81864923	81864924	25	STON2	NM_033104	54173	cg02657438	30612483	30612483	cg02657438	cg02657438	30612483	ATCTTACCAAAAACAATACTCAAAATATAAACAAATCAACCTCTCTTACC	NA		II			CTGTTCTAGGTGTCTTGCCAAGGGCAGTACTCAGAATGTAGACAGATCAGCCTCTCTTGC[CG]TTGGTTAATCTGCCAGGCAGAAATCTGTTTAACAAACAAACAAACAAAAAATTAAAAAGG	37	14	81864899	CGGCAAGAGAGGCTGATCTGTCTACATTCTGAGTACTGCCCTTGGCAAGA	14	80934652	R
cg02675527	-0.758957	-0.834636	-4.73697	9.16717e-05	0.0054556	-0.117055	1.44177	114030823	114030825	114030824	114030874		NA		NA	LC	.;.	0	1	0	XY_NO	A_NO	114036497	114036498	5674	PAX8	AK309154	54531	cg02675527	42694373	42694373	cg02675527	cg02675527	42694373	CAAAACTAATTTATAATTCTAATCCCCCAACCTACTCCAACATCCTCTCC	NA		II			GCACCAGTCAACCCTAGCAAGCTCCTCGCTGAGATTACAAACTGCAGTTCCTGCCTGAGC[CG]GAGAGGATGCTGGAGCAGGCTGGGGGACCAGAACCACAAACCAGCCCTGGCTTAGCTCTG	37	2	114030824	AGGGCTGGTTTGTGGTTCTGGTCCCCCAGCCTGCTCCAGCATCCTCTCCG	2	113747294	F
cg02676175	1.67455	-0.990684	5.86155	5.86676e-06	0.00104663	0.252009	4.05978	7253719	7253721	7253671	7253721		NA		NA	ICshore	.;chr17_ICshore:7252679-7255977	0	1	1	XY_NO	A_NO	7255207	7255208	-1487	KCTD11	NM_001002914	54546	cg02676175	38771480	70748426	cg02676175	cg02676175	38771480	CAAAAAAAAACTAAACCAACACCAAAACCAAACTCAAAAAAAACTACACA	70748426	CGAAAAAAAACTAAACCAACGCCGAAACCAAACTCGAAAAAAACTACGCG	I	A	Red	GCTGTGGGGCCTCGGAAAGGGGCTGGGCCAGCGCCGGGGCCAGGCTCGAGAAAGGCTGCG[CG]AAGTGTGCACTGGGACGTGGAGTAGAAGGCAGGCGGGAGGGCGGGCAGGGTGCAAGGATG	37	17	7253720	CGCGCAGCCTTTCTCGAGCCTGGCCCCGGCGCTGGCCCAGCCCCTTTCCG	17	7194444	R
cg02682050	1.19519	1.38418	6.07843	3.49671e-06	0.000760754	0.164826	4.55155	7591766	7591768	7591767	7591817		NA		NA	IC	.;chr4_IC:7591683-7591890	0	1	0	XY_NO	A_NO	7608613	7608614	16847	DQ572409	DQ572409	54631	cg02682050	34620348	34620348	cg02682050	cg02682050	34620348	TTTTAAAAAACAAACCTTTACAACAACAATAAATAACCATTCCCCTTCTC	NA		II			TTGGAGCAGCAAGGAGACATGAGAGAGAAAGGGCTGGAGGATGCATTTATAAAAGACAGC[CG]AGAAGGGGAATGGCTATTTATTGCTGTTGCAAAGGTCTGTCTCTTAAAACCCGAGTCGAA	37	4	7591767	TTTAAGAGACAGACCTTTGCAACAGCAATAAATAGCCATTCCCCTTCTCG	4	7642667	F
cg02682520	-1.69774	-2.77262	-8.34487	2.21626e-08	3.20006e-05	-0.130035	9.30531	159895159	159895161	159895160	159895210		NA		NA	IC	.;chr5_IC:159894670-159895485	0	1	0	XY_NO	A_NO	159895244	159895245	-84	DQ658414	DQ658414	54636	cg02682520	44726479	44726479	cg02682520	cg02682520	44726479	CAACTAAAACCTATTTACATATACTTTTATTCCATTTCCACACCCTACAC	NA		II			CCTCTTCCTCCCTCGCTGTGCCGAGGAGGGATCTAGAAGGGACTTTCCAGAGAGGGTTAG[CG]TGCAGGGTGTGGAAATGGAATAAAAGCATATGCAAATAGGCCTTAGCTGCCTTCCTCTAC	37	5	159895160	AGCTAAGGCCTATTTGCATATGCTTTTATTCCATTTCCACACCCTGCACG	5	159827738	F
cg02705958	-1.13923	-2.06025	-4.46534	0.000179888	0.00813772	-0.121023	0.800246	6901064	6901066	6901065	6901115		NA		NA	IC	.;chr6_IC:6900835-6901133	0	1	0	XY_NO	A_NO	6725118	6725119	175947	BC039678	BC039678	55094	cg02705958	28720468	28720468	cg02705958	cg02705958	28720468	TTCAAAATTTAAACCACTTTTATTCTTTCRTAACACTTTTAAATTTCCTC	NA		II			TCTCCTCACCAACACAAGCGCTTGGCGCTTCCCTTTTCCGTCCAGGCGTCCTGGCTGGAA[CG]AGGAAACTCAAAAGTGCTACGAAAGAACAAAAGTGGCCCAAATTCTGAAAATTCTTAAAA	37	6	6901065	CGAGGAAACTCAAAAGTGCTACGAAAGAACAAAAGTGGCCCAAATTCTGA	6	6846064	F
cg02725398	1.62413	-1.9337	5.49705	1.41481e-05	0.00179506	0.185948	3.22202	9988143	9988145	9988094	9988144		NA		NA	HC	chr3_HCshore:9987787-9989498;chr3_ICshore:9987215-9989811	0	1	0	XY_NO	A_NO	9994077	9994078	5934	PRRT3	AY358158	55512	cg02725398	65662468	65662468	cg02725398	cg02725398	65662468	TAACRCCAAAAATTCCAACTAATCTTAAATAAACCCCTAAAAAAACTATC	NA		II			ATGACAGCCCGTGGCGCCAGGGGTTCCAACTGATCTTGAGTGAACCCCTGGAGAAGCTGT[CG]AGGGAGCTGCCAGAAGCCGCAGCGGCTGCCCCGTCGGGTGCTTCCACTACGTGCTGTGGG	37	3	9988144	GGCGCCAGGGGTTCCAACTGATCTTGAGTGAACCCCTGGAGAAGCTGTCG	3	9963144	R
cg02729303	1.69393	0.0955858	5.33001	2.1262e-05	0.00228295	0.267165	2.834	16508919	16508921	16508870	16508920		NA	rs33684	1	LC	.;.	0	1	0	XY_NO	A_NO	16509106	16509107	187	FAM134B	NM_019000	55601	cg02729303	28690490	28690490	cg02729303	cg02729303	28690490	AAAATACTCCTCCCTTACTCAAAAAATTAATATTTACAAACTTCCAAAAC	NA		II			TTTTTGGAAAAAAAGTGCTCCTCCCTTACTCAGAAAGTTGGTGTTTACAAACTTCCAAAG[CG]CCTGCCTCCCTTGAATGAAGCTAGGAGCTGGGTTATTATCACTGCCCCCTTCTAAAAATA	37	5	16508920	AAGTGCTCCTCCCTTACTCAGAAAGTTGGTGTTTACAAACTTCCAAAGCG	5	16561920	R
cg02729344	0.586176	0.0126736	5.80618	6.70059e-06	0.001132	0.100721	3.93339	49888236	49888238	49888187	49888237		NA		NA	ICshore	.;chr16_ICshore:49888073-49893547	0	1	0	XY_NO	A_NO	49860917	49860918	-27319	ZNF423	NM_015069	55602	cg02729344	37680499	37680499	cg02729344	cg02729344	37680499	AAACTCAATTAATCTCCTTCTAATATAACRAAAAAAATCTCTACTAAACC	NA		II			GCGCTCCGTTTGGACTCAGTTGGTCTCCTTCTAATATGACGGGGAGGATCTCTGCTGGGC[CG]GGGGCAGTCCCTCCGGGGACTTCAGGAGGACAGAACTGACGAGTGTCTCAAGATCCTCCT	37	16	49888237	GACTCAGTTGGTCTCCTTCTAATATGACGGGGAGGATCTCTGCTGGGCCG	16	48445738	R
cg02749105	1.61657	2.52916	9.69876	1.48633e-09	6.36677e-06	0.14411	11.7779	58879055	58879057	58879006	58879056		NA		NA	HC	chr19_HCshore:58878438-58880386;chr19_ICshore:58878287-58880747	0	1	0	XY_NO	A_NO	58880698	58880699	1643	ZNF837	CCDS46216	56001	cg02749105	13753373	13753373	cg02749105	cg02749105	13753373	AATCAAAATTACAAACRTTAATAAATTTTCCRAAACAAAAACCCCTCCTC	NA		II			AAGTGAAGTTTAATCAAAGTTACAAACGTTGGTGGGTTTTCCGGGACAAAGGCCCCTCCT[CG]ACGCAGGGTTCGCTTGGGCGACGCGTCGACTCTCGGCTCCCTGCAGTCAAGGCGCGGCGC	37	19	58879056	ATCAAAGTTACAAACGTTGGTGGGTTTTCCGGGACAAAGGCCCCTCCTCG	19	63570868	R
cg02753903	-0.636756	0.895768	-6.41298	1.59025e-06	0.000474515	-0.100335	5.29895	38943524	38943526	38943525	38943575		NA		NA	IC	.;chr19_IC:38943209-38944265	0	1	0	XY_NO	A_NO	38924339	38924340	19186	RYR1	NM_001042723	56085	cg02753903	38666330	38666330	cg02753903	cg02753903	38666330	AAAAACTCRAAATAAATAATAAAATCCTACAAACTCAAAATAACRCCCTC	NA		II			GGACAGCTTCAGCGGGAAGCCACGGGGCTCGGGGCCACCCGCTGGCACGGCGCTGCCCAT[CG]AGGGCGTTATCCTGAGCCTGCAGGACCTCATCATCTACTTCGAGCCTCCCTCCGAGGACT	37	19	38943525	CGAGGGCGTTATCCTGAGCCTGCAGGACCTCATCATCTACTTCGAGCCTC	19	43635365	F
cg02772121	-0.842571	1.90918	-5.33295	2.11099e-05	0.00227518	-0.100705	2.84084	30130880	30130882	30130880	30130930		NA	rs2517625,rs2857453	2	IC	.;chr6_IC:30130729-30130938	0	1	1	XY_NO	A_NO	30130982	30130983	-101	TRIM15	NM_033229	56487	cg02772121	51792322	56715494	cg02772121	cg02772121	51792322	AACAAAACACTATTTCAACACTACAAATAAAATATAAAAATTACTCATCA	56715494	AACGAAACGCTATTTCGACACTACAAATAAAATATAAAAATTACTCATCG	I	A	Red	TAGGAGGGGCCACCATGGGCAGATGTGGTGAGGGAGGAAAGGAGAGCAGAAGAGGGGACC[CG]ATGAGCAATCCTTACACCCTACCTGCAGTGTCGAAACAGCGTCCCGCCCACACACTTCCG	37	6	30130881	GGCGGGACGCTGTTTCGACACTGCAGGTAGGGTGTAAGGATTGCTCATCG	6	30238860	F	rs2517625
cg02773588	1.80805	1.77195	13.9998	1.11575e-12	2.15073e-07	0.216434	17.9993	48698518	48698520	48698518	48698568		NA		NA	HC	chr3_HCshore:48697998-48699680;chr3_ICshore:48698039-48702373	0	1	1	XY_NO	A_NO	48700347	48700348	1829	CELSR3	NM_001407	56527	cg02773588	48657414	17667350	cg02773588	cg02773588	48657414	AATAAACCACAAACACATAAAAAACTATAAACTAATAATAAAAACCAACA	17667350	AATAAACCGCGAACACATAAAAAACTATAAACTAATAATAAAAACCAACG	I	A	Red	CTAGCACAGTTATGTGTACGCGCACAGTGGCCGAGCGCGGCCCGGGTTCCTGGCCCTGGT[CG]CTGGCTTCCACCACCAGCTCATAGCTTTCCATGTGCTCGCGGTCCACTCGGCCGCTGGTG	37	3	48698519	CGCTGGCTTCCACCACCAGCTCATAGCTTTCCATGTGCTCGCGGTCCACT	3	48673523	F
cg02786257	-0.897257	1.80579	-5.71055	8.43538e-06	0.00129154	-0.108897	3.71434	96986085	96986087	96986086	96986136		NA		NA	LC	.;.	4	1	0	XY_NO	A_NO	96991061	96991062	-4975	ITPRIPL1	NM_001163523	56749	cg02786257	43693440	43693440	cg02786257	cg02786257	43693440	ACTAATACCTATACATAAAATACACCACTATTACTTAATAAATCTAAACC	NA		II			GGCAATCTGCCCGCCTCGGCCTCCCATAGTGCTGGGATTACAGGCATGAGCCACCGCACC[CG]GTCCAGATTTATTAAGCAATAGTGGTGCATTTCATGCACAGGTATCAGCTAGTCTAGTAA	37	2	96986086	CTGATACCTGTGCATGAAATGCACCACTATTGCTTAATAAATCTGGACCG	2	96349813	F
cg02789362	0.736327	0.255546	4.6719	0.000107722	0.00601089	0.124222	1.28815	151937259	151937261	151937260	151937310		NA		NA	LC	.;.	0	1	0	XY_NO	A_NO	151937013	151937014	-246	U6	.	56809	cg02789362	28651433	28651433	cg02789362	cg02789362	28651433	AAAACCCTAATTAACRTTAAAAACTCTATAATAATACAAACTTCAAAAAC	NA		II			AAGGGTTTTGGTGAAAAAACAGGTTCTGGTTCTGGGGAGGTTTTTGTTATGTTAGGTGAT[CG]CCTCTGAAGTTTGCATCATCATAGAGCTCTTAACGTTAACCAGGGCTTTGGCCTCAGGAG	37	6	151937260	CGCCTCTGAAGTTTGCATCATCATAGAGCTCTTAACGTTAACCAGGGCTT	6	151978953	F
cg02792168	-1.12059	1.74815	-5.08756	3.85475e-05	0.00325397	-0.131541	2.26709	101281923	101281925	101281923	101281973		NA		NA	HC	chr10_HCshore:101280898-101282512;chr10_ICshore:101280959-101283629	0	1	1	XY_NO	A_NO	101286704	101286705	-4780	chromosome 10 open reading frame 139	DQ372721	56849	cg02792168	66689417	73806457	cg02792168	cg02792168	66689417	TTTAACACACTTAAAAAAACCTCACCTACACCTAATTTAAATTTTAACCA	73806457	TTTAACGCGCTTAAAAAAACCTCACCTACGCCTAATTTAAATTTTAACCG	I	A	Red	GGGTTTGTGTACACAGCGTGGACGCCACGCATCCGTCAGGTGAATCTGAGGTTCTTGTCC[CG]GCCAAAATCTAAACCAGGCGCAGGTGAGGTCCCCTCAAGCGCGTCAAAGGGGACCCGGCT	37	10	101281924	CGGCCAAAATCTAAACCAGGCGCAGGTGAGGTCCCCTCAAGCGCGTCAAA	10	101271914	F
cg02802029	0.796256	0.729425	4.59241	0.000131209	0.00673053	0.124576	1.10042	145879685	145879687	145879636	145879686		NA		NA	ICshore	.;chr3_ICshore:145877988-145879833	0	1	0	XY_NO	A_NO	145879281	145879282	-404	PLOD2	NM_000935	57028	cg02802029	53769366	53769366	cg02802029	cg02802029	53769366	CCCAACRTATATAATACCRAAACTATACTTACAAAATCRTACTCCAATCC	NA		II			CGGAATCGGAGCCCAACGTGTGTAATGCCGGGGCTGTGCTTACAAGATCGTGCTCCAGTC[CG]CATGGAAAATTACTCCCAAAGACGTGGTCGGAGAGGTCGAGATCTCTGAGCCTTGGCCCC	37	3	145879686	CGGACTGGAGCACGATCTTGTAAGCACAGCCCCGGCATTACACACGTTGG	3	147362376	R
cg02813710	-1.56061	2.30303	-8.43315	1.84479e-08	2.91478e-05	-0.155575	9.47495	105079662	105079664	105079614	105079664		NA		NA	LC	.;.	0	1	1	XY_NO	A_NO	105039797	105039798	-39865	SRPK2	AY354201	57234	cg02813710	70796341	68729352	cg02813710	cg02813710	70796341	TCTAAACTAAAATAAACATATATATTTCTATATCAATAATCTATTTTCCA	68729352	TCTAAACTAAAATAAACGTATATATTTCTATATCAATAATCTATTTTCCG	I	A	Red	TCCATTGGTTAGTCTGGGCTGAGGTGGGCGTGTGTGTTTCTGTATCAGTGATCTGTTTTC[CG]GCAGGCCTCTCCCTGAGGGGAGAGCTGGTAGCTTCCATGTAAGTGGCAGGGCATACTTCA	37	7	105079663	TCTGGGCTGAGGTGGGCGTGTGTGTTTCTGTATCAGTGATCTGTTTTCCG	7	104866899	R
cg02819992	-0.627452	0.519858	-4.71362	9.71345e-05	0.00564647	-0.105178	1.38666	95099916	95099918	95099917	95099967		NA		NA	LC	.;.	0	1	0	XY_NO	A_NO	95115212	95115213	-15295	ASB4	NM_016116	57334	cg02819992	16806494	16806494	cg02819992	cg02819992	16806494	AACACCACAACTTCAAAAAATTCTTACCRACCTCCTAAAAATATAAAAAC	NA		II			TAAAAGTATATTTTTATCAATAAAGTGGAAAGTACACATATTTGCTCAAGATTCTCTGTC[CG]CCCCCACACCTCCAGGAGGTCGGTAAGAACTCTCTGAAGCTGTGGTGTCAGATCCTTTCT	37	7	95099917	CGCCCCCACACCTCCAGGAGGTCGGTAAGAACTCTCTGAAGCTGTGGTGT	7	94937853	F
cg02820836	-1.10109	-0.979864	-6.36263	1.78896e-06	0.000513537	-0.166922	5.18739	4652841	4652843	4652841	4652891		NA		NA	LC	.;.	0	1	1	XY_NO	A_NO	4683387	4683388	-30545	FOXK1	BC038434	57351	cg02820836	65604391	61809426	cg02820836	cg02820836	65604391	ACACATAACATTTTCATTTCCTCAAAAAAACAAAACCAAAAACACTTTCA	61809426	ACGCATAACGTTTTCATTTCCTCGAAAAAACAAAACCAAAAACACTTTCG	I	A	Red	TCTGCTGACCAGAAATCCTTCCTTGCAGCCGCCCCTGTAACGGGGCTGGCATTTGCAATT[CG]AAAGTGTCTTTGGCCTTGTTTTTCCGAGGAAATGAAAACGCTATGCGTTATCAGCATATC	37	7	4652842	CGAAAGTGTCTTTGGCCTTGTTTTTCCGAGGAAATGAAAACGCTATGCGT	7	4619368	F
cg02823066	0.851993	0.895854	4.67114	0.000107926	0.00601619	0.130811	1.28636	102819747	102819749	102819748	102819798		NA		NA	LC	.;.	0	1	0	XY_NO	A_NO	102872428	102872429	52681	IGF1	NM_001111284	57380	cg02823066	51693412	51693412	cg02823066	cg02823066	51693412	TTCAAACATAAAAATAACCTCTTAACATTTAATTATCTTTCACCTTAAAC	NA		II			AAGAGAAATGCTTTGCTGGACAGAAAAATATTGTCCTAAGGGAATGGTTTGGTTTATCAA[CG]TCTAAGGTGAAAGATAATCAAATGCCAAGAGGTCATTTTTATGTTTGAATTATTTCAGTG	37	12	102819748	CGTCTAAGGTGAAAGATAATCAAATGCCAAGAGGTCATTTTTATGTTTGA	12	101343878	F
cg02835981	0.88267	-1.65336	4.51119	0.000160526	0.00762802	0.112369	0.908552	133796493	133796495	133796444	133796494		NA	rs77442133	1	HC	chr10_HCshore:133794646-133796742;chr10_ICshore:133794287-133796831	0	1	0	XY_NO	A_NO	133795434	133795435	-1059	BNIP3	AK295136	57626	cg02835981	48652306	48652306	cg02835981	cg02835981	48652306	CAAATCCAAATATCAAAATACRCCCCAAAAACRCTACTTCCCAAACAATC	NA		II			CATTGTTGATCCAAATCCAAGTGTCAAGGTGCGCCCCAGAAACGCTGCTTCCCAGACAGT[CG]TGTCTGGTCTTGCGGGAAAGGAGGAGGCGTCCCGCCAAGGAACCAGGCGCTCAGAAGCTG	37	10	133796494	AAATCCAAGTGTCAAGGTGCGCCCCAGAAACGCTGCTTCCCAGACAGTCG	10	133646484	R
cg02836135	0.848944	1.34066	6.06717	3.59155e-06	0.000773099	0.116326	4.52614	108052092	108052094	108052043	108052093		NA		NA	LC	.;.	0	1	0	XY_NO	A_NO	108053598	108053599	1506	SCML4	BC021582	57630	cg02836135	33600333	33600333	cg02836135	cg02836135	33600333	CTCAAAACATACCTATTTACATATAAACCTAAACTATACCTAAACCTTCC	NA		II			CCCACTCAAGCCTCAAGGCATACCTGTTTGCATATGAACCTGAACTGTGCCTAAGCCTTC[CG]GTTTAGGGATCAAAGCTTCAGGGTTCTGAGTCCAGAGTGTGTGGATTCCTCCCTTGCTCC	37	6	108052093	CGGAAGGCTTAGGCACAGTTCAGGTTCATATGCAAACAGGTATGCCTTGA	6	108158786	R
cg02847588	-1.34116	-1.99964	-4.47043	0.000177628	0.00807634	-0.134215	0.812269	8271996	8271998	8271947	8271997		NA	rs76769683	1	IC	.;chr1_IC:8271594-8272532	0	1	0	XY_NO	A_NO	8384389	8384390	-112392	SLC45A1	NM_001080397	57845	cg02847588	41726400	41726400	cg02847588	cg02847588	41726400	AAATCACACCAAATTAACTCRATTAAACTCTACACCCCAAATACCATAAC	NA		II			TGGAAAAAAAAAAATCACACCAGGTTGACTCGGTTGGGCTCTGCACCCCAAATGCCATAG[CG]GCCTCCGGGGGAGGCGGGGAGCGCTGTGTTGGCCCCTCACGCTCGCTGGACTTTCTGCCA	37	1	8271997	AATCACACCAGGTTGACTCGGTTGGGCTCTGCACCCCAAATGCCATAGCG	1	8194584	R
cg02857273	0.936361	-0.540545	5.51318	1.36041e-05	0.00174706	0.153471	3.25936	57541376	57541378	57541377	57541427		NA		NA	ICshore	.;chr3_ICshore:57541129-57543527	50	1	0	XY_NO	A_NO	57541980	57541981	-603	PDE12	NM_177966	58077	cg02857273	72688350	72688350	cg02857273	cg02857273	72688350	TATCTTATTTAAACCTCATAATTCTTATAAAATAAATCTCTTTATCCATC	NA		II			GCCAATTAATAGTTGTGTGACCCTGAGCAGGTAATATCTCGGGACTCTGCATCTGTAAAG[CG]ATGGATAAAGAGACCTACCTCATAAGAACTATGAGGCTTAAATAAGATAGTGTGTGTAGC	37	3	57541377	ATCTTATTTAAGCCTCATAGTTCTTATGAGGTAGGTCTCTTTATCCATCG	3	57516417	F
cg02857898	0.979662	-1.09955	5.05256	4.20184e-05	0.00341823	0.142218	2.18493	46582428	46582430	46582429	46582479		NA	rs16980291	1	HC	chr19_HCshore:46581835-46582884;chr19_ICshore:46581872-46583033	0	1	0	XY_NO	A_NO	46580886	46580887	-1542	AK096622	AK096622	58089	cg02857898	48639403	48639403	cg02857898	cg02857898	48639403	ACTAACAATAACTACTAACACCAAAACAATTACTACRACRAAAACATAAC	NA		II			AGACATCGCGCAGGCGTCGTCAGTAGACATCGCGCAGGCGATGGGTGAGGCGGCTTTGGC[CG]CCATGTTTTCGTCGCAGTAACTGCCTTGGTGTCAGTAGTCATTGCCAGTTTCGGGCGTTC	37	19	46582429	CTGGCAATGACTACTGACACCAAGGCAGTTACTGCGACGAAAACATGGCG	19	51274269	F	rs16980291
cg02859934	0.592665	-0.397394	5.95559	4.68473e-06	0.000914924	0.100075	4.27368	5083071	5083073	5083072	5083122		NA		NA	HC	chr16_HCshore:5082886-5084228;chr16_ICshore:5082338-5084165	49	1	0	XY_NO	A_NO	5083702	5083703	-630	ALG1	BC031873	58138	cg02859934	27735448	27735448	cg02859934	cg02859934	27735448	TTCATCATCCAATATCATTAAACACTTACTTATATCAAACAATATACCRC	NA		II			TAGTAATGGGGGAGGGCTGTTAAGGCAAAGACTGTGTTGTTCACGGCTATCTCACCGGGG[CG]CGGCACATTGCCTGATACAAGCAAGTGCTCAATGATACTGGATGATGAATAAACTCTGCA	37	16	5083072	TCATCATCCAGTATCATTGAGCACTTGCTTGTATCAGGCAATGTGCCGCG	16	5023073	F
cg02861056	-0.621962	-0.238082	-5.01948	4.55879e-05	0.00359893	-0.105263	2.10724	68592344	68592346	68592344	68592394		NA		NA	LC	.;.	0	1	1	XY_NO	A_NO	68592321	68592322	24	PLEK	NM_002664	58159	cg02861056	28601469	48661500	cg02861056	cg02861056	28601469	ACCTTTTCTACAACAAATCACTTTCACAATTTCCCTTCTACTAACAATCA	48661500	GCCTTTTCTACAACAAATCGCTTTCACAATTTCCCTTCTACTAACGATCG	I	C	Grn	TACTCTGCAGTTCCTTATTCTGATCTTCCAACCCAGTGAGGGGAAGAGGATGTGATCATG[CG]ACCGCCAGCAGAAGGGAAATTGTGAAAGCGACCTGCTGTAGAAAAGGCGGCCCACAGCCA	37	2	68592345	GCCTTTTCTACAGCAGGTCGCTTTCACAATTTCCCTTCTGCTGGCGGTCG	2	68445849	F
cg02869559	1.18233	-0.336484	5.86398	5.83266e-06	0.00104299	0.195907	4.06532	36259066	36259068	36259066	36259116		NA	rs2843956	1	HC	chr21_HCshore:36258935-36259756;chr21_ICshore:36258782-36259758	0	1	1	XY_NO	A_NO	36260986	36260987	1920	RUNX1	NM_001122607	58320	cg02869559	72636430	10792359	cg02869559	cg02869559	72636430	AAAAAACAAACAAAAACCAACAAAACCAAAAAAAATCCACAAAAACAACA	10792359	AAAAAACAAACGAAAACCGACGAAACCGAAAAAAATCCGCGAAAACAACG	I	A	Red	AGGAAGACCGACCCGGGGCTGCGGGGGCCCCTTTCCAGAATCCGGCCCCGCCCGCCTGGC[CG]CTGCCCTCGCGGATCTCCCCCGGCCTCGCCGGCCTCCGCCTGTCCTCCCACCACCCTCTC	37	21	36259067	GGAGGACAGGCGGAGGCCGGCGAGGCCGGGGGAGATCCGCGAGGGCAGCG	21	35180937	F	rs2843956
cg02872767	1.34306	1.3457	4.50702	0.000162195	0.00766953	0.192715	0.898711	1525452	1525454	1525452	1525502		NA		NA	ICshore	.;chr19_ICshore:1523571-1526009	0	1	1	XY_NO	A_NO	1524957	1524958	496	PLK5	AK122648	58379	cg02872767	38641425	28689384	cg02872767	cg02872767	38641425	AAACTAAAACCAAAAAACAAAACCTTCTTCAAAACACACTACAAACTACA	28689384	AAACTAAAACCAAAAAACAAAACCTTCTTCGAAACACGCTACGAACTACG	I	A	Red	CGGGTGGCTTCGCCCGCAGGGAAAGGTGCGTGTCCCCATCGGTCCCCAGGGCCCACAGTC[CG]CAGCCCGCAGCGTGTCCCGAAGAAGGCCCTGCCCTTTGGTCCCAGCCCTGGGTGGCCATG	37	19	1525453	CGCAGCCCGCAGCGTGTCCCGAAGAAGGCCCTGCCCTTTGGTCCCAGCCC	19	1476453	F
cg02884181	0.968335	0.30765	4.46667	0.000179291	0.00812038	0.16076	0.803405	158689507	158689509	158689458	158689508		NA		NA	LC	.;.	26	1	0	XY_NO	A_NO	158690088	158690089	-580	UBLCP1	NM_145049	58617	cg02884181	29701465	29701465	cg02884181	cg02884181	29701465	TAACTAAAAAACTATTAAAATACAAAACTTAACTCTTTACTACCTTTCCC	NA		II			CGTGTGCCTCTTAACTAAAGAACTGTTAAGATACAAAACTTGGCTCTTTGCTGCCTTTCC[CG]CACTGCCAAGAGGGAAACATGAATTAGTTACATTGCCGTGGTGCTCACTGGGAGTTCGCT	37	5	158689508	CGGGAAAGGCAGCAAAGAGCCAAGTTTTGTATCTTAACAGTTCTTTAGTT	5	158622086	R
cg02890250	-1.21173	2.75589	-5.27448	2.43575e-05	0.00248949	-0.104238	2.7045	16243833	16243835	16243834	16243884		NA		NA	IC	.;chr19_IC:16243026-16244317	0	1	0	XY_NO	A_NO	16244837	16244838	-1003	HSH2D	NM_032855	58748	cg02890250	34603429	34603429	cg02890250	cg02890250	34603429	ACCATATAACRACTATAATTATTTTCRAAATCACTTACAACACACACAAC	NA		II			TCCACAGCCAGGGGTTAGGTCTGCAGGCCCGTCTGCGGTCCCCATCGAGCATCAAGGGGA[CG]CTGTGTGTGCTGCAAGTGACCCCGAAAACAACCACAGCCGTCACATGGTCCTCCTGAAGT	37	19	16243834	CGCTGTGTGTGCTGCAAGTGACCCCGAAAACAACCACAGCCGTCACATGG	19	16104834	F
cg02914097	0.81934	-1.83326	4.7648	8.55621e-05	0.00523441	0.100205	1.50745	31118947	31118949	31118898	31118948		NA	rs294286	1	LC	.;.	49	1	0	XY_NO	A_NO	30936152	30936153	-182795	GADL1	AL832766	59271	cg02914097	19613479	19613479	cg02914097	cg02914097	19613479	CTCATCCTATCRAACTACCCACTACCAAACATAATATCCTAAAATAATAC	NA		II			TCAGCTCTCTCCTCATCCTGTCGGACTGCCCACTGCCAAACATGGTATCCTAAAATAGTG[CG]TCCAACATTTCACTATCCTGCTCAAACATCTGTGATTGCTCTCTAGTCTTTGTTGGCCTA	37	3	31118948	CGCACTATTTTAGGATACCATGTTTGGCAGTGGGCAGTCCGACAGGATGA	3	31093952	R
cg02955377	0.771124	-1.3715	5.33847	2.08268e-05	0.00225348	0.108014	2.85371	150434639	150434641	150434590	150434640		NA		NA	LC	.;.	0	1	0	XY_NO	A_NO	150434435	150434436	205	GIMAP5	NM_018384	60178	cg02955377	59792362	59792362	cg02955377	cg02955377	59792362	AACTAAATCATAAAACTTTCAACCCCAACACATAACTCCTCCTTAACTAC	NA		II			TCTTTTTGTGCAGCTGAGTCATGGAGCTTTCAGCCCCAGCACATGGCTCCTCCTTAACTG[CG]TCTGCTCAACCTCCCTCAGCCCTGTGAACAGCATCCCCGCACACAGACGCAGAGCAGGAC	37	7	150434640	CGCAGTTAAGGAGGAGCCATGTGCTGGGGCTGAAAGCTCCATGACTCAGC	7	150065573	R
cg02963119	1.81641	-0.838066	8.15932	3.2701e-08	4.11764e-05	0.273798	8.94487	450969	450971	450921	450971		NA		NA	HC	chr16_HCshore:450674-452601;chr16_ICshore:450658-453002	0	1	1	XY_NO	A_NO	451857	451858	-887	DECR2	BC030226	60345	cg02963119	43628389	13740461	cg02963119	cg02963119	43628389	CACAAAAAAAACCTAACAACCATTACTATAACACTAACAACTCTATCACA	13740461	CGCAAAAAAAACCTAACAACCATTACTATAACGCTAACGACTCTATCACG	I	C	Grn	GAGGCCAACCAGCGCAGAAAGGGCCTGGCAGCCATTACTGTAGCGCTGGCGGCTCTGTCA[CG]CCCCTGAAGCCGCTGGCCCGCGGGTGTGTTCAGCTCAGGAGCGGCCCTGCGTGTTTTTCC	37	16	450970	CGCAGAAAGGGCCTGGCAGCCATTACTGTAGCGCTGGCGGCTCTGTCACG	16	390971	R
cg02974085	0.980802	0.232085	4.55474	0.000144073	0.00712373	0.161549	1.01142	222990920	222990922	222990921	222990971		NA	rs17475536	1	LC	.;.	0	1	0	XY_NO	A_NO	222988430	222988431	2491	DISP1	NM_032890	60581	cg02974085	44803339	44803339	cg02974085	cg02974085	44803339	CAAAAACAATACAACAACTAAACCTTAAATTAACAAATCAACAATCTTTC	NA		II			CTTGATAGAATCAAGAATATTTGTTACAATGGGGAAGTACAGTTTTTGGATGAGGAGCTA[CG]AAAGACTGCTGATCTGTTAACTTAAGGTCCAGCTGCTGCACTGCCTCTGATGAAAAGCAT	37	1	222990921	AGAGGCAGTGCAGCAGCTGGACCTTAAGTTAACAGATCAGCAGTCTTTCG	1	221057544	F	rs17475536
cg02976355	0.649323	0.553537	4.73118	9.29965e-05	0.0054971	0.106628	1.42811	14312434	14312436	14312385	14312435		NA	rs76528145	1	LC	.;.	0	1	0	XY_NO	A_NO	14314044	14314045	1610	NFIB	AK299605	60627	cg02976355	54645464	54645464	cg02976355	cg02976355	54645464	AACAATATCAAAAAAAATAATTATCAATTACCAATAATAACACATCTTCC	NA		II			CTAGTTTTCATGGCAATGTCAAAGAAAATAGTTATCAATTACCAATGGTGACACATCTTC[CG]AAAAGCTGAAATAAGCTGCCCCATACCTTTAGAGGTTTAAAATACTGCCTCAAATAACAG	37	9	14312435	CGGAAGATGTGTCACCATTGGTAATTGATAACTATTTTCTTTGACATTGC	9	14302435	R
cg02980055	0.65988	0.20219	6.53704	1.19126e-06	0.000398315	0.112856	5.57247	47866182	47866184	47866183	47866233		NA		NA	IC	.;chr8_IC:47866135-47866972	13	1	0	XY_NO	A_NO	47752507	47752508	113676	LINC00293	NR_027013	60718	cg02980055	39618452	39618452	cg02980055	cg02980055	39618452	TATAAAACCAATCTAAAACTTCAATCACCATTAATCTATTAATTCCAAAC	NA		II			AGACCTGCCCAGAGGAATGTTTGCTCAAATCTCTGTGTAGCGCACAGCCAGTCAAGCCGA[CG]CCTGGAATTAACAGATCAATGGTGACTGAAGTTTCAGACTGGCCTCACACCAACCCTGAT	37	8	47866183	CGCCTGGAATTAACAGATCAATGGTGACTGAAGTTTCAGACTGGCCTCAC	8	47985348	F
cg02987388	-0.774098	0.646311	-7.27711	2.21352e-07	0.000137149	-0.126263	7.15932	46089044	46089046	46089045	46089095		NA		NA	HC	chr1_HCshore:46088286-46089301;chr1_ICshore:46087914-46089286	0	1	0	XY_NO	A_NO	46089730	46089731	686	CCDC17	BC128178	60853	cg02987388	24790459	24790459	cg02987388	cg02987388	24790459	TATCCCTACAAAAAATACRACCCTAAATAACAAAAATCCCCAAAATATTC	NA		II			TTCCCACCGCCTCGGACATGGGACTCTGAGGCCGCGCCTCGGAACGTGTCCAGGGCCCCG[CG]AACACCCTGGGGACCTCTGTTATCCAGGGCCGCATTTCCTGTAGGGATAGCCGCAGCCAC	37	1	46089045	ATCCCTACAGGAAATGCGGCCCTGGATAACAGAGGTCCCCAGGGTGTTCG	1	45861632	F
cg02989255	1.21703	0.728495	5.32137	2.1716e-05	0.00231317	0.188884	2.81387	32063773	32063775	32063774	32063824		NA	rs61744970	1	HC	chr6_HCshore:32063619-32064994;chr6_ICshore:32063377-32065145	0	1	0	XY_NO	A_NO	32077150	32077151	13377	TNXB	NM_019105	60896	cg02989255	58775308	58775308	cg02989255	cg02989255	58775308	CRATATATACATCTATTAAAAAAACTACRTAAATAAAAACTACAACATCC	NA		II			TCGCACAGGCAGCGCCCTTCCTCACAGCGGCCCCTCCCGTGGCAGTTGGAGGGGCAGGTG[CG]GATGCTGCAGTCCTCACTCACGTAGCCTTCCCAACAGATGCACACACCGTCCTGGCACAC	37	6	32063774	GGTGTGTGCATCTGTTGGGAAGGCTACGTGAGTGAGGACTGCAGCATCCG	6	32171752	F	rs61744970
cg02993069	0.878749	-1.00165	4.63867	0.000116977	0.00629673	0.135987	1.20969	36786776	36786778	36786777	36786827		NA		NA	ICshore	.;chr1_ICshore:36786119-36789720	0	1	0	XY_NO	A_NO	36788848	36788849	2072	FAM176B	BC071697	60978	cg02993069	28807342	28807342	cg02993069	cg02993069	28807342	TACTAAACAAAATTTACTTTCTCRCRTTTCCCAAAATCRTATACAAAAAC	NA		II			CAGACCTACTGAGGGTGGGCCTGGGAAGGGACCGCGGCCTGACCTGGCTGGGGCCACCCA[CG]TCCTTGCACACGACTTTGGGAAACGCGAGAAAGTAAACTCTGCCTAGCACGGCGCCACGC	37	1	36786777	GCTAGGCAGAGTTTACTTTCTCGCGTTTCCCAAAGTCGTGTGCAAGGACG	1	36559364	F
cg03000593	0.614203	0.140313	4.57903	0.000135642	0.00686388	0.10453	1.0688	33283161	33283163	33283112	33283162		NA		NA	HC	chr6_HCshore:33282848-33283357;chr6_ICshore:33282687-33283502	0	1	0	XY_NO	A_NO	33282163	33282164	-998	TAPBP	AF067286	61136	cg03000593	15738443	15738443	cg03000593	cg03000593	15738443	ATAATACTTCATCTTAAACTTTTTATTACACACRAAACAATCAAACRACC	NA		II			TGCTCAGTCAGATGGTGCTTCATCTTGAACTTTTTGTTGCACACGGGGCAGTCAAACGGC[CG]CAGATTGAGGTGCATGTTCACGTGCCGGTCCCGCATGCTCTTGTGGGAGAAGGCCTTCCC	37	6	33283162	CGGCCGTTTGACTGCCCCGTGTGCAACAAAAAGTTCAAGATGAAGCACCA	6	33391140	R
cg03002688	-1.30717	-2.13677	-6.49389	1.31689e-06	0.000422127	-0.132259	5.47757	26152722	26152724	26152723	26152773		NA	rs77849807	1	LC	.;.	0	1	0	XY_NO	A_NO	26321331	26321332	-168608	RBPJ	NM_203283	61183	cg03002688	65731307	65731307	cg03002688	cg03002688	65731307	CCAAATAAACTACCTACTCTACTACTTCRATACCATTTAATATCATTTCC	NA		II			TAAAAATACTTTTTGATGATGGAGGGAGTGGAAATTGAGCAACACCAACTGAGTGAAATA[CG]GAAATGATACCAAATGGCACCGAAGCAGCAGAGCAGGCAGCCCACCTGGCCTTTGATCCC	37	4	26152723	CGGAAATGATACCAAATGGCACCGAAGCAGCAGAGCAGGCAGCCCACCTG	4	25761821	F
cg03010887	0.983947	1.21821	5.22124	2.77531e-05	0.00267686	0.136188	2.58015	85600234	85600236	85600235	85600285		NA		NA	LC	.;.	0	1	0	XY_NO	A_NO	85645028	85645029	-44793	KIAA0182	NM_001134473	61336	cg03010887	21744323	21744323	cg03010887	cg03010887	21744323	AAAAATTAAAACCRATTCAAAAACCCCAAAATCTAAAACAAAATACCATC	NA		II			CCCAGAAGACTTCAGTGTCACCCTTAGTGAGTGACAGGCCCACAGCCAGTGCCCCGAGGC[CG]ATGGCACCTTGTCTCAGACTCTGGGGCCTTTGAACCGGCCCCAACCCTCCCCACCTCTTG	37	16	85600235	AGGGTTGGGGCCGGTTCAAAGGCCCCAGAGTCTGAGACAAGGTGCCATCG	16	84157736	F
cg03016496	0.880907	1.35421	6.19668	2.64286e-06	0.000646496	0.121782	4.81732	1694630	1694632	1694631	1694681		NA		NA	IC	.;chr7_IC:1694215-1695118	0	1	0	XY_NO	A_NO	1733960	1733961	39330	LOC401296	AK125766	61435	cg03016496	18790463	18790463	cg03016496	cg03016496	18790463	CACTAACAACAATATAAATTACAACTAAACRCCRTATTCCCAAAAACCAC	NA		II			AAGGGGGTGCCCAGCCTCGCCCCGCCCAGCGCACCCCTGCAGCAGCCCGGGAGGGCAGGC[CG]TGGCTCCTGGGAACACGGCGCCCAGCTGCAATCCACATTGCTGCTAGTGAATATGGACAA	37	7	1694631	ACTAGCAGCAATGTGGATTGCAGCTGGGCGCCGTGTTCCCAGGAGCCACG	7	1661157	F
cg03036214	1.02491	-2.22623	5.35613	1.99468e-05	0.0021898	0.106455	2.89483	63640657	63640659	63640658	63640708		NA		NA	LC	.;.	0	1	0	XY_NO	A_NO	63674074	63674075	33417	CA12	AK096845	61812	cg03036214	47725383	47725383	cg03036214	cg03036214	47725383	ACCCTATACTATATCTCTTCCTAACCCTAAAATTCTACATAAAACCTCAC	NA		II			TTATTCAGCTGGGGGCCAAACCGAATGCTTTAGGGGCAGCGGGGAGCAGAATGAAGCAAC[CG]TGAGGCCTCATGTAGAACCCCAGGGTCAGGAAGAGACACAGCACAGGGTAAGACTCCCTA	37	15	63640658	CCCTGTGCTGTGTCTCTTCCTGACCCTGGGGTTCTACATGAGGCCTCACG	15	61427711	F
cg03037856	0.747902	0.338396	4.3965	0.000213432	0.00894376	0.125461	0.637695	220280313	220280315	220280264	220280314		NA		NA	LC	.;.	28	1	0	XY_NO	A_NO	220283098	220283099	-2784	DES	NM_001927	61841	cg03037856	27658493	27658493	cg03037856	cg03037856	27658493	CAAATAAATTATCRATATTTTTAATATATCCCATCCTAAATAATCCTCTC	NA		II			CACTACCCATCCAAATAAATTGTCGGTATTTTTAGTGTGTCCCATCCTGAGTGGTCCTCT[CG]GGAGGCTGAACTCTCCCTCCAGCGGTGCTGCCCAGCTCACAGCATGTTTTGGAGTGCTCC	37	2	220280314	AAATAAATTGTCGGTATTTTTAGTGTGTCCCATCCTGAGTGGTCCTCTCG	2	219988558	R
cg03047059	1.47089	1.73327	5.74751	7.71626e-06	0.00122722	0.178565	3.79913	210567886	210567888	210567837	210567887		NA	rs12403293	1	LC	.;.	0	1	0	XY_NO	A_NO	210612926	210612927	-45039	HHAT	AK092186	62057	cg03047059	19683476	19683476	cg03047059	cg03047059	19683476	TACCACCTAAAACATTATATTCTCTACCCTCAAAACCAAAAAATACCCCC	NA		II			TGTGGCCTCACTACCACCTGAGACATTGTGTTCTCTGCCCTCAGAACCAAAAAATACCCC[CG]TGTGAACTTTTTGAGAAGACTGGCCTGGTGTAGGGTTGAGGGTGGGTGCTGTTGCTAACC	37	1	210567887	CGGGGGTATTTTTTGGTTCTGAGGGCAGAGAACACAATGTCTCAGGTGGT	1	208634510	R
cg03049249	0.869292	0.3895	6.32859	1.93752e-06	0.000540062	0.144269	5.11177	16593600	16593602	16593552	16593602		NA		NA	IC	.;chr17_IC:16592457-16594600	0	1	1	XY_NO	A_NO	16593638	16593639	-37	CCDC144A	NM_014695	62102	cg03049249	10752334	36647319	cg03049249	cg03049249	10752334	ACAAAACTTTACAATAACTATTAACTTAACAATAATCACTTAACTTAACA	36647319	ACGAAACTTTACGATAACTATTAACTTAACGATAATCGCTTAACTTAACG	I	T	Red	TTGGCCTTACCCACGAGGCTTTGCGGTGGCTGTTGGCTTGGCGGTGGTCGCTTGGCTTGG[CG]TGGCAGTGATCGCTTGGCTTGGCATTTCTGGCTTGGCGGTCCTCCTTTCGCAGATTGGAA	37	17	16593601	CGCCAAGCCAAGCGACCACCGCCAAGCCAACAGCCACCGCAAAGCCTCGT	17	16534326	R
cg03051374	0.812235	-1.68412	5.96464	4.58462e-06	0.000902852	0.101988	4.2942	100204257	100204259	100204209	100204259		NA		NA	IC	.;chr14_IC:100204038-100204700	0	1	1	XY_NO	A_NO	100204068	100204069	190	EML1	AK307925	62139	cg03051374	63629380	10785330	cg03051374	cg03051374	63629380	ACTATATTTACCCACTATAACTCCAATTACAAAACCAAAACCACCAATCA	10785330	GCTATATTTACCCGCTATAACTCCGATTACAAAACCAAAACCGCCAATCG	I	C	Grn	GTGAGTGGCAGCGCTATATTTACCCGCTGTGGCTCCGGTTGCAGAGCCAAGGCCGCCAGT[CG]CCGAGGGCACTGGGGCCCCCGCAGGCTGCAGGCAGCTGTGAGCTGGACCCCCTTCCTCCT	37	14	100204258	GCTATATTTACCCGCTGTGGCTCCGGTTGCAGAGCCAAGGCCGCCAGTCG	14	99274011	R
cg03053018	-0.678179	0.499162	-4.46207	0.000181354	0.00817772	-0.112987	0.792527	44933313	44933315	44933314	44933364		NA		NA	LC	.;.	0	1	0	XY_NO	A_NO	44924959	44924960	-8354	PURB	NR_039801	62184	cg03053018	41604318	41604318	cg03053018	cg03053018	41604318	AACATTTACAACACRAAATACCTAACCTAAAAATCTCAATATCAACACCC	NA		II			AGAGGGAACAAGACAAGATGACAGTTAGGAGAAACTGGTGTCCAGGATATGCCATCCTAG[CG]GGTGCTGACACTGAGATTCCCAGGCCAGGCACCCCGTGCTGCAAATGCTTTGCAGCTTGA	37	7	44933314	CGGGTGCTGACACTGAGATTCCCAGGCCAGGCACCCCGTGCTGCAAATGC	7	44899839	F
cg03071500	-1.90295	1.57464	-5.90702	5.2614e-06	0.000975994	-0.249756	4.16333	325963	325965	325915	325965		NA	rs10794309	1	IC	.;chr11_IC:325298-326233	0	1	1	XY_NO	A_NO	320913	320914	-5050	IFITM3	NM_021034	62565	cg03071500	46655339	42638502	cg03071500	cg03071500	46655339	AAACACTAAAATACCATAAAAAAAATAATTCCCAATCTCTTACATAACCA	42638502	GAACGCTAAAATACCGTAAAAAAAATAATTCCCGATCTCTTACGTAACCG	I	T	Red	GGAGTAGCGTCCGGACGCTGGGGTACCGTGGGAAGGGTGGTTCCCGGTCTCTTACGTGGC[CG]TCTGTGGAGTAGCGTCCGGACGCTGGGGTACCGTGGGAAGGGTGGTTCCTGGTCTCTTAC	37	11	325964	CGGCCACGTAAGAGACCGGGAACCACCCTTCCCACGGTACCCCAGCGTCC	11	315964	R
cg03073218	0.900686	0.824606	4.44056	0.000191305	0.00840961	0.140398	0.741735	120106426	120106428	120106427	120106477		NA		NA	LC	.;.	50	1	0	XY_NO	A_NO	120079423	120079424	27004	COLEC10	NM_006438	62598	cg03073218	44739482	44739482	cg03073218	cg03073218	44739482	TAACCCTATATATTTCAAACATTACTTCTTTTCCACAACCCACACATTTC	NA		II			CAAAAGTGCTGAGTCAGAGGTCGGATCATCATATCAATGAGTCCCGGGGCATCCAGCCCA[CG]AAATGTGTGGGCTGTGGAAAAGAAGCAATGTTTGAAATATACAGGGCCAGAGCTAGTCTG	37	8	120106427	GGCCCTGTATATTTCAAACATTGCTTCTTTTCCACAGCCCACACATTTCG	8	120175608	F
cg03094728	0.980622	-0.481782	4.44914	0.000187271	0.00831667	0.157725	0.761999	91687462	91687464	91687463	91687513		NA	rs2285685	1	LC	.;.	0	1	0	XY_NO	A_NO	91699343	91699344	-11880	AKAP9	AF091711	62961	cg03094728	31622397	31622397	cg03094728	cg03094728	31622397	CAATTACCAAATAAATACTATAAAAATCCATCCCAAAAAATACAACTACC	NA		II			TGATAAACTAAAAAGAACTTTTTAATGTATTAGAAAATTGATAAAGCAAATTAGGAATCT[CG]GCAGCTGTATCTTCTGGGATGGATTCTTATAGCACCTATTTGGCAACTGTCAAAGTCAGT	37	7	91687463	CGGCAGCTGTATCTTCTGGGATGGATTCTTATAGCACCTATTTGGCAACT	7	91525399	F	rs2285685
cg03096543	0.629598	-0.375729	4.4972	0.000166199	0.00777779	0.106019	0.875518	46922554	46922556	46922555	46922605		NA		NA	LC	.;.	0	1	0	XY_NO	A_NO	46922674	46922675	120	GPR116	NM_015234	62998	cg03096543	27683454	27683454	cg03096543	cg03096543	27683454	CTTATAAAACCCCACCCTCCTCTAACTATATAATTAAATAAAATACCCTC	NA		II			TTCTAAAATTTAACACCTTACTGCTGATCTGCCCAAAACCCTCTCAGGTGAGGTGAACCT[CG]AGGGCATCCCATTCAATCACACAGCCAGAGGAGGGTGGGGTTTCACAAGACCAGACTTCA	37	6	46922555	CGAGGGCATCCCATTCAATCACACAGCCAGAGGAGGGTGGGGTTTCACAA	6	47030514	F
cg03099780	0.719949	-0.201443	6.14109	3.01404e-06	0.000698267	0.122424	4.69259	97864474	97864476	97864425	97864475		NA	rs76924895,rs9516870	2	LC	.;.	0	1	0	XY_NO	A_NO	97874573	97874574	-10098	MBNL2	BC104039	63048	cg03099780	29705340	29705340	cg03099780	cg03099780	29705340	ACAAACTAAAAACCAAAATAATTACATACAAAAATCCCTCCCACATAAAC	NA		II			GTGGGACTCAGGCAAACTAGAGGCCAAAGTGGTTGCATGCAGAAGTCCCTCCCACATGAA[CG]TTTTCCAGAATTGCTCCTGGGGTTTGAATATTCTGCTTGGAACACACTTCTCCAGAGATT	37	13	97864475	CGTTCATGTGGGAGGGACTTCTGCATGCAACCACTTTGGCCTCTAGTTTG	13	96662476	R
cg03103661	1.04274	0.678623	6.45892	1.42862e-06	0.000442013	0.167046	5.40047	15865374	15865376	15865325	15865375		NA		NA	LC	.;.	0	1	0	XY_NO	A_NO	15503438	15503439	-361936	SnoMBII_202	.	63116	cg03103661	17601352	17601352	cg03103661	cg03103661	17601352	ATAATCTCTATAAACCAAATCACTATTAACCAAAACACAAAACCAAAAAC	NA		II			TTCCTTGCCATATGATCTCTATAAACCAAATCACTGTTAGCCAGGGCACAGGACCAGAGG[CG]CCGGAGGCTCATGGATAATGAATGCCAAATGCATGTGACAATAGACTGATCAGAAAGCAG	37	11	15865375	TGATCTCTATAAACCAAATCACTGTTAGCCAGGGCACAGGACCAGAGGCG	11	15821951	R
cg03106207	0.634991	-0.417518	6.64822	9.21049e-07	0.000334229	0.107126	5.81579	96814750	96814752	96814701	96814751		NA		NA	LC	.;.	0	1	0	XY_NO	A_NO	96811178	96811179	-3572	DUSP2	NM_004418	63160	cg03106207	25612421	25612421	cg03106207	cg03106207	25612421	CAAAAACAAAACTACTAAAAAAAACACTCTAAAACCTCCTCAAAAAACCC	NA		II			CCAGGACCACCCAGGAGCAGGGCTGCTGGGGAAGACACTCTGAGGCCTCCTCAGGGGACC[CG]TCGCTCAGACTAAATGCATAGGGGCCCGCGATACGCCCCAACCCTGGCCCTGCCTCTCAC	37	2	96814751	CGGGTCCCCTGAGGAGGCCTCAGAGTGTCTTCCCCAGCAGCCCTGCTCCT	2	96178478	R
cg03110722	0.642904	0.712984	5.36369	1.95822e-05	0.00216686	0.102477	2.91241	51984815	51984817	51984816	51984866		NA		NA	IC	.;chr19_IC:51984732-51984941	0	1	0	XY_NO	A_NO	51979837	51979838	4979	CEACAM18	NM_001080405	63244	cg03110722	20607483	20607483	cg03110722	cg03110722	20607483	TCTATCATACACTAAATTATTCTATCATAACRACTAACCCTAAAAATAAC	NA		II			GAATGATGTGCCTACCTCTAGTAGTGACCGGATGACAATTTCCCCAGACGGCAAGACCCT[CG]TCATCCTCAGGGTCAGCCGCTATGACAGAACAATTCAGTGCATGATAGAGAGTTTCCCAG	37	19	51984816	CTATCATGCACTGAATTGTTCTGTCATAGCGGCTGACCCTGAGGATGACG	19	56676628	F
cg03124146	0.864316	-1.29106	4.6981	0.000100945	0.00578169	0.12475	1.35001	63361126	63361128	63361077	63361127		NA	rs9918695	1	HC	chr7_HCshore:63360994-63361503;chr7_ICshore:63360203-63361993	0	1	0	XY_NO	A_NO	63361200	63361201	-73	BC042811	BC042811	63485	cg03124146	63810439	63810439	cg03124146	cg03124146	63810439	ATATTAACCTCRCTATACATACTAAAAATTATAATCTCTTCACTACTCCC	NA		II			AAAGCCGGGCTGTGTTGACCTCGCTGTGCATGCTGGGAGTTGTAGTCTCTTCACTGCTCC[CG]CCCGTTGTTTCAGGCACTTCGGGACTACAATCCCAGCATGACCCGGGCTCGGGGACGGGG	37	7	63361127	TGTTGACCTCGCTGTGCATGCTGGGAGTTGTAGTCTCTTCACTGCTCCCG	7	62998562	R
cg03126694	-0.90671	-0.677227	-5.29804	2.29919e-05	0.00239654	-0.143228	2.75948	49001103	49001105	49001104	49001154		NA		NA	LC	.;.	50	1	0	XY_NO	A_NO	49001042	49001043	-61	LPAR6	NM_001162497	63530	cg03126694	13644509	13644509	cg03126694	cg03126694	13644509	TTAAAAAAAACATAAAACCTCCTCCTTCCTCTTACTCCTATTATCACCAC	NA		II			TGGTGAGTCCTGAGGAAGTTTATATTAATGGCAGAAGTCGGAGGGGAAACAGGCATGTCA[CG]TGGTGACAATAGGAGCAAGAGGAAGGAGGAGGTCCCATGCCCTTTTTAAACAAGCAGATC	37	13	49001104	CGTGGTGACAATAGGAGCAAGAGGAAGGAGGAGGTCCCATGCCCTTTTTA	13	47899105	F
cg03128890	-1.46399	-0.94841	-7.03648	3.79656e-07	0.000192179	-0.218082	6.652	122558223	122558225	122558224	122558274		NA		NA	LC	.;.	0	1	0	XY_NO	A_NO	122651585	122651586	-93361	HAS2-AS1	NR_002835	63583	cg03128890	34720424	34720424	cg03128890	cg03128890	34720424	AACATCCTATTATATCCAACTATACTAAACAACTTACCAACAAAACTCAC	NA		II			AAGAGAATTTCAAGATGCAAAGCCCATCCAGCGACAATTTGGGGAAGCTGCGCTGGGGTA[CG]TGAGCTTTGCTGGCAAGCTGCTCAGTACAGCTGGACATAATAGGATGTTGGTCTGGGAAG	37	8	122558224	CGTGAGCTTTGCTGGCAAGCTGCTCAGTACAGCTGGACATAATAGGATGT	8	122627405	F
cg03130418	0.960601	1.26474	6.22617	2.46524e-06	0.000618348	0.134851	4.88334	32063438	32063440	32063438	32063488		NA		NA	ICshore	.;chr6_ICshore:32063377-32065145	0	1	1	XY_NO	A_NO	32077150	32077151	13712	TNXB	NM_019105	63614	cg03130418	47716346	40604339	cg03130418	cg03130418	47716346	TACCATCCAAACATACCCAAAAAACTACCATAACCAAAAAAAATATCACA	40604339	TACCATCCAAACATACCCAAAAAACTACCGTAACCGAAAAAAATATCACG	I	A	Red	CCTGCTCACCTTCTCCGCAGTCTTCGCCAGCATACCCATCTTTGCAGACACAGCTGCCAT[CG]TGACACTCTCCTCGGCCACGGCAGTCCCCTGGGCATGTCTGGATGGCACAGTCAGGGCCT	37	6	32063439	CGTGACACTCTCCTCGGCCACGGCAGTCCCCTGGGCATGTCTGGATGGCA	6	32171417	F
cg03142697	2.08254	-2.09057	6.18588	2.71111e-06	0.000656114	0.237973	4.79313	36258496	36258498	36258447	36258497		NA		NA	IC	.;chr21_IC:36258178-36258620	0	1	0	XY_NO	A_NO	36260986	36260987	2490	RUNX1	NM_001122607	63838	cg03142697	13705330	13705330	cg03142697	cg03142697	13705330	TACCCCTAACTTAATCTAAATAAACTAATAATAACATTCAAAACRATTCC	NA		II			TCACCTTTCGCTACCCCTGGCTTAATCTAGGTGAGCTGATGATAGCATTCAGAACGGTTC[CG]GGAAAAGAAACAGGATTCGATACTTGCGGCTTCTGGCAGGAGCAGGCTAAAAAGCTCAGA	37	21	36258497	ACCCCTGGCTTAATCTAGGTGAGCTGATGATAGCATTCAGAACGGTTCCG	21	35180367	R
cg03148373	-0.787899	0.92127	-5.90292	5.31321e-06	0.000980074	-0.122885	4.15401	898851	898853	898803	898853		NA		NA	ICshore	.;chr1_ICshore:897695-901162	0	1	1	XY_NO	A_NO	897734	897735	1118	KLHL17	AK293258	63976	cg03148373	45810427	66725382	cg03148373	cg03148373	45810427	ACAAAACTACCTAAATATAACCACCTTACATAAACTCCTATACTCAACCA	66725382	ACGAAACTACCTAAATATAACCGCCTTACATAAACTCCTATACTCGACCG	I	A	Red	CATGGGCACAAGGCGAAGCTGCCTGGGTGTGGCCGCCTTGCATGGACTCCTGTACTCGGC[CG]GCGGCTATGACGGGGCCTCCTGCCTGAACAGGTAGTTGGGGTTGGGGCCCCAGTGGCTTT	37	1	898852	GCGAAGCTGCCTGGGTGTGGCCGCCTTGCATGGACTCCTGTACTCGGCCG	1	888715	R
cg03148457	0.611705	-0.0685481	4.8772	6.47814e-05	0.00444151	0.104613	1.77246	73670762	73670764	73670713	73670763		NA		NA	LC	.;.	0	1	0	XY_NO	A_NO	73674071	73674072	3309	PDZRN3	NM_015009	63980	cg03148457	58619354	58619354	cg03148457	cg03148457	58619354	AACCCAAAAACAACAAAAACRTTCAATAAAAACCACTAAAAATTAATTTC	NA		II			GTTTTATGGTTGACCCAGGAACAGCAAAAGCGTTCAGTAAGGGCCACTGAGGGTTAATTT[CG]GGGCAAGGAGAGACAGCAAGCTTCCCTAAGGCCTCAGCTGAGGCCAGGCTGGGTCTGAGG	37	3	73670763	ACCCAGGAACAGCAAAAGCGTTCAGTAAGGGCCACTGAGGGTTAATTTCG	3	73753453	R
cg03159396	1.15941	-2.61854	5.72891	8.06997e-06	0.00126149	0.105493	3.75648	50808812	50808814	50808812	50808862		NA		NA	LC	.;.	0	1	1	XY_NO	A_NO	50786438	50786439	22375	TFAP2B	NM_003221	64180	cg03159396	32743411	71681311	cg03159396	cg03159396	32743411	CATTAATATTTTTTAACCCTACAAAAAAAAACAATCAAATTCCAATCACA	71681311	CATTAATATTTTTTAACCCTACGAAAAAAAACAATCAAATTCCAATCACG	I	T	Red	AAAGAAATATATGGAAGGCTGAAAAATCATTTGCTCAAATTTGTCCAGATGTTTTTGAGA[CG]TGATTGGAATTTGATTGCCCCTTTCCGCAGGGTCAAAAAATATTAATGTCCCAGAACTTT	37	6	50808813	CATTAATATTTTTTGACCCTGCGGAAAGGGGCAATCAAATTCCAATCACG	6	50916772	F
cg03165378	-0.794688	1.06033	-5.77785	7.17284e-06	0.00117534	-0.117572	3.86861	153329881	153329883	153329882	153329932		NA		NA	LC	.;.	0	1	0	XY_NO	A_NO	153330329	153330330	-447	S100A9	NM_002965	64301	cg03165378	23627383	23627383	cg03165378	cg03165378	23627383	AATCTAAACTCTCACCCATACTTACCTAACTCTATAATACTTAAAATAAC	NA		II			ACCTCTGAGAACCCTTCTAACCCCAAATCTCACCCTATGAATCTAAGAACACCAACCCCT[CG]CCATCCTAAGTATCACAGAGCCAGGCAAGCATGGGTGAGAGCTCAGACCATCCTTGTTGG	37	1	153329882	CGCCATCCTAAGTATCACAGAGCCAGGCAAGCATGGGTGAGAGCTCAGAC	1	151596506	F
cg03171478	1.28037	-1.884	4.59544	0.000130226	0.00670472	0.156895	1.10757	37572915	37572917	37572866	37572916		NA	rs79228473	1	LC	.;.	0	1	0	XY_NO	A_NO	37581993	37581994	9078	C1QTNF6	AK226149	64420	cg03171478	52717396	52717396	cg03171478	cg03171478	52717396	ACCATTTAAACACRACTATATACCAAACACTACTAATACCRAAATACATC	NA		II			ATCGAACCCATGCCATTTGAGCACGGCTGTGTGCCAGACACTGCTAATACCGAGATACAT[CG]TCACGTGGAGTCCTCTATCGGAACAAAGCCAAGACTCACAGAGAGGAAGTGACAAGCCCC	37	22	37572916	CCATTTGAGCACGGCTGTGTGCCAGACACTGCTAATACCGAGATACATCG	22	35902862	R
cg03176917	-1.81443	-2.63883	-4.65143	0.000113333	0.00618217	-0.161063	1.23982	15578027	15578029	15577978	15578028		NA	rs55866012,rs73926756	2	LC	.;.	49	1	0	XY_NO	A_NO	15575381	15575382	-2646	RASAL3	NM_022904	64516	cg03176917	52683301	52683301	cg03176917	cg03176917	52683301	AACAAATCATTTCCTCTCTCTAAACCTCRTTTTCCTTATTTATACAAAAC	NA		II			GTGTGACCTCAGACAAGTCATTTCCTCTCTCTGAGCCTCGTTTTCCTTATTTGTACAAGA[CG]ATAATATCAGTTTCAAAAGATTCATGTAAGCCTTTGTCTAGTCAACAAATGTTTCCCGAG	37	19	15578028	CGTCTTGTACAAATAAGGAAAACGAGGCTCAGAGAGAGGAAATGACTTGT	19	15439028	R
cg03176996	0.869336	-1.71928	4.81637	7.53042e-05	0.00485304	0.109744	1.62908	95296095	95296097	95296046	95296096		NA		NA	HC	chr5_HCshore:95296042-95298050;chr5_ICshore:95295723-95298246	0	1	0	XY_NO	A_NO	95297774	95297775	1679	ELL2	NM_012081	64520	cg03176996	30737496	30737496	cg03176996	cg03176996	30737496	CCCACAATACTACATATCCATAAACTATTTCCCCATACACCCTAATTACC	NA		II			CACTCCGGTCTCCCACAGTACTGCATGTCCATAAACTGTTTCCCCATGCACCCTGGTTAC[CG]CGTCCCTTCTCGGTGCTTCCCTGTCTCTCCCATTTTTTTTCCAACATGAAAGCGTCTGGA	37	5	95296096	CCACAGTACTGCATGTCCATAAACTGTTTCCCCATGCACCCTGGTTACCG	5	95321852	R
cg03181300	2.13795	-2.72125	5.20895	2.86026e-05	0.00272068	0.202516	2.55142	26195994	26195996	26195946	26195996		NA		NA	IC	.;chr6_IC:26195783-26196807	0	1	1	XY_NO	A_NO	26197477	26197478	1483	HIST1H3F	CCDS4590	64598	cg03181300	32633481	64729385	cg03181300	cg03181300	32633481	CAAAAAACACAACAACCTTCTCTATAACCACACTCAAATAAATATTAACA	64729385	CAAAAAACGCAACGACCTTCTCTATAACCGCGCTCAAATAAATATTAACG	I	A	Red	CTTAGCCGTCTCCAAGAAGCGCAGCGGCCTTCTCTGTGGCCGCGCTCAAGTAGGTGTTGG[CG]GCTACGATATGAAGATCGGCCCTTGCCGGTCGCGGTGGCCTACGTTTGTAATCTCAGCAT	37	6	26195995	CAAGAAGCGCAGCGGCCTTCTCTGTGGCCGCGCTCAAGTAGGTGTTGGCG	6	26303974	R
cg03192897	1.36034	0.796881	11.2463	8.92355e-11	1.0437e-06	0.212915	14.282	170115350	170115352	170115301	170115351		NA		NA	LC	.;.	0	1	0	XY_NO	A_NO	170115187	170115188	164	METTL11B	NM_001136107	64821	cg03192897	73646438	73646438	cg03192897	cg03192897	73646438	CRATAAACTCTATAAACATAACATATCTTTTATCCTTCACAAAACCATTC	NA		II			CAGAAGACCGACGATGAACTCTGTAGACATAGCATGTCTTTTATCCTTCACAAAGCCATT[CG]CAATGACTTCTTTCAGAGCTATCTCTACCTGCTGGAAAAAATTCCCCTGGGTAAGTGAGT	37	1	170115351	GATGAACTCTGTAGACATAGCATGTCTTTTATCCTTCACAAAGCCATTCG	1	168381975	R
cg03198733	-0.928353	1.67409	-6.49243	1.32138e-06	0.000423107	-0.11615	5.47435	7167583	7167585	7167584	7167634		NA		NA	LC	.;.	0	1	0	XY_NO	A_NO	7167979	7167980	-395	C1S	AM886411	64918	cg03198733	67798307	67798307	cg03198733	cg03198733	67798307	AAATATAATAATTAATAATAACTTAACACCAAAACCCAAAATAATATAAC	NA		II			TGGGGTAGAATTTCGATGTTTGGAAGGGATGTGGAGGGATGTTATGAAGAGGAAGCCTCA[CG]CCATACCACCTTGGGTCTTGGTGTTAAGTCATTATCAACCATTACATTTGCTTTAAAGCA	37	12	7167584	CGCCATACCACCTTGGGTCTTGGTGTTAAGTCATTATCAACCATTACATT	12	7037845	F
cg03203197	0.865881	0.234565	5.39863	1.7981e-05	0.00207053	0.146101	2.99367	34587119	34587121	34587071	34587121		NA		NA	HC	chr16_HCshore:34586578-34587345;chr16_ICshore:34586592-34587304	0	1	1	XY_NO	A_NO	34597786	34597787	-10666	LOC283914	NR_027080	65001	cg03203197	49710486	66798355	cg03203197	cg03203197	49710486	TAAAACAACAAAACACCTTCAAAAAACATACAAAAATAAAACCACAACCA	66798355	TAAAACGACGAAACACCTTCGAAAAACGTACAAAAATAAAACCGCAACCG	I	C	Grn	CCGGGGAGGGACTGGAGCGGCGGGACACCTTCGGGGAGCGTGCAAAGGTGGAACCGCAGC[CG]CCGCCACCTCTCTCTCCCCTGGGGATGTGCAAAATTACCATGAAATTATGACTTGTCATC	37	16	34587120	TGGAGCGGCGGGACACCTTCGGGGAGCGTGCAAAGGTGGAACCGCAGCCG	16	34444621	R
cg03203274	0.787306	-0.269073	5.19634	2.9502e-05	0.00277068	0.132535	2.52192	43478456	43478458	43478407	43478457		NA		NA	HC	chr6_HCshore:43476990-43478604;chr6_ICshore:43476927-43478899	0	1	0	XY_NO	A_NO	43478423	43478424	-33	LRRC73	NM_001012974	65004	cg03203274	74644368	74644368	cg03203274	cg03203274	74644368	CAAAACACTATTCCCTCCTATTTAAAAAACCCCAAAACCCTTTCATCCRC	NA		II			CCGCCGGAATCCAGGGCACTGTTCCCTCCTATTTGGAAGGCCCCAGGGCCCTTTCATCCG[CG]CCGCGCCTCGCTCCCGCCCCCGTGACTCGAGGCGCAGCGTGCGTGGTGATCCCGGCCCAT	37	6	43478457	AGGGCACTGTTCCCTCCTATTTGGAAGGCCCCAGGGCCCTTTCATCCGCG	6	43586435	R
cg03221266	1.0073	0.85386	5.30264	2.27345e-05	0.00238426	0.153841	2.77021	90712731	90712733	90712682	90712732		NA	rs59889518	1	LC	.;.	0	1	0	XY_NO	A_NO	90712579	90712580	-152	ACTA2	AK300664	65369	cg03221266	62712316	62712316	cg03221266	cg03221266	62712316	CCRAAAACCTAAATCTCTTCCACTACATTCCACTAATCTACTCATAAAAC	NA		II			AATCTGGGTGGCCGGAGGCCTGGGTCTCTTCCACTGCATTCCACTGGTCTGCTCATGAAA[CG]GGAGGCGGTTCAGCCGCCTGTGGGAGATAAACACGCCAAGCCTTCAGAACAACTGCAGAA	37	10	90712732	CGGAGGCCTGGGTCTCTTCCACTGCATTCCACTGGTCTGCTCATGAAACG	10	90702712	R
cg03223076	1.75361	1.52473	9.17165	4.13829e-09	1.18702e-05	0.225734	10.8478	48698557	48698559	48698508	48698558		NA		NA	HC	chr3_HCshore:48697998-48699680;chr3_ICshore:48698039-48702373	0	1	0	XY_NO	A_NO	48700347	48700348	1790	CELSR3	NM_001407	65410	cg03223076	74618421	74618421	cg03223076	cg03223076	74618421	TAACCCTAATCRCTAACTTCCACCACCAACTCATAACTTTCCATATACTC	NA		II			GCCCGGGTTCCTGGCCCTGGTCGCTGGCTTCCACCACCAGCTCATAGCTTTCCATGTGCT[CG]CGGTCCACTCGGCCGCTGGTGCTGATGAGGCCGGAGCGTGGATCAATCTCGAAGGCGGCG	37	3	48698558	GGCCCTGGTCGCTGGCTTCCACCACCAGCTCATAGCTTTCCATGTGCTCG	3	48673562	R
cg03250220	1.0108	-2.13481	5.0727	3.99843e-05	0.00331857	0.105666	2.23222	110970096	110970098	110970047	110970097		NA		NA	HC	chr2_HCshore:110969665-110970474;chr2_ICshore:110969662-110970412	0	1	0	XY_NO	A_NO	110973392	110973393	3296	LINC00116	BC108924	65900	cg03250220	54653419	54653419	cg03250220	cg03250220	54653419	AAACRAAAACTACTAACACRAACAACTACAATATCCTCTCTAACACATCC	NA		II			GAGTACTCCAGAAGCGAAGGCTACTAGCACGGACAACTGCAGTGTCCTCTCTGACACATC[CG]CCATGGCTGCCGCCGGCGTGCAGCGCGGTCTACGGCGCGGCGGCGGGGTCAAAAGGCGCC	37	2	110970097	AGCGAAGGCTACTAGCACGGACAACTGCAGTGTCCTCTCTGACACATCCG	2	110327386	R
cg03252770	-1.32854	-0.426566	-5.56026	1.21343e-05	0.00163336	-0.212556	3.36823	154354353	154354355	154354354	154354404		NA	rs59967615	1	IC	.;chr4_IC:154354281-154354505	0	1	0	XY_NO	A_NO	154387497	154387498	-33143	KIAA0922	NM_015196	65942	cg03252770	72605402	72605402	cg03252770	cg03252770	72605402	CRCTCTCTAACTACTCACAAAAAAATTTCACAAAAAAAATTATACCTCCC	NA		II			TTTACTTTTCGAAAAGCCACCGTTGAGGTGAAATGGGGACCCGTAGCTCCAGAGAAACAG[CG]GGAGGCACAACCTCCTCTGTGAAATTCCTCTGTGAGTAGCCAGAGAGCGCCAGAGAACTC	37	4	154354354	CGGGAGGCACAACCTCCTCTGTGAAATTCCTCTGTGAGTAGCCAGAGAGC	4	154573804	F	rs59967615
cg03254161	-1.12345	-2.43504	-6.12979	3.09576e-06	0.000708019	-0.105829	4.6672	76481198	76481200	76481199	76481249		NA		NA	IC	.;chr17_IC:76480712-76482691	0	1	0	XY_NO	A_NO	76492734	76492735	-11535	AK127460	AK127460	65967	cg03254161	33650424	33650424	cg03254161	cg03254161	33650424	AATACCTTTAATAAACTTAAATCCCAACCAAATCCCACCTTCTATCCTCC	NA		II			GCCCGCCTGCGCCTCCTGAGCCAGAGCCTGTTAGGTAGGGAGGGGCGCTACCTGCTTCCC[CG]GAGGACAGAAGGTGGGACCTGGCTGGGATCCAAGTTTACCAAAGGTACCTGCCCTGGGAG	37	17	76481199	GTACCTTTGGTAAACTTGGATCCCAGCCAGGTCCCACCTTCTGTCCTCCG	17	73992794	F
cg03277898	-2.35881	3.21699	-6.27637	2.19039e-06	0.000576736	-0.164487	4.99546	2518823	2518825	2518823	2518873		NA		NA	IC	.;chr7_IC:2518536-2519066	0	1	1	XY_NO	A_NO	2552162	2552163	-33338	LFNG	NM_001166355	66398	cg03277898	62696386	23781436	cg03277898	cg03277898	62696386	ACCACCTAATCCAACATAAACTCTCAATAAACAATAATAATTATTATACA	23781436	ACCGCCTAATCCGACGTAAACTCTCAATAAACGATAATAATTATTATACG	I	A	Red	CGAGGCAGTGCCCAGCATGGAGCTGGAACTCAGGGATGTGGGGGAAAAAATCCTGCCCAT[CG]CATAACAACCACCACCGTCTACTGAGAGCTCACGCCGGACCAGGCGGCAGGCTGAGTTGT	37	7	2518824	CGCATAACAACCACCACCGTCTACTGAGAGCTCACGCCGGACCAGGCGGC	7	2485350	F
cg03278811	1.29004	-1.1366	7.94598	5.14355e-08	5.31621e-05	0.187836	8.52394	108883329	108883331	108883330	108883380		NA		NA	HC	chr6_HCshore:108878506-108883600;chr6_ICshore:108880201-108884058	0	1	0	XY_NO	A_NO	108882068	108882069	1262	FOXO3	NM_001455	66416	cg03278811	37644481	37644481	cg03278811	cg03278811	37644481	ATAAACTCTACTCCAAAATTAACTACRAACCTACCTCCTCRATACTATCC	NA		II			GGGGCAGGGGACGCCGGCGAGGGAAGGGCGAACGGACAGGAGTACATTTGCTGGATTCTC[CG]GACAGCACCGAGGAGGTAGGTCCGCAGCCAACTTTGGAGTAGAGTTTACCGTAGTGGGGG	37	6	108883330	CGGACAGCACCGAGGAGGTAGGTCCGCAGCCAACTTTGGAGTAGAGTTTA	6	108990023	F
cg03288922	1.33647	1.94604	5.96481	4.5827e-06	0.000902852	0.152061	4.2946	118616236	118616238	118616187	118616237		NA	rs75193414	1	ICshore	.;chr2_ICshore:118615914-118618361	0	1	0	XY_NO	A_NO	118572254	118572255	43983	DDX18	NM_006773	66598	cg03288922	44801502	44801502	cg03288922	cg03288922	44801502	TTTTATATACCCCAATACCTAAATTTCCCATTTCRAATATAAATAAAATC	NA		II			GGAGCTTTCTGTTTTATATACCCCAATACCTGGGTTTCCCATTTCGGGTATAGGTAGAAT[CG]AGATTACAGGAAACCCGAAGCCCCCTGGCCGGGGCAGAGCGGGACCCTTGTTTCCCAGTG	37	2	118616237	TTTATATACCCCAATACCTGGGTTTCCCATTTCGGGTATAGGTAGAATCG	2	118332707	R
cg03290281	0.929274	2.00159	4.34047	0.000245301	0.00970633	0.100665	0.505454	2632606	2632608	2632607	2632657		NA	rs80287319	1	LC	.;.	0	1	0	XY_NO	A_NO	2635297	2635298	2691	C6orf195	NM_152554	66621	cg03290281	59798425	59798425	cg03290281	cg03290281	59798425	TAAATCTCAATTTAACTATAAAACTAAACCCTAAATAAATACATAACAAC	NA		II			AACTTTCTAATGTCTCTAAGACGTGGGTGGCAAGGGTAGGCTGTTAGCACTCCAGAATAA[CG]TTGCTATGCACCCATTCAGGGCTTAGCCTCACAGCCAAACTGAGATCCAGACCCCAGAGA	37	6	2632607	CGTTGCTATGCACCCATTCAGGGCTTAGCCTCACAGCCAAACTGAGATCC	6	2577606	F	rs80287319
cg03291024	2.16689	-2.697	10.8974	1.64243e-10	1.5076e-06	0.182195	13.7458	91473290	91473292	91473241	91473291		NA		NA	HC	HCshore:91473050-91473983;ICshore:91473161-91474088	0	1	0	XY_NO	A_NO	91473409	91473410	-118	UNC45A	NM_001039675	66638	cg03291024	18751418	18751418	cg03291024	cg03291024	18751418	TACATAAAAATAAACCTCAACTACTCAACAACRACTAAAAAACCACCACC	NA		II			GCAGAATAAAATACATAAAAATAAACCTCAGCTGCTCAGCAACGACTGAAAAACCACCAC[CG]GGCAATCCCTCCCCATGGCCACCGAGCAAAGTTCCACCGCCTCCCCTACGCCGACCGCCG	37	15	91473291	ACATAAAAATAAACCTCAGCTGCTCAGCAACGACTGAAAAACCACCACCG	15	89274295	R
cg03292743	0.946078	0.765027	4.82389	7.39157e-05	0.00479812	0.147839	1.64681	74642837	74642839	74642788	74642838		NA		NA	ICshore	.;chr2_ICshore:74641717-74643540	0	1	0	XY_NO	A_NO	74642573	74642574	265	DQ588163	DQ588163	66670	cg03292743	57603510	57603510	cg03292743	cg03292743	57603510	ACAAAAACAATAACAAAAAAATCCRAAAAAACTCCTAAAAAATATACTTC	NA		II			GAAAGGGGAGAGCAGGAGCAATGGCAGAGGAGTCCGGAGAGGCTCCTGAGGAGTGTACTT[CG]CCTTGGAAGTTCTCCAGGCCCTCCGAGGTGGACGCGTGCAGCACGGGCACTGAACCCTGA	37	2	74642838	CAGGAGCAATGGCAGAGGAGTCCGGAGAGGCTCCTGAGGAGTGTACTTCG	2	74496346	R
cg03294458	0.684089	-0.508545	5.38321	1.86704e-05	0.00211343	0.113554	2.95783	40935997	40935999	40935949	40935999		NA		NA	ICshore	.;chr17_ICshore:40935582-40937879	0	1	1	XY_NO	A_NO	40935626	40935627	372	WNK4	AK096052	66701	cg03294458	74773302	23740353	cg03294458	cg03294458	74773302	CCCAAATACCTAAAACAATTCCAAAAAATAAAACCACAAATCCTTCAACA	23740353	CCCAAATACCTAAAACGATTCCGAAAAATAAAACCGCGAATCCTTCAACG	I	C	Grn	TATGCGCCCTCCCCCAGGTACCTGAGGCGGTTCCGGGAGATGAAGCCGCGGGTCCTTCAG[CG]CTGGAGCCGCCAAATCCTGCGGGGACTTCATTTCCTACACTCCCGGGTTCCTCCCATCCT	37	17	40935998	CCCAGGTACCTGAGGCGGTTCCGGGAGATGAAGCCGCGGGTCCTTCAGCG	17	38189524	R
cg03296200	1.00317	-1.25176	5.93076	4.97103e-06	0.000943035	0.1431	4.21729	629021	629023	629022	629072		NA		NA	HC	chr2_HCshore:628778-629287;chr2_ICshore:628674-629308	0	1	0	XY_NO	A_NO	676157	676158	47136	TMEM18	HQ447216	66729	cg03296200	27647459	27647459	cg03296200	cg03296200	27647459	RTCTAATTCCTACTCACTTCCAATTCRAAAATCTCTAACCTCAAAACAAC	NA		II			CCCGGGGCAGCTCTTGAAAAACACCAGCATCTACAGATCCCACAGAGACCTTGACGCCCA[CG]TTGCCCTGAGGTTAGAGACCCCCGAATTGGAAGTGAGCAGGAACTAGACGGTGCGGGGGC	37	2	629022	TCTAGTTCCTGCTCACTTCCAATTCGGGGGTCTCTAACCTCAGGGCAACG	2	619022	F
cg03296935	-0.966956	-1.47781	-4.40614	0.000208379	0.0088144	-0.122121	0.660469	195946850	195946852	195946801	195946851		NA		NA	IC	.;chr3_IC:195946657-195947670	0	1	0	XY_NO	A_NO	195943382	195943383	3469	OSTalpha	AK300996	66743	cg03296935	68742370	68742370	cg03296935	cg03296935	68742370	CAAAACTATTCAAAACAAACCATTCTAAATCTACTAATCCAACAAACCTC	NA		II			AACGGAAACCCCAAGGCTGTTCAGAACAGGCCATTCTGAGTCTGCTAGTCCAGCAAGCCT[CG]CCGCAGGCAGAGTGGGGAGGATTTGGCCAGCGGGCCCTCCTGGGACAGGGAAGCTGCGAG	37	3	195946851	AAGGCTGTTCAGAACAGGCCATTCTGAGTCTGCTAGTCCAGCAAGCCTCG	3	197431248	R
cg03308399	-0.634549	0.860563	-4.3768	0.000224136	0.00921258	-0.101199	0.591189	27146236	27146238	27146188	27146238		NA	rs61384251	1	HC	chr7_HCshore:27145929-27146813;chr7_ICshore:27145915-27146720	0	1	1	XY_NO	A_NO	27142393	27142394	-3843	HOXA2	NM_006735	66959	cg03308399	56718482	14750492	cg03308399	cg03308399	56718482	ACAACTAACTAATACCAAAATTTAAACATTAATTAATCCACTTTAACCCA	14750492	GCGACTAACTAATACCGAAATTTAAACGTTAATTAATCCGCTTTAACCCG	I	A	Red	GGCATCCTCTGCGCGGCTGGCTAATACCGAGGTTTAGGCGTTAGTTGGTCCGCTTTGACC[CG]AGGAAGAGCATGGAGCAGAAGACCGCCCTGCGTTATCCCCCGGCTGGGCCGCGGGGCACC	37	7	27146237	CGGGTCAAAGCGGACCAACTAACGCCTAAACCTCGGTATTAGCCAGCCGC	7	27112762	R
cg03326606	-1.24446	2.69613	-7.05371	3.65178e-07	0.000189323	-0.102207	6.68861	49345566	49345568	49345517	49345567		NA	rs62202813	1	LC	.;.	0	1	0	XY_NO	A_NO	49348080	49348081	-2513	PARD6B	NM_032521	67358	cg03326606	35670461	35670461	cg03326606	cg03326606	35670461	TTTATCAAATTCCAACTATTTTCTACTTTTCTTCCTTATACAACCCAAAC	NA		II			TTCACAATACCTTTATCAAATTCCAACTATTTTCTACTTTTCTTCCTTATACAACCCAGG[CG]CACGGGTTGAAATAATTTTCCTTAAGAAATCCAGGAAGCTCTGGCCTGGCCCTCCCTCTA	37	20	49345567	CGCCTGGGTTGTATAAGGAAGAAAAGTAGAAAATAGTTGGAATTTGATAA	20	48778974	R
cg03344384	-0.904903	1.50699	-5.40025	1.79101e-05	0.00206852	-0.122251	2.99744	157931842	157931844	157931843	157931893		NA		NA	IC	.;chr6_IC:157931594-157932754	0	1	0	XY_NO	A_NO	157950163	157950164	-18320	MIR3692	NR_037463	67734	cg03344384	65806501	65806501	cg03344384	cg03344384	65806501	AAAAAAACAAAAACCATTAAAAACTCRAAAACTAATAACCATCCCTAAAC	NA		II			GTGGAGCACGCCCCTTCCCAGCAAGGGGGGCGTTCATTGCGCAGAGCTCCACCAGGCAGG[CG]CCCAGGGATGGCCACCAGTCCCCGAGTTTCCAATGGCCTCTGCCTTCCTCAGACACCTCC	37	6	157931843	CGCCCAGGGATGGCCACCAGTCCCCGAGTTTCCAATGGCCTCTGCCTTCC	6	157851831	F
cg03350138	0.991937	-0.342574	6.14928	2.9562e-06	0.000690185	0.166417	4.71099	28446793	28446795	28446794	28446844		NA		NA	IC	.;chr6_IC:28446758-28447295	0	1	0	XY_NO	A_NO	28446480	28446481	-313	TRNA_Leu	.	67869	cg03350138	23625367	23625367	cg03350138	cg03350138	23625367	AAACRCAACTAACAAACTAAAAACTCRATCTCAAAATCCTCAAAATCCCC	NA		II			CCCAAGAGAATCGGTTCTTAAGAACATGATTAGAAATCCCACGCCTAGGCCGACGCAGCA[CG]GGGACTCTGAGGACTCTGAGATCGAGTCTCCAGTTTGTCAGCTGCGTTTGGGGGTCTGGA	37	6	28446794	CGGGGACTCTGAGGACTCTGAGATCGAGTCTCCAGTTTGTCAGCTGCGTT	6	28554773	F
cg03365751	0.618624	-0.23508	5.19712	2.94452e-05	0.00276737	0.105219	2.52376	42828385	42828387	42828385	42828435		NA		NA	IC	.;chr22_IC:42828006-42828460	0	1	1	XY_NO	A_NO	42828400	42828401	15	NFAM1	NM_145912	68178	cg03365751	52636445	13630375	cg03365751	cg03365751	52636445	AAAAAAAAACTATCAACACCAACCATCCCCTCCTATAAACTAAAAAATCA	13630375	AAAAAAAAACTATCAACGCCGACCGTCCCCTCCTATAAACTAAAAAATCG	I	C	Grn	CCTGGCAGGGCCCGCCACCTCACAGGCTGGTTCTCCATCTGGGGGCCTGCTTGTCTGCGG[CG]ACTCTTTAGTTCACAGGAGGGGACGGCCGGCGCTGACAGCTTCCCCTTTGCTTTCCCCAC	37	22	42828386	AAGGGGAAGCTGTCAGCGCCGGCCGTCCCCTCCTGTGAACTAAAGAGTCG	22	41158330	F
cg03365937	0.828297	1.48399	5.24971	2.58818e-05	0.00256726	0.106877	2.64667	45688658	45688660	45688609	45688659		NA		NA	LC	.;.	4	1	0	XY_NO	A_NO	45687205	45687206	-1453	CHST1	NM_003654	68179	cg03365937	50618309	50618309	cg03365937	cg03365937	50618309	ATTACACATTATTACRTTCAAAATAACCAAAAACAAACATTCACTCACTC	NA		II			AGTACTTAATAATTGCACATTGTTGCGTTCAGGGTAGCCAGGAACAAACATTCACTCACT[CG]CCAAGAGGAGAACATGACAGCTGCACTTCCCTGGAGGACTGGGCTCTCGGGTCATCAAGA	37	11	45688659	TTGCACATTGTTGCGTTCAGGGTAGCCAGGAACAAACATTCACTCACTCG	11	45645235	R
cg03366992	-0.91776	0.335615	-6.13785	3.03727e-06	0.000700737	-0.153601	4.6853	45140830	45140832	45140831	45140881		NA		NA	IC	.;chr21_IC:45140733-45140942	0	1	0	XY_NO	A_NO	45138977	45138978	1854	PDXK	BC005825	68198	cg03366992	56606450	56606450	cg03366992	cg03366992	56606450	TCCACCTAAAATAAACAATCAAAAAACACCCCTCRAATCACTAAAAATTC	NA		II			TTGGGCAAACTGTTTCCTTCTTTGGCTCACTCGGGATCCCCCAGCAATGTCCTTTGTTCT[CG]AACTCCCAGTGACTCGAGGGGTGTCCTCTGATTGCTCACCTCAGGTGGAGCCTCGAAAGG	37	21	45140831	CCACCTGAGGTGAGCAATCAGAGGACACCCCTCGAGTCACTGGGAGTTCG	21	43965259	F
cg03387723	0.869956	1.37818	6.26903	2.22851e-06	0.000582466	0.119715	4.9791	41708463	41708465	41708464	41708514		NA		NA	HC	chr1_HCshore:41706795-41708529;chr1_ICshore:41706792-41708864	0	1	0	XY_NO	A_NO	41707814	41707815	-649	SCMH1	NM_001172218	68560	cg03387723	13648388	13648388	cg03387723	cg03387723	13648388	CTAAAAAAATAAACCTATACATTATACCTAACCCATCACRAACTCAATAC	NA		II			GGATGCCCTAGGGAGTGTCAGCGTCCTCGGTCCTCCCTGTGGTGATCCCTTCAACGAGTA[CG]CACTGAGCCCGTGATGGGCCAGGTACAATGCACAGGCTCATTCTTCCAGGCCCACCAGCC	37	1	41708464	CGCACTGAGCCCGTGATGGGCCAGGTACAATGCACAGGCTCATTCTTCCA	1	41481051	F
cg03388266	-1.30052	1.26488	-6.50737	1.27628e-06	0.000412778	-0.187638	5.50723	234891488	234891490	234891489	234891539		NA		NA	IC	.;chr2_IC:234891439-234892092	0	1	0	XY_NO	A_NO	234890417	234890418	1072	TRPM8	BC033137	68569	cg03388266	24712501	24712501	cg03388266	cg03388266	24712501	ATCATCATCATCTTTAAATCTTAAAACATCTATCTTCCAAAATTAAAACC	NA		II			ACTCAGAAAGCTGCTGTTGCTGGGCTGGTTTGGACATCAGCAAGCAAAAATGCATCAAAC[CG]GTTTTAACTCTGGAAGATAGATGTCTTAAGATCCAAAGATGATGATGACCGCTTTTGTCA	37	2	234891489	TCATCATCATCTTTGGATCTTAAGACATCTATCTTCCAGAGTTAAAACCG	2	234556228	F
cg03390187	0.917124	1.35739	7.01939	3.94599e-07	0.000196097	0.127379	6.61564	65256982	65256984	65256933	65256983		NA		NA	LC	.;.	0	1	0	XY_NO	A_NO	65265232	65265233	-8249	MALAT1	NR_002819	68607	cg03390187	24759398	24759398	cg03390187	cg03390187	24759398	TTCAAACATATAAAACATTAAACTACCATAAAATACCAAAACCATCCCCC	NA		II			CGCATCAGAATTTCAGGCATGTGGGGCATTGAGCTGCCATGAAATACCAGAGCCATCCCC[CG]TGCCTGACAGGTCCCAGACGCCCCAGGGTCCCTGCTCCTGGGAGGGCAAAGAGGAGGAGT	37	11	65256983	CGGGGGATGGCTCTGGTATTTCATGGCAGCTCAATGCCCCACATGCCTGA	11	65013559	R
cg03415617	0.845448	0.997981	5.79835	6.82776e-06	0.00114148	0.127274	3.91551	34726855	34726857	34726855	34726905		NA		NA	IC	.;chr16_IC:34726515-34727095	0	1	1	XY_NO	A_NO	34714966	34714967	-11889	LOC146481	NR_026980	69085	cg03415617	22628354	71604492	cg03415617	cg03415617	22628354	CCAACAAAAATAACTCAACACTAAACTACAAATACACTCTAAACATAACA	71604492	CCAACAAAAATAACTCGACGCTAAACTACGAATACGCTCTAAACGTAACG	I	A	Red	GCGGCGGTGAGCGATGCCTTCCCTCTGCCACAAGGCGCCGCCTGCAGAGCCTGCCGCGTC[CG]CCACGCCCAGAGCGTACCCGCAGCTCAGCGCCGAGTTACTCCTGCTGGCGGTGGCCAGGG	37	16	34726856	CGCCACGCCCAGAGCGTACCCGCAGCTCAGCGCCGAGTTACTCCTGCTGG	16	34584357	F
cg03421270	0.6921	0.40542	5.30618	2.25386e-05	0.00236889	0.115469	2.77845	32064152	32064154	32064153	32064203		NA	rs35055471,rs76156983	2	HC	chr6_HCshore:32063619-32064994;chr6_ICshore:32063377-32065145	0	1	0	XY_NO	A_NO	32077150	32077151	12998	TNXB	NM_019105	69181	cg03421270	30604367	30604367	cg03421270	cg03421270	30604367	ATAAAAATAACCRCTACATATATTAACCRAAATACACAAACCRAAACTAC	NA		II			CGCAGCGGCCATCCACGCAGCGCCCGCGCCCGCGACAGTCGCCAGGACAGGCGCGCGTGC[CG]CAGTCCCGGCCTGTGTACCCCGGCCAACACATGCAGCGGCCACTCTCACAGCGGCCCCGG	37	6	32064153	TGAGAGTGGCCGCTGCATGTGTTGGCCGGGGTACACAGGCCGGGACTGCG	6	32172131	F	rs35055471
cg03424127	0.869756	1.54942	10.1644	6.19004e-10	3.91212e-06	0.11361	12.5662	230466072	230466074	230466023	230466073		NA	rs79814270	1	IC	.;chr1_IC:230465906-230466115	18	1	0	XY_NO	A_NO	230513390	230513391	47318	PGBD5	NM_024554	69234	cg03424127	29743352	29743352	cg03424127	cg03424127	29743352	TAATAAAAAAATACAACCTACRACAACCCATCACCAAAAACCTTAACATC	NA		II			GCCCGCTGCGATGGTAGAGAAGTACAGCCTGCGGCAACCCATCACCAGAAACCTTGACAT[CG]TCCCACCCTTTGACCCAGCACTTCCGCTTTTGGATTTACCCAGAGGAAATGATCAAAGAT	37	1	230466073	GGTAGAGAAGTACAGCCTGCGGCAACCCATCACCAGAAACCTTGACATCG	1	228532696	R
cg03427058	0.808361	-0.979179	4.34991	0.000239614	0.00958162	0.120846	0.527738	1565024	1565026	1565024	1565074		NA		NA	HC	chr1_HCshore:1564344-1565149;chr1_ICshore:1564308-1570196	0	1	1	XY_NO	A_NO	1564485	1564486	540	MIB2	AK000655	69288	cg03427058	72772487	28601317	cg03427058	cg03427058	72772487	TTTCTTACTAACAACCACCTAACACCTAATACACTTCTTCATCCTACACA	28601317	TTTCTTACTAACGACCACCTAACACCTAATACACTTCTTCATCCTACGCG	I	C	Grn	GGTGGGGAGGCCCGGCTAGTAGGGCCGCAGCCAACCGCGCTCTCCTCTTCGCAGAGTGCG[CG]CGCAGGATGAAGAAGTGCATCAGGTGCCAGGTGGTCGTCAGCAAGAAACTGCGCCCAGGT	37	1	1565025	CGCGCAGGATGAAGAAGTGCATCAGGTGCCAGGTGGTCGTCAGCAAGAAA	1	1554888	F
cg03434886	-0.968688	1.35554	-7.98982	4.68412e-08	5.1012e-05	-0.13555	8.611	48555360	48555362	48555361	48555411		NA		NA	LC	.;.	0	1	0	XY_NO	A_NO	48552913	48552914	2448	RNF114	NM_018683	69442	cg03434886	65685463	65685463	cg03434886	cg03434886	65685463	ATCCAATAAATATAATAAAACCAAACCCAACATACAAATAAAAACAACTC	NA		II			AGTGACTCGTGAACATTTGATAGATGAGCTGTACCTGTGTGTGTGCTTGAGAAGAGACTT[CG]AGCTGCTTTTATCTGCATGCTGGGTTTGGTTCCATTATACTCACTGGACCCTCTGTGCTC	37	20	48555361	CGAGCTGCTTTTATCTGCATGCTGGGTTTGGTTCCATTATACTCACTGGA	20	47988768	F
cg03441844	1.32938	-0.488692	7.55776	1.19122e-07	9.09388e-05	0.216811	7.74013	161368946	161368948	161368947	161368997		NA		NA	HC	chr1_HCshore:161368814-161370154;chr1_ICshore:161368823-161370133	0	1	0	XY_NO	A_NO	161369561	161369562	615	TRNA_Val	.	69596	cg03441844	29779397	29779397	cg03441844	cg03441844	29779397	ATAATTTACAAACCTATATACAAATCCAAAAATACRCTAATAATTATCTC	NA		II			ACCACGTTCGTTTCGTTCCTCTGGACTACTGAGTTAATGATACCGGCAATCAGCGCAAAG[CG]AGATAATCACCAGCGCACTCTTGGATCTGTATACAGGTTTGTAAACTATGTGGAGGAAAC	37	1	161368947	TAGTTTACAAACCTGTATACAGATCCAAGAGTGCGCTGGTGATTATCTCG	1	159635571	F
cg03457284	-1.12936	2.46323	-7.21506	2.54209e-07	0.000148264	-0.105139	7.02931	6264624	6264626	6264575	6264625		NA		NA	IC	.;chr10_IC:6264437-6264975	49	1	0	XY_NO	A_NO	6266111	6266112	-1486	PFKFB3	AJ272440	69911	cg03457284	55680423	55680423	cg03457284	cg03457284	55680423	CCAATTCTTTCACACAACATTAAATTTTCCAAATTCCCCCRTATAAAAAC	NA		II			GCCTTTTGCGCCCAGTTCTTTCACACAGCATTGAGTTTTCCAGGTTCCCCCGTGTGGGAG[CG]GAGTGGGGAGGGCTTCACTCTTTTTGTGGCTGAGCAATAGTCCACGTTAAACCCTGCTCC	37	10	6264625	CGCTCCCACACGGGGGAACCTGGAAAACTCAATGCTGTGTGAAAGAACTG	10	6304631	R
cg03472888	0.842182	1.44174	5.59452	1.11669e-05	0.00155082	0.112309	3.44733	58662457	58662459	58662408	58662458		NA		NA	HC	chr20_HCshore:58662164-58663293;chr20_ICshore:58662316-58663136	0	1	0	XY_NO	A_NO	58630979	58630980	31479	C20orf197	NM_173644	70247	cg03472888	31769392	31769392	cg03472888	cg03472888	31769392	ACCCTCTTTACTAAAATACCAAAATCRAAACTAATATTAATTATCTCATC	NA		II			TTGCTGTGGGCACCCTCTTTGCTAGGGTGCCAAGGTCGGAGCTGATATTGGTTATCTCAT[CG]GGCCTTGCAGCAGCGCCGCAGATATTCTGCCTCCCATTTTGCCCGCGGGGACGCCGAGGC	37	20	58662458	CCCTCTTTGCTAGGGTGCCAAGGTCGGAGCTGATATTGGTTATCTCATCG	20	58095853	R
cg03496689	0.892314	-0.831464	6.32462	1.95564e-06	0.000542369	0.141374	5.10295	144359315	144359317	144359266	144359316		NA		NA	ICshore	.;chr8_ICshore:144357722-144359444	0	1	0	XY_NO	A_NO	144349606	144349607	9710	GLI4	NM_138465	70659	cg03496689	48669406	48669406	cg03496689	cg03496689	48669406	AACCTAAAAATATCCTAACTTACCCAAAACTAATACCCCACCATCAACAC	NA		II			GGAGGATCTGAGGCCTGGAGGTGTCCTGACTTGCCCAAAGCTGATACCCCACCATCAACA[CG]GGAGGCGGGGGGGGCGCGCCCAGAGCAGGGGTCGAGGACGGGGCCAGTCTAGAAGTGCTC	37	8	144359316	GCCTGGAGGTGTCCTGACTTGCCCAAAGCTGATACCCCACCATCAACACG	8	144430691	R
cg03498886	1.6014	-1.49321	9.33971	2.97422e-09	9.98949e-06	0.207684	11.1488	44243749	44243751	44243700	44243750		NA		NA	HC	chr6_HCshore:44242656-44244617;chr6_ICshore:44242461-44244627	0	1	0	XY_NO	A_NO	44240802	44240803	2948	SPATS1	AK126641	70699	cg03498886	42799501	42799501	cg03498886	cg03498886	42799501	AACCAACAACTAATACCCAACTACTCTAAAACRATACTCATAAACCTAAC	NA		II			ACATCCGCTCCAACCAGCAGCTGGTGCCCAGCTACTCTGAGGCGGTGCTCATGGACCTGG[CG]GGGCTCGGGACGCGCTGCGGCGGGGCAGGCGGCGGCTACGCGCCCTCGTGCCGCTACGGT	37	6	44243750	ACCAGCAGCTGGTGCCCAGCTACTCTGAGGCGGTGCTCATGGACCTGGCG	6	44351728	R
cg03498895	0.8966	-1.58066	6.57121	1.10053e-06	0.000378144	0.117219	5.64742	128749850	128749852	128749801	128749851		NA		NA	HC	chr8_HCshore:128747482-128751394;chr8_ICshore:128747051-128751452	0	1	0	XY_NO	A_NO	128748314	128748315	1537	MYC	NM_002467	70701	cg03498895	28801332	28801332	cg03498895	cg03498895	28801332	CTATTATTATTTAACACCCCCCTTATATTTATAAAAAAATATTAAAACCC	NA		II			GGGAGGTGCCCCTATTATTATTTGACACCCCCCTTGTATTTATGGAGGGGTGTTAAAGCC[CG]CGGCTGAGCTCGCCACTCCAGCCGGCGAGAGAAAGAAGAAAAGCTGGCAAAAGGAGTGTT	37	8	128749851	TATTATTATTTGACACCCCCCTTGTATTTATGGAGGGGTGTTAAAGCCCG	8	128819033	R
cg03507277	0.615086	0.292598	4.7349	9.21431e-05	0.00547161	0.104147	1.43689	107765810	107765812	107765811	107765861		NA	rs10487838	1	LC	.;.	0	1	0	XY_NO	A_NO	107770800	107770801	4990	LAMB4	AF028816	70849	cg03507277	22699330	22699330	cg03507277	cg03507277	22699330	AATACCCATAATACCAATCATTTTACATTTCCAAACAAAATAAAACACAC	NA		II			AGATATACTTCTGATAAATGAAATATCTAATCCTGATGCTGTCCTGTATTTAGAACTGCC[CG]TGTGCTTCATTCTGTCTGGAAATGCAAAATGATTGGCATTATGGGCATTTAATAAGAATG	37	7	107765811	ATGCCCATAATGCCAATCATTTTGCATTTCCAGACAGAATGAAGCACACG	7	107553047	F	rs10487838
cg03507641	-0.697381	-1.04383	-5.27118	2.45548e-05	0.002494	-0.103363	2.69682	1598242	1598244	1598193	1598243		NA	rs10848493,rs80069520	2	IC	.;chr12_IC:1598090-1598442	0	1	0	XY_NO	A_NO	1609656	1609657	-11413	LOC100292680	NR_028415	70854	cg03507641	24765455	24765455	cg03507641	cg03507641	24765455	AATTATAATTTAATTTCTAAACAAATCACRCTAAAACRTCCTCACTTCAC	NA		II			TCCTTTTTTGTGGTTGTGGTTTGGTTTCTAGGCAGATCACGCTGGAACGTCCTCACTTCA[CG]TGCTCAGTCTGGCCCTCGCGTGTGTTTTCAGCTCCATTTCCTGTCATTCTCCACCCACTC	37	12	1598243	GTTGTGGTTTGGTTTCTAGGCAGATCACGCTGGAACGTCCTCACTTCACG	12	1468504	R
cg03518729	-2.07586	-2.09093	-6.15575	2.91128e-06	0.000681871	-0.206924	4.72552	235147743	235147745	235147694	235147744		NA		NA	IC	.;chr1_IC:235147278-235147848	0	1	0	XY_NO	A_NO	235099745	235099746	-47998	BC016972	BC016972	71093	cg03518729	66687328	66687328	cg03518729	cg03518729	66687328	CTTCACAAAAATACTATCAAACRCAAAACTAATCTAAAACATCTATTACC	NA		II			CCCTGCACACGCTTCACAGAGATGCTGTCAGACGCAGAGCTGGTCTGGGGCATCTGTTGC[CG]CGTCAGCTCAAAAGGATGCTGTGTTGTCACCAATGGGATTCCCCAGCCCAGGCGGTGTTG	37	1	235147744	TTCACAGAGATGCTGTCAGACGCAGAGCTGGTCTGGGGCATCTGTTGCCG	1	233214367	R
cg03524147	0.974564	-0.675489	4.36927	0.000228363	0.00932812	0.156193	0.573435	119138664	119138666	119138665	119138715		NA		NA	LC	.;.	0	1	0	XY_NO	A_NO	119134936	119134937	-3728	PDZD8	NM_173791	71222	cg03524147	74657301	74657301	cg03524147	cg03524147	74657301	CTATAAACATCTTACAACTAAATTCCTAAAAATATTCCAACATCCTTAAC	NA		II			ACAATTGATTGCAAGGAACAGCAACTACCTCAGGCTAACTTACAACTAAAATTGGATTCA[CG]TTAAGGATGCTGGAATATCTCCAGGAACTCAGCTGCAAGATGTTCATAGAAATCCTAGAG	37	10	119138665	TATGAACATCTTGCAGCTGAGTTCCTGGAGATATTCCAGCATCCTTAACG	10	119128655	F
cg03546977	-0.895182	-1.52292	-5.39299	1.82303e-05	0.00208799	-0.118211	2.98056	78985488	78985490	78985439	78985489		NA		NA	HC	chr5_HCshore:78985242-78986287;chr5_ICshore:78985300-78986415	0	1	0	XY_NO	A_NO	78985658	78985659	-169	CMYA5	NM_153610	71712	cg03546977	67611333	67611333	cg03546977	cg03546977	67611333	TTAAAATAATCTCCAATTATCCRAAAAACCCRCCAAAAATCTAACRAAAC	NA		II			GCCCGCGCCCCTTAAAGTGATCTCCAGTTGTCCGAAAGGCCCGCCAGGGATCTGGCGAAA[CG]GGGGCGGGGGAGGGCTCAGGGAAGAGGAGAAGCTGAGCCCGGGCCCCAGAAGCTCGGTGG	37	5	78985489	TAAAGTGATCTCCAGTTGTCCGAAAGGCCCGCCAGGGATCTGGCGAAACG	5	79021245	R
cg03554962	0.694592	0.842598	4.6827	0.000104874	0.00590837	0.109509	1.31367	86404422	86404424	86404373	86404423		NA	rs74512827	1	IC	.;chr16_IC:86404255-86404800	0	1	0	XY_NO	A_NO	86379284	86379285	-25138	LOC732275	NR_024406	71920	cg03554962	69728465	69728465	cg03554962	cg03554962	69728465	ACCTTCRAAAACTTACTAAAAAACTAACACRTTACCCTTAACAAAAACCC	NA		II			CGAAGGTTCCGACCTTCGGGGACTTGCTGGAAGGCTGACACGTTGCCCTTGGCAGGGGCC[CG]GTTTCTTCCTGTGCCAACAGTAAGAGAGTAAGATCATGTTGGTTTCAGATCTTGATTCTT	37	16	86404423	CGGGCCCCTGCCAAGGGCAACGTGTCAGCCTTCCAGCAAGTCCCCGAAGG	16	84961924	R
cg03556243	1.10839	0.0594196	4.99729	4.81519e-05	0.00372987	0.183647	2.0551	114343778	114343780	114343729	114343779		NA		NA	IC	.;chr3_IC:114343628-114343870	0	1	0	XY_NO	A_NO	114343791	114343792	13	ZBTB20	NM_001164346	71947	cg03556243	63607432	63607432	cg03556243	cg03556243	63607432	TACTCRAAAAACTAAAATTCCTACATTTCCAACTCATACTAAACTATACC	NA		II			CTTACTCTTTCTGCTCGGGAGGCTGAGGTTCCTACATTTCCAGCTCATGCTGGACTGTAC[CG]TAAGCAACAAGTGAAATGAGTTCAGTGATCTCATTCTAGTCCTTCGACTCCTGTCCACAT	37	3	114343779	CGGTACAGTCCAGCATGAGCTGGAAATGTAGGAACCTCAGCCTCCCGAGC	3	115826469	R
cg03556669	0.903259	-1.1596	4.39936	0.000211919	0.00890552	0.13355	0.644457	32064496	32064498	32064496	32064546		NA	rs9380279	1	HC	chr6_HCshore:32063619-32064994;chr6_ICshore:32063377-32065145	0	1	1	XY_NO	A_NO	32077150	32077151	12654	TNXB	NM_019105	71954	cg03556669	67674508	18785426	cg03556669	cg03556669	67674508	AAATACACAAACAAAAACTACAACACACAAACATATCCAAAAAACTACCA	18785426	GAATACACAAACGAAAACTACAACACGCGAACATATCCGAAAAACTACCG	I	A	Red	TCGTCCCCGCTGTAGCCCGTGTCGCAAATGCATTCGCCGTCCTCGCAGCGCCCGCGGCCC[CG]GCAGTCCCTCGGACATGTCCGCGTGCTGCAGTCCTCGCCTGTGTACCCGGGCCAGCACAC	37	6	32064497	GGGTACACAGGCGAGGACTGCAGCACGCGGACATGTCCGAGGGACTGCCG	6	32172475	F	rs9380279
cg03584351	0.759723	0.849575	5.58884	1.13218e-05	0.00156201	0.119147	3.43422	1184213	1184215	1184214	1184264		NA		NA	IC	.;chr7_IC:1183883-1184825	0	1	0	XY_NO	A_NO	1177892	1177893	-6321	C7orf50	NM_001134395	72491	cg03584351	74722302	74722302	cg03584351	cg03584351	74722302	RTTTTCTCTAACTAAATTAAACAAACTCACAATCCCRCRCCTAACATCTC	NA		II			GCAGGGGGCGAGGACACTTCCCGAGACGCGCTTCCCCTGCTGTAGGCAGGTGGGGTGACG[CG]AGATGCCAGGCGCGGGACTGTGAGCCTGTCCAACCCAGCCAGAGAAAACGTTCAGCATCT	37	7	1184214	TTTTCTCTGGCTGGGTTGGACAGGCTCACAGTCCCGCGCCTGGCATCTCG	7	1150740	F
cg03595018	-0.998205	1.63969	-4.88584	6.34123e-05	0.00437898	-0.132689	1.79281	937476	937478	937428	937478		NA		NA	LC	.;.	0	1	1	XY_NO	A_NO	919055	919056	-18421	LMF1	BC014196	72698	cg03595018	23799364	25661478	cg03595018	cg03595018	23799364	TACTAAAAATATTAAAACACACACAATCTCAATACCCATAAAAAAACTCA	25661478	TACTAAAAATATTAAAACACACGCGATCTCGATACCCGTAAAAAAACTCG	I	A	Red	TCCTGCAGCTCCTGCTGGGAGTGTTGGGGCACACGCGGTCTCGGTACCCGTGGGGGAGCT[CG]GCGGGCACGGGGGCGTGAGCCGAGGCTTCTGTCAGCAAGGCTGCTCTAGGCAGCAGGGCC	37	16	937477	TGCTGGGAGTGTTGGGGCACACGCGGTCTCGGTACCCGTGGGGGAGCTCG	16	877478	R
cg03597159	-0.981127	0.940071	-5.22561	2.74571e-05	0.00265761	-0.152245	2.59037	140910560	140910562	140910511	140910561		NA		NA	LC	.;.	0	1	0	XY_NO	A_NO	141049168	141049169	-138607	BC040304	BC040304	72752	cg03597159	10737402	10737402	cg03597159	cg03597159	10737402	AAAATCAAAACCATCRACCTCCCCTACRACAACATCTAAAAATAAAACAC	NA		II			AGGCGGCCAGGAAAATCAGAACCATCGGCCTCCCCTGCGGCAGCATCTAAGGATGAAACA[CG]CCCGACGGCTTCTGCTGCCTTCTGCCTGATCTTCCTCCCTATTACCCGTATCATGCAAAT	37	4	140910561	AAATCAGAACCATCGGCCTCCCCTGCGGCAGCATCTAAGGATGAAACACG	4	141130011	R
cg03598159	1.71482	-1.7653	6.32289	1.9636e-06	0.000543439	0.201079	5.0991	39055711	39055713	39055662	39055712		NA		NA	HC	chr19_HCshore:39055202-39056698;chr19_ICshore:39055091-39057152	0	1	0	XY_NO	A_NO	39104591	39104592	48880	MAP4K1	AK303267	72771	cg03598159	10604387	10604387	cg03598159	cg03598159	10604387	TAAAACTCTTCRTAAATTTCTACRAAAACACCATCTTCRAAATACAAATC	NA		II			GGCTGAGAAGATGGAGCTCTTCGTGAGTTTCTGCGAGGACACCATCTTCGAGATGCAGAT[CG]CCGCGCAGATCTCGGAGCCCGAGGGCGAGCCGGAGACCGACGAGGACGAGGGCGCGGGCG	37	19	39055712	GGAGCTCTTCGTGAGTTTCTGCGAGGACACCATCTTCGAGATGCAGATCG	19	43747552	R
cg03607573	-0.982796	-1.47596	-6.26616	2.2436e-06	0.000583343	-0.12973	4.9727	93471888	93471890	93471839	93471889		NA		NA	LC	.;.	13	1	0	XY_NO	A_NO	93474702	93474703	2814	TAF1D	NM_024116	72991	cg03607573	25656417	25656417	cg03607573	cg03607573	25656417	TTAAATAACCCATAATACTACAACTCTTATTAAAAAATTTTATAAACATC	NA		II			GATCATCCTATTTAAATAGCCCATAATGCTACAGCTCTTATTAAAGAGTTTTGTAGACAT[CG]TCTTGCTGTCACCCAGACTGGAGTGCAGTGGTGCAATCACAGCTCACTGCAACCTCAAAC	37	11	93471889	TAAATAGCCCATAATGCTACAGCTCTTATTAAAGAGTTTTGTAGACATCG	11	93111537	R
cg03608520	0.904193	-0.382332	6.84193	5.90482e-07	0.000251931	0.152014	6.23568	31696719	31696721	31696720	31696770		NA		NA	HC	chr6_HCshore:31696185-31696744;chr6_ICshore:31695775-31698401	0	1	0	XY_NO	A_NO	31697568	31697569	849	DDAH2	AK026191	73018	cg03608520	72699309	72699309	cg03608520	cg03608520	72699309	AAACTACAACTACTAAAACTACCACCTAAAAAATCATTACCRCTAAAACC	NA		II			GCTCCAGGGCCGCGTGATTAGGGCCGTGTCCCCTTGGATCACGGCCGTGTCGCCAAGCAG[CG]GTCCCAGCGGCAATGACTCCTCAGGTGGCAGTTCTAGCAGCTGTAGCCCCAGTCGTTGCC	37	6	31696720	CGGTCCCAGCGGCAATGACTCCTCAGGTGGCAGTTCTAGCAGCTGTAGCC	6	31804699	F
cg03609666	1.0609	-1.50582	5.42301	1.6943e-05	0.00199935	0.142098	3.05031	49250438	49250440	49250439	49250489		NA		NA	IC	.;chr19_IC:49248564-49251138	0	1	0	XY_NO	A_NO	49250165	49250166	-273	IZUMO1	NM_182575	73048	cg03609666	26797357	26797357	cg03609666	cg03609666	26797357	CTTAAAACTAAAATATCCACTTCRTAACTCRACAACCRTTTCCAAAAACC	NA		II			TGCCCCAGGACCCAGGCTTTGGGCTAGATCCGGCCCCCCAGGCCGCTGCCGCCCCCACCG[CG]GTCCTTGGAAACGGCTGTCGAGCCACGAAGTGGACATTTTAGCCCTAAGACTACAACTCC	37	19	49250439	TTAGGGCTAAAATGTCCACTTCGTGGCTCGACAGCCGTTTCCAAGGACCG	19	53942251	F
cg03621504	-0.628206	-0.415214	-4.56334	0.000141027	0.00702723	-0.105391	1.03175	116571239	116571241	116571240	116571290		NA		NA	LC	.;.	0	1	0	XY_NO	A_NO	116586458	116586459	15219	MIR620	NR_030351	73257	cg03621504	69650505	69650505	cg03621504	cg03621504	69650505	AAACCAACTTCTAAACAAAACCAAAAATTACAATACCAACCTAATCTACC	NA		II			CAGGAAGTGCTAACAATCTGGAAACAGCCTGTGCCTGAAGAAGAGCTCAATTCAGCATGA[CG]GTAGACCAGGCTGGTACTGTAACTCTTGGTTCTGCTCAGAAGCTGGTCTTAACGGGCTCT	37	12	116571240	CGGTAGACCAGGCTGGTACTGTAACTCTTGGTTCTGCTCAGAAGCTGGTC	12	115055623	F
cg03626579	0.888183	1.76556	4.91589	5.88717e-05	0.00419328	0.105449	1.86359	58868857	58868859	58868858	58868908		NA		NA	HC	chr19_HCshore:58867148-58868897;chr19_ICshore:58867212-58868973	0	1	0	XY_NO	A_NO	58869000	58869001	143	ZNF497	CCDS12977	73347	cg03626579	46612344	46612344	cg03626579	cg03626579	46612344	AAAACTATATCTAAAAACTAAAAAACCTAAAAAAACTCCACRAAAATTCC	NA		II			TCCCTGTTCGTCCGCCGCCCCCAGTGTGGCTTGCTGCCGCTGGCCGTCCCCTGCCTCCCT[CG]GAACCTCCGTGGAGTTTTCCCAGGCCCCCCAGCCTCCAGACACAGCCCCCTCAGAGAGGC	37	19	58868858	CGGAACCTCCGTGGAGTTTTCCCAGGCCCCCCAGCCTCCAGACACAGCCC	19	63560670	F
cg03637696	-0.952667	-2.05409	-5.60255	1.09518e-05	0.00153308	-0.102217	3.46585	30354662	30354664	30354613	30354663		NA	rs74080675	1	HC	chr12_HCshore:30354140-30354689;chr12_ICshore:30353727-30355065	0	1	0	XY_NO	A_NO	29937691	29937692	-416971	TMTC1	NM_175861	73551	cg03637696	74698403	74698403	cg03637696	cg03637696	74698403	CCCCACCTTCAAATACACTCCTATCTAAAACTTCCCTTTAAACCAAAACC	NA		II			CCGCTCAGCGTCCCCACCTTCAAGTGCACTCCTGTCTAGGGCTTCCCTTTGAGCCAGGGC[CG]GGTGTAGTTGCGGGACTGGCTTGAAGGGAATTTCTATTTCTCATCACGCCTTGGCCTCTC	37	12	30354663	CGGCCCTGGCTCAAAGGGAAGCCCTAGACAGGAGTGCACTTGAAGGTGGG	12	30245930	R
cg03654169	-0.739224	0.700587	-5.994	4.27451e-06	0.00086188	-0.119726	4.36076	11710910	11710912	11710911	11710961		NA		NA	LC	.;.	0	1	0	XY_NO	A_NO	11707161	11707162	-3749	CTSB	BX648239	73884	cg03654169	63740399	63740399	cg03654169	cg03654169	63740399	ATAACAACTCTAAACCTCCCTCTACTACCTACTAATATTAACCAATACCC	NA		II			TTCCGTTTGTTGACATAGTTGACCAGCTCATCCGACAGGGGATGGAAAGAGGGCCTGCTC[CG]GGCATTGGCCAACACCAGCAGGCAGCAGAGGGAGGCCCAGAGCTGCCACATGTTGGAAGC	37	8	11710911	CGGGCATTGGCCAACACCAGCAGGCAGCAGAGGGAGGCCCAGAGCTGCCA	8	11748320	F
cg03663556	-1.5407	-3.07175	-8.90601	7.02675e-09	1.63666e-05	-0.102425	10.3635	50900555	50900557	50900506	50900556		NA		NA	LC	.;.	0	1	0	XY_NO	A_NO	50861158	50861159	-39397	GRB10	NM_001001555	74075	cg03663556	43771509	43771509	cg03663556	cg03663556	43771509	ACACCCCCAAACAAACAATAAATACCTTTCCAAAAAACAAATATTACTCC	NA		II			CTTTTCTCTCCACACCCCCAAGCAAGCAGTAGGTGCCTTTCCAAAGAACAGGTATTGCTC[CG]TGGTTTCCAGACCAGCTCCAGTGAGTAAGACGAAGCTTTGTTTATCATCACTTCCCCACC	37	7	50900556	CGGAGCAATACCTGTTCTTTGGAAAGGCACCTACTGCTTGCTTGGGGGTG	7	50868050	R
cg03671075	1.44969	1.01792	7.72102	8.34722e-08	7.3137e-05	0.212	8.07255	78573679	78573681	78573680	78573730		NA	rs78054995	1	LC	.;.	0	1	0	XY_NO	A_NO	78678104	78678105	104425	CNOT6L	AK058188	74232	cg03671075	48761432	48761432	cg03671075	cg03671075	48761432	AAAAAAAATCAATCAATACTATTTATACAATATTCTTTCTATATAACCCC	NA		II			CAAGTATCACCACTTAAAAGAATTTTAGCAATCATTTTATTCAAACACTCAACCAGAGCA[CG]GGGTCACATAGAAAGAACATTGCACAAATAGCATTGACTGATTTTTTTTTCCATCCTTTA	37	4	78573680	CGGGGTCACATAGAAAGAACATTGCACAAATAGCATTGACTGATTTTTTT	4	78792704	F	rs78054995
cg03689552	-3.57435	-1.70004	-7.86427	6.12783e-08	6.02655e-05	-0.408813	8.36087	3292970	3292972	3292921	3292971		NA		NA	IC	.;chr16_IC:3292790-3293028	34	1	0	XY_NO	A_NO	3285456	3285457	-7514	ZNF200	NM_198087	74544	cg03689552	42751321	42751321	cg03689552	cg03689552	42751321	CCATAATATATCATCAATACATATCTTCACCCRAATTAACTAACATATTC	NA		II			TCCTCTGAAATCCATGGTGTGTCATCAGTACATGTCTTCACCCGGATTGACTAACATGTT[CG]TTCCTAACTTACCTCTGCTATAATCGGGTAGGCTCCGTGGGCACAGTAACTATTTTGTTA	37	16	3292971	CATGGTGTGTCATCAGTACATGTCTTCACCCGGATTGACTAACATGTTCG	16	3232972	R
cg03718620	0.877898	1.4975	6.66777	8.80442e-07	0.000327003	0.118655	5.85841	8771679	8771681	8771630	8771680		NA		NA	LC	.;.	8	1	0	XY_NO	A_NO	8768443	8768444	3237	ABAT	NM_020686	75113	cg03718620	64649410	64649410	cg03718620	cg03718620	64649410	AACCTTAAACATAATTAATACTTAATATAAAACAACTTCCTAACTAAAAC	NA		II			GTCTAATACATGGCCTTAAACATAGTTGATACTTAATATAAAACAGCTTCCTAGCTGAGG[CG]GGTGGATGGCTTGAGCCCAGGAGTTTGAGACCAGCGTGGGCAACATGGCAAAACCCCATC	37	16	8771680	GCCTTAAACATAGTTGATACTTAATATAAAACAGCTTCCTAGCTGAGGCG	16	8679181	R
cg03724423	0.781022	-1.27358	4.36855	0.000228772	0.00933395	0.11218	0.571734	27170754	27170756	27170705	27170755		NA	rs6461988	1	HC	chr7_HCshore:27169581-27170846;chr7_ICshore:27168745-27171170	0	1	0	XY_NO	A_NO	27170398	27170399	-356	HOXA4	NM_002141	75252	cg03724423	37756301	37756301	cg03724423	cg03724423	37756301	ACTTTAATTCCCRCTAAAAATTCAAACCCTATCAAACTATAAATCCTCTC	NA		II			CCAGCCCCCCAGCTTTGGTTCCCGCTGGGAATTCAGGCCCTGTCAGGCTGTAGGTCCTCT[CG]GGAGCCCTCTGCCTGCCCTACTGCTGGCCTAGGCCTCGGGCTGTCTGGCGGCCGCGACTC	37	7	27170755	CTTTGGTTCCCGCTGGGAATTCAGGCCCTGTCAGGCTGTAGGTCCTCTCG	7	27137280	R
cg03733219	1.37374	-2.082	4.83209	7.24301e-05	0.0047408	0.143436	1.66615	38886318	38886320	38886318	38886368		NA		NA	HC	chr19_HCshore:38885970-38887119;chr19_ICshore:38885947-38886987	21	1	1	XY_NO	A_NO	38880938	38880939	5381	SPRED3	NM_001042522	75444	cg03733219	12625452	39808422	cg03733219	cg03733219	12625452	AACAAAAAACACTAAAAACACAACCTCAATCAAAAAAACAAATAATACCA	39808422	AACGAAAAACGCTAAAAACGCAACCTCGATCAAAAAAACAAATAATACCG	I	C	Grn	CCTGCGTCGTGCGCTTCGCCAAGACCGGCGCGTTGAGGGGCGCTGCCCTGGGTCCCCCAG[CG]GCACTACCTGCCCCTTTGACCGAGGCTGCGCCCCCAGCGCCCCCCGCTCGCCCACCCCCC	37	19	38886319	CGGCACTACCTGCCCCTTTGACCGAGGCTGCGCCCCCAGCGCCCCCCGCT	19	43578159	F
cg03753683	0.719304	0.130608	4.88944	6.28508e-05	0.00435971	0.122182	1.80129	134791322	134791324	134791323	134791373		NA	rs61861075	1	HC	chr10_HCshore:134791159-134791688;chr10_ICshore:134790559-134791851	0	1	0	XY_NO	A_NO	134779037	134779038	12286	AK125849	AK125849	75838	cg03753683	30723368	30723368	cg03753683	cg03753683	30723368	AAAATATTCTAATAAACAAACRAATAAACTCACAAAACCCCTACCCTAAC	NA		II			AAAGACGAGTGCATGTTAGGATGAGGGGCCGGGGAAAATGCCCCCGCGGGTAAACAGCCC[CG]TCAGGGCAGGGGCTCTGTGAGTTCATTCGCTTGTTCACTAGAACATTCCTTGGCTGAAGT	37	10	134791323	GAATGTTCTAGTGAACAAGCGAATGAACTCACAGAGCCCCTGCCCTGACG	10	134641313	F	rs61861075
cg03755177	1.01234	-2.2091	5.21877	2.7922e-05	0.00268508	0.105822	2.57437	44349388	44349390	44349340	44349390		NA	rs73099815	1	HC	chr7_HCshore:44349072-44350057;chr7_ICshore:44348919-44349854	0	1	1	XY_NO	A_NO	44365229	44365230	15841	CAMK2B	AK290148	75875	cg03755177	15706390	36740370	cg03755177	cg03755177	15706390	AATAAATCCAAAAACCAAAAACACCAACCCATCAAAAAAAACTAAAAACA	36740370	AATAAATCCAAAAACCAAAAACACCAACCCATCGAAAAAAACTAAAAACG	I	A	Red	CAGTGGGACCTGAGTGGATCCAAAAGCCAGAGACACCAGCCCATCGGAAGAAACTGGGGA[CG]AGAGAGATTCCGACGCCAGCACCGTAGGGGCCGCACTCGGCGTCCGTCCGCGCAGCCTTG	37	7	44349389	CGTCCCCAGTTTCTTCCGATGGGCTGGTGTCTCTGGCTTTTGGATCCACT	7	44315914	R
cg03756485	1.03543	-1.34007	5.83233	6.2927e-06	0.0010869	0.145645	3.99313	102218836	102218838	102218787	102218837		NA		NA	LC	.;.	0	1	0	XY_NO	A_NO	102224644	102224645	5808	GNPTAB	BC094884	75893	cg03756485	44720455	44720455	cg03756485	cg03756485	44720455	AAAACCTCCCTAAAACTCATACCTCCTTAAAAAAATATCAAAACTACCTC	NA		II			TACTTGTCCATGAAGCCTCCCTAAAGCTCATGCCTCCTTGAAAAGGTGTCAGAACTGCCT[CG]AGGATGTTTCAACCCACAACATTCTTCTGTCTTCTGACTTTCTAAGCAATTGTTGTGTAC	37	12	102218837	CGAGGCAGTTCTGACACCTTTTCAAGGAGGCATGAGCTTTAGGGAGGCTT	12	100742968	R
cg03771939	0.867819	1.54461	6.42162	1.55846e-06	0.000469756	0.112005	5.31808	96161915	96161917	96161916	96161966		NA		NA	HC	chr10_HCshore:96161803-96163811;chr10_ICshore:96161326-96163666	0	1	0	XY_NO	A_NO	96162185	96162186	-269	TBC1D12	NM_015188	76212	cg03771939	51643474	51643474	cg03771939	cg03771939	51643474	AAAAAATATTAACRTAAATAAATCCTTCCAACTCTAATTAATCACCAATC	NA		II			AAGTGATGAAGCCCTGAACTGTGGCAATGATGCCGGAGAAGGATGTAAAAATCGTAAAGT[CG]ACTGGTGACCAATTAGAGCTGGAAGGACTTACCCACGCTAACACCTCCCAAATATGGGAG	37	10	96161916	CGACTGGTGACCAATTAGAGCTGGAAGGACTTACCCACGCTAACACCTCC	10	96151906	F
cg03779374	1.36977	-1.27582	5.3571	1.98997e-05	0.00218898	0.196364	2.89709	114343824	114343826	114343825	114343875		NA	rs7636898	1	IC	.;chr3_IC:114343628-114343870	49	1	0	XY_NO	A_NO	114343791	114343792	-33	ZBTB20	NM_001164346	76357	cg03779374	52803345	52803345	cg03779374	cg03779374	52803345	TCCTAACCTATACCAAACTATACAATCRCTTAATAATATAAACAAAAATC	NA		II			ATGCTGGACTGTACCGTAAGCAACAAGTGAAATGAGTTCAGTGATCTCATTCTAGTCCTT[CG]ACTCCTGTCCACATCACTAAGCGACTGCACAGCTTGGCACAGGCCAGGATGAGTCAGCAG	37	3	114343825	CGACTCCTGTCCACATCACTAAGCGACTGCACAGCTTGGCACAGGCCAGG	3	115826515	F	rs7636898
cg03780927	1.81732	-2.31213	7.69913	8.75306e-08	7.51557e-05	0.187885	8.02822	118781149	118781151	118781149	118781199		NA		NA	ICshore	.;chr11_ICshore:118780921-118782039	0	1	1	XY_NO	A_NO	118781416	118781417	-266	MIR4492	NR_039713	76386	cg03780927	15758307	44686311	cg03780927	cg03780927	15758307	CAAACCTACTAAAATAAACACAAACTAAACCTCAAACTAAAAACAAAACA	44686311	CGAACCTACTAAAATAAACACGAACTAAACCTCGAACTAAAAACGAAACG	I	A	Red	TCGTGCCCCACCCCCAGAGCGCTCCAGCCGTGGAGGGGGCCCGGGGTTGGGGCCACGCCC[CG]CCCCGTCCCCAGCTCGAGGCCTAGCCCGTGCCCATCCCAGCAGGCCCGGGCGGGCAGCGA	37	11	118781150	CGGGCCTGCTGGGATGGGCACGGGCTAGGCCTCGAGCTGGGGACGGGGCG	11	118286360	F
cg03784436	0.651009	-0.71758	4.64545	0.000115028	0.00623621	0.102885	1.22569	19145529	19145531	19145530	19145580		NA		NA	LC	.;.	0	1	0	XY_NO	A_NO	19156943	19156944	11414	TWIST1	CCDS5367	76447	cg03784436	25702468	25702468	cg03784436	cg03784436	25702468	CTCCCTTCTCTTTTCAAATCCTATAAATATTAATAACTTAAAAATCAACC	NA		II			CGAATTAATTAATTTATTTCACCTGGGAAATCGCACTTATTTTTCAACTGGGAAGGCAAA[CG]GCTGACCTTCAAGTTACTAACATCTACAGGACTTGAAAAGAGAAGGGAGTCTGTAACCTC	37	7	19145530	CGGCTGACCTTCAAGTTACTAACATCTACAGGACTTGAAAAGAGAAGGGA	7	19112055	F
cg03787603	-1.67363	2.85295	-6.76155	7.09699e-07	0.000284928	-0.132742	6.06209	101768609	101768611	101768610	101768660		NA		NA	IC	.;chr7_IC:101768214-101769038	0	1	0	XY_NO	A_NO	101928404	101928405	-159794	SH2B2	NM_020979	76499	cg03787603	15802458	15802458	cg03787603	cg03787603	15802458	AAACCTCCRTCCTAACTCTTCACTATTAAAACACTTAAAAACTAAATAAC	NA		II			GACGTTTGCGCTCTGGAAAGGTAAACTCAGGATGCTGTTGGCTCCTAAGCAGAAAGCAGG[CG]CCACCCAGCCTTCAAGTGCTTCAACAGTGAAGAGTTAGGACGGAGGCCCAGCCTGGAACA	37	7	101768610	CGCCACCCAGCCTTCAAGTGCTTCAACAGTGAAGAGTTAGGACGGAGGCC	7	101555330	F
cg03804621	0.738532	0.916059	5.76759	7.35208e-06	0.00119544	0.113946	3.84513	124638755	124638757	124638706	124638756		NA		NA	HC	chr10_HCshore:124638527-124640083;chr10_ICshore:124638572-124639988	0	1	0	XY_NO	A_NO	124639148	124639149	-392	LOC399815	NR_027282	76805	cg03804621	44610417	44610417	cg03804621	cg03804621	44610417	CAAAAAACATCAAATAAAATAACACCTAAAAAAAACCCRTATAACCCAAC	NA		II			CGCCGTAGGATCAGGGAGCATCAAATGAGATGGCACCTGGGGAAGGCCCGTGTGGCCCAG[CG]TCCACCACTAACGCCGTTCAATATCTACCTCAACTCCCCTCTAACGCGAGAATGTGTATG	37	10	124638756	CGCTGGGCCACACGGGCCTTCCCCAGGTGCCATCTCATTTGATGCTCCCT	10	124628746	R
cg03821121	-0.777877	-0.00904637	-9.15829	4.24904e-09	1.18702e-05	-0.133485	10.8237	12148287	12148289	12148288	12148338		NA		NA	LC	.;.	0	1	0	XY_NO	A_NO	12159936	12159937	-11648	MICAL2	AK294845	77062	cg03821121	38636347	38636347	cg03821121	cg03821121	38636347	ATCATAAACTACCTTATAATTTTTCTTCTATAATTAAACTAAACTATTAC	NA		II			TTGGGAAAGCAAGGCTTATGTGTGTAAAAAAAAAAAAAAAATTAAGTAACAGGAGATTTT[CG]CAACAGTTCAGCTCAATCATAGAAGAAAAACCACAAGGTAGTTCATGACTAATGTCCATC	37	11	12148288	CGCAACAGTTCAGCTCAATCATAGAAGAAAAACCACAAGGTAGTTCATGA	11	12104864	F
cg03842440	0.790696	0.842618	4.61205	0.000124967	0.00655285	0.120135	1.1468	41831531	41831533	41831532	41831582		NA		NA	LC	.;.	0	1	0	XY_NO	A_NO	41831540	41831541	-8	PDZRN4	AK131554	77442	cg03842440	40714488	40714488	cg03842440	cg03842440	40714488	ATATATAACAACATACTCTTCTTCRCTTTCCCTAAATATCTTACACTCAC	NA		II			CACTGATGCAGAGACGGGGGAGTGTTGCCATGAACTGACTGGAAACTCTGTGTGTGTATC[CG]TGAGTGCAAGATACTTAGGGAAAGCGAAGAAGAGCATGCTGCTACACACCACTCTGGCTT	37	12	41831532	TGTGTAGCAGCATGCTCTTCTTCGCTTTCCCTAAGTATCTTGCACTCACG	12	40117799	F
cg03853208	-1.0554	-1.42759	-5.7193	8.25921e-06	0.0012767	-0.145213	3.73443	25989762	25989764	25989763	25989813		NA		NA	ICshore	.;chr7_ICshore:25989344-25991869	0	1	0	XY_NO	A_NO	25989605	25989606	-157	MIR148A	NR_029597	77648	cg03853208	17628361	17628361	cg03853208	cg03853208	17628361	TCRAACTATTAAAACACCATTTCTATTAAACATTTACTCCTACTAACTAC	NA		II			CAATTTAGTTCAGGATGCGACCGATAATGGAACGGGTCATTAATTATGGAAAGTTACTGC[CG]CAGTCAGCAGGAGCAAATGCCCAACAGAAATGGTGTTTTAACAGCCCGATTCGACAAATT	37	7	25989763	CGGGCTGTTAAAACACCATTTCTGTTGGGCATTTGCTCCTGCTGACTGCG	7	25956288	F
cg03867429	0.787856	-0.469193	5.20394	2.89563e-05	0.00273874	0.131088	2.53971	57483182	57483184	57483183	57483233		NA		NA	LC	.;.	0	1	0	XY_NO	A_NO	57476012	57476013	7171	DQ578920	DQ578920	77904	cg03867429	69685301	69685301	cg03867429	cg03867429	69685301	ATATCTCCAAACCTTTTTAAATCCCTTCATTTTAACTTCAAATATAAAAC	NA		II			GCTCAGGAGGCAGGTGGTGCAGACGCAGAGGTCCCTCATCACCCTGCTCAGGTAGAAAAG[CG]TCTTACACTTGAAGTCAAAATGAAGGGACTCAAAAAGGTCTGGAGACACCAAGAACACAA	37	7	57483183	TGTCTCCAGACCTTTTTGAGTCCCTTCATTTTGACTTCAAGTGTAAGACG	7	57487125	F
cg03870862	0.840855	1.04953	4.6139	0.000124393	0.00653265	0.124099	1.15119	144624224	144624226	144624225	144624275		NA		NA	ICshore	.;chr8_ICshore:144622505-144624512	49	1	0	XY_NO	A_NO	144623619	144623620	-605	ZC3H3	NM_015117	77966	cg03870862	39729301	39729301	cg03870862	cg03870862	39729301	ATTCTACTTTTAACCTTTTATAAAATCTCCATAATTTTCTACRATACTAC	NA		II			CGTCATTGGAAACATGTACAAGTGTAAACCTCTGTGCGCTGTTGGTGGGAATGTAAATGG[CG]CAGCACCGCAGAAAACTATGGAGATTCCACAAAAGGTTAAAAGTAGAACTACCGGATATG	37	8	144624225	TTCTACTTTTAACCTTTTGTGGAATCTCCATAGTTTTCTGCGGTGCTGCG	8	144695368	F
cg03872934	-1.13385	-0.89572	-7.25046	2.3489e-07	0.000141921	-0.175663	7.10357	33151134	33151136	33151135	33151185		NA		NA	LC	.;.	0	1	0	XY_NO	A_NO	33145669	33145670	-5465	COL11A2	AK130938	78004	cg03872934	42728481	42728481	cg03872934	cg03872934	42728481	CAAAAATCACATTCTACCTATTTTATACCTTTCTTTTCTCTCTAAATCAC	NA		II			ACAGGAAGCAGTGAAGGAAAGAGGATCCAGGAAGTGAACCTTCAACAACAACATGGCTAC[CG]TGACCCAGAGAGAAAAGAAAGGCACAAAACAGGTAGAATGTGACTCCTGCAAAGGGAATC	37	6	33151135	AGGAGTCACATTCTACCTGTTTTGTGCCTTTCTTTTCTCTCTGGGTCACG	6	33259113	F
cg03874653	0.878106	1.16477	5.34372	2.05615e-05	0.00223861	0.125759	2.86592	123380205	123380207	123380206	123380256		NA	rs80257036	1	LC	.;.	0	1	0	XY_NO	A_NO	123383104	123383105	2899	MYLK	AF069604	78035	cg03874653	37724395	37724395	cg03874653	cg03874653	37724395	ACTAATACATTTAAATCTATTCTAAAACACTAATTTAACCCTATACTCCC	NA		II			AGGAGGAGCAGATGAGAGAGAACATCAAAGAAAAGTTTAAACTGATGCTTGCTGATAGGA[CG]GGAGTACAGGGCCAAATCAGTGCTTCAGAACAGATCTAAATGTACCAGTAAAGTGGATCA	37	3	123380206	CGGGAGTACAGGGCCAAATCAGTGCTTCAGAACAGATCTAAATGTACCAG	3	124862896	F	rs80257036
cg03882382	-2.40042	-2.06144	-10.9059	1.61817e-10	1.5076e-06	-0.254974	13.7589	4540064	4540066	4540015	4540065		NA		NA	LC	.;.	0	1	0	XY_NO	A_NO	4540035	4540036	-29	PLIN5	AK127689	78174	cg03882382	56730405	56730405	cg03882382	cg03882382	56730405	AAAAAAACATAATAACTCTACTCTTTTACTTCTAAATTATCCTAACCTAC	NA		II			CTGTCTGCTCCAAGAGGACATGGTAGCTCTGCTCTTTTGCTTCTGGGTTGTCCTGGCCTG[CG]GAGGTGGCCTTATACCTGCCTGGACTGGGGGCAGGGGAACCAACCCTGGGGAAGTCCCCA	37	19	4540065	CGCAGGCCAGGACAACCCAGAAGCAAAAGAGCAGAGCTACCATGTCCTCT	19	4491065	R
cg03890167	0.922611	-1.42258	5.5362	1.28641e-05	0.00169262	0.1282	3.31262	203242637	203242639	203242638	203242688		NA		NA	IC	.;chr1_IC:203242111-203242982	0	1	0	XY_NO	A_NO	203241936	203241937	-701	CHIT1	AK131093	78318	cg03890167	74604491	74604491	cg03890167	cg03890167	74604491	AAAACTAAACACRAAACAATAACTCCTAACCCTCCTACAACATCAACACC	NA		II			CCAAAGGTGGGGCTTCTCCTGTCCGCCCGGTCCTGGACTCCCGGCAGCGGCCGGCAGAGG[CG]GTGCTGATGCTGTAGGAGGGTCAGGAGCCACTGCCTCGTGCTCAGCCCCACGGGCGCCAC	37	1	203242638	GGGCTGAGCACGAGGCAGTGGCTCCTGACCCTCCTACAGCATCAGCACCG	1	201509261	F
cg03898365	0.879476	0.86105	4.45247	0.000185727	0.00827957	0.132833	0.769871	6897490	6897492	6897441	6897491		NA		NA	LC	.;.	0	1	0	XY_NO	A_NO	6897855	6897856	-364	OR10A4	NM_207186	78492	cg03898365	26738458	26738458	cg03898365	cg03898365	26738458	TTTACAAAAAATATACCTACCTAACCTCACCACTTTTCATTATATATCAC	NA		II			TACATTTTTGTTTTGCAAAAAATATACCTGCCTGACCTCACCACTTTTCATTATGTGTCA[CG]ACCTCTCTCTTCATAAATGCTTGGCCTGCCTTTCTTAGCACCATTATTGAAGAGAGATAA	37	11	6897491	TTGCAAAAAATATACCTGCCTGACCTCACCACTTTTCATTATGTGTCACG	11	6854067	R
cg03898832	-1.27752	2.2552	-5.88854	5.49936e-06	0.00100643	-0.133199	4.12127	140868129	140868131	140868130	140868180		NA		NA	LC	.;.	0	1	0	XY_NO	A_NO	140868807	140868808	-677	PCDHGC5	NM_018929	78502	cg03898832	41780332	41780332	cg03898832	cg03898832	41780332	TTAATAAAAACCTTATAAAATCTTACCCTAACTCTCCAACAATACTTTAC	NA		II			ACATTTGGGGTCTGGGGTGTCAGAAAAGCTAAGTCCCATGTCAGCTGACATTGAGATTTC[CG]CAAAGCATTGCTGGAGAGTCAGGGCAAGACTTTACAAGGTTCTTACTAATCTTTTCTCTC	37	5	140868130	CGCAAAGCATTGCTGGAGAGTCAGGGCAAGACTTTACAAGGTTCTTACTA	5	140848314	F
cg03901660	0.846907	-1.72409	4.67879	0.000105898	0.00593917	0.107865	1.30441	221050458	221050460	221050458	221050508		NA		NA	HC	chr1_HCshore:221050067-221051151;chr1_ICshore:221049763-221051276	0	1	1	XY_NO	A_NO	221052742	221052743	-2283	HLX	NM_021958	78572	cg03901660	27808502	67788342	cg03901660	cg03901660	27808502	CCTTACTCCCAACTCCCAAAAACAAACACAAAATACAAATCTTTAAAACA	67788342	CCTTACTCCCAACTCCCGAAAACAAACGCGAAATACAAATCTTTAAAACG	I	A	Red	CGAGGGGCCTGCAGGGGCCAGGCTTGGGCCTGGGGAAGGGGTAGAGGGGGCGGCGGGGGT[CG]CTCCAAAGACTTGTATTTCGCGTTTGCCTCCGGGAGCTGGGAGTAAGGCCTTGGATGGCG	37	1	221050459	CGCTCCAAAGACTTGTATTTCGCGTTTGCCTCCGGGAGCTGGGAGTAAGG	1	219117082	F
cg03906843	-1.21772	-1.2308	-4.66246	0.000110273	0.00609024	-0.16876	1.26587	151157435	151157437	151157436	151157486		NA		NA	LC	.;.	0	1	0	XY_NO	A_NO	151158577	151158578	1142	IGSF10	NM_001178146	78668	cg03906843	35626494	35626494	cg03906843	cg03906843	35626494	CAACTACCCATAAAAAACAAATACTACAACAACCTTCTAAAAAACCTTAC	NA		II			TGGGTGACAAAAATGAAACTGTTTTAGAAAAAAATAAATTTTACTTTGTTAGAATACCAA[CG]CAAGGTTCCTTAGAAGGTTGTTGCAGCATCTGCCCTCTATGGGCAGCTGTACAGTGACTA	37	3	151157436	CGCAAGGTTCCTTAGAAGGTTGTTGCAGCATCTGCCCTCTATGGGCAGCT	3	152640126	F
cg03909081	1.10091	1.8543	8.46321	1.73349e-08	2.83975e-05	0.12993	9.53244	41218804	41218806	41218755	41218805		NA		NA	LC	.;.	0	1	0	XY_NO	A_NO	41220026	41220027	-1221	MIR30E	NR_029846	78700	cg03909081	21673426	21673426	cg03909081	cg03909081	21673426	AAATATAAAACCAAATAAACTAATTTCTCCCCAAACTAATTTTTCACACC	NA		II			CCTTACTTGGAGGGTATAAAGCCAAGTGAACTAGTTTCTCCCCAGGCTAATTTTTCACAC[CG]CTCTTCTTTGTTACAGAGAAATGATATCGCCATGGCAATTACAAAATTTGATCAGTTTGA	37	1	41218805	CGGTGTGAAAAATTAGCCTGGGGAGAAACTAGTTCACTTGGCTTTATACC	1	40991392	R
cg03916756	-0.682408	0.61816	-5.10014	3.73722e-05	0.00319676	-0.111175	2.29659	79032486	79032488	79032438	79032488		NA		NA	IC	.;chr17_IC:79031996-79033151	0	1	1	XY_NO	A_NO	79008946	79008947	23541	BAIAP2	BC032559	78824	cg03916756	21800490	21717491	cg03916756	cg03916756	21800490	CAAACTATAACCAACAAAACAACCCTTAACACACAAAAAAACCTAAATCA	21717491	CGAACTATAACCGACAAAACGACCCTTAACGCACAAAAAAACCTAAATCG	I	C	Grn	CTGCTCCCAGAGCGAGCTGTGGCCGGCAGAGCGGCCCTTGACGCACAAGGAAGCCTGAGT[CG]CTGGAGAAACCACTTGGATTCCTCTTCCCTCTGGTCACGGAGGACAGGCTGCGCTCACTC	37	17	79032487	CGAGCTGTGGCCGGCAGAGCGGCCCTTGACGCACAAGGAAGCCTGAGTCG	17	76647082	R
cg03919488	-1.36965	-2.40755	-5.27491	2.43315e-05	0.00248814	-0.132066	2.70552	63179690	63179692	63179691	63179741		NA	rs78912506	1	LC	.;.	0	1	0	XY_NO	A_NO	63328664	63328665	148974	PPM1H	NM_020700	78871	cg03919488	63705388	63705388	cg03919488	cg03919488	63705388	AAATTAACTCAACTTCCCRACTAAAATACCTTTATATTAAACTATTCTTC	NA		II			TAAAAATGAGGAAAAAAAAAAAAAAAAGAGAGAAAAAGGCACTGGGGAGGAGTTGAGTCT[CG]AAGAACAGTCTAACATAAAGGTATTCCAGCCGGGAAGTTGAGTTAACTTCTGACTCAGGT	37	12	63179691	AGTTAACTCAACTTCCCGGCTGGAATACCTTTATGTTAGACTGTTCTTCG	12	61465958	F	rs78912506
cg03926025	0.654323	0.600115	4.42902	0.000196868	0.00854421	0.106981	0.714485	30430326	30430328	30430327	30430377		NA		NA	LC	.;.	0	1	0	XY_NO	A_NO	30457182	30457183	-26855	HLA-E	NM_005516	78983	cg03926025	69717302	69717302	cg03926025	cg03926025	69717302	TTTCTCTATACCTTCCCATCATATTTACACTCACTATAAAATAAAAAAAC	NA		II			GATCCTCAGCGCAGAGGGAGAAATCTCCTAAGAGTAGGAAGGAATAACAGAATTAGGAAG[CG]TTTCCTTACTTCACAGTGAGTGCAAACATGATGGGAAGGCATAGAGAAAAAGTAAGAAAT	37	6	30430327	TTCTCTATGCCTTCCCATCATGTTTGCACTCACTGTGAAGTAAGGAAACG	6	30538306	F
cg03926846	-1.09977	1.18385	-9.55391	1.96246e-09	7.34535e-06	-0.159597	11.5264	184678573	184678575	184678524	184678574		NA		NA	IC	.;chr4_IC:184678566-184678776	20	1	0	XY_NO	A_NO	184627083	184627084	51491	U6	.	78992	cg03926846	13683344	13683344	cg03926846	cg03926846	13683344	AATACAACACCTTAAAAAACTACAATTTAAAACTAAACACAATATCTTAC	NA		II			TGGGAACTAAAAATACAACACCTTAAGAAACTACAGTTTGGGGCTGGGCACAGTGTCTTG[CG]CTTGTAATCCCAGCACTTTGGGAGGCTGAGATGGGCGGATCGCTTGAGGCCAGGAGTTCA	37	4	184678574	CGCAAGACACTGTGCCCAGCCCCAAACTGTAGTTTCTTAAGGTGTTGTAT	4	184915568	R
cg03950599	2.7846	3.26586	6.93307	4.7983e-07	0.000222337	0.206993	6.43138	48698418	48698420	48698418	48698468		NA		NA	HC	chr19_HCshore:48697644-48698980;chr19_ICshore:48697580-48698972	0	1	1	XY_NO	A_NO	48722268	48722269	23850	CARD8	AF143869	79439	cg03950599	73639470	25775497	cg03950599	cg03950599	73639470	ACTCCCAATTACACTCAAAATAATCCACAAAAACAACTAAACCATAAACA	25775497	ACTCCCAATTACGCTCGAAATAATCCACGAAAACGACTAAACCGTAAACG	I	T	Red	GTGCCGCCTGGCTGGCGCGTCGTCGCCCGCAGCCTACGACGAGGCGCTGGCCGAGCTCCA[CG]CCCACGGCCCAGCCGCCTTCGTGGACTACTTCGAGCGCAACTGGGAGCCCCGCCGCGACA	37	19	48698419	CGCCCACGGCCCAGCCGCCTTCGTGGACTACTTCGAGCGCAACTGGGAGC	19	53390231	F
cg03957481	0.810279	-0.868301	4.32487	0.000254992	0.00990939	0.129063	0.468648	50986961	50986963	50986961	50987011		NA		NA	HC	chr22_HCshore:50986916-50987472;chr22_ICshore:50986744-50988297	0	1	1	XY_NO	A_NO	50986461	50986462	501	KLHDC7B	NM_138433	79580	cg03957481	58610398	23785430	cg03957481	cg03957481	58610398	ACAATTTCACACCTACTACATTTCCATAACTAAAATACCAACTATAAACA	23785430	ACGATTTCGCACCTACTACGTTTCCGTAACTAAAATACCGACTATAAACG	I	C	Grn	GGCCCCGCACAGCCCCCCGCGCAGAGGCCGCCTGGCCCCGCGGCCTCCTCCTCTGCGAGG[CG]CTCACAGCCGGTACCCCAGCTACGGAAACGCAGCAGGTGCGAAATCGCCCCGAGCTCGGA	37	22	50986962	GCGATTTCGCACCTGCTGCGTTTCCGTAGCTGGGGTACCGGCTGTGAGCG	22	49333828	F
cg03963853	-0.824087	1.26755	-5.20263	2.90494e-05	0.00274331	-0.115166	2.53665	4732368	4732370	4732320	4732370		NA		NA	IC	.;chr16_IC:4731441-4733356	0	1	1	XY_NO	A_NO	4743693	4743694	-11324	NUDT16L1	NM_032349	79722	cg03963853	64685447	32772373	cg03963853	cg03963853	64685447	TAACCACAAATCATTCATAATTCCCCTAAAACCTTACAATATATAAAACA	32772373	TAACCACGAATCATTCGTAATTCCCCTAAAACCTTACGATATATAAAACG	I	A	Red	GGCTCCTGGGGTTGGCCACGGGTCATTCGTGGTTCCCCTGGAGCCTTGCGGTGTATAGAG[CG]GCGGCTGCCAGGGGGACTCTGTGCCTCAGGCCTGTCGGTTCTCGTAGAAGAGTGTCAGGA	37	16	4732369	TGGCCACGGGTCATTCGTGGTTCCCCTGGAGCCTTGCGGTGTATAGAGCG	16	4672370	R
cg03969902	-0.718611	0.21238	-4.74253	9.04163e-05	0.0054185	-0.12173	1.4549	2980545	2980547	2980545	2980595		NA	rs72630915	1	HC	chr1_HCshore:2979684-2980992;chr1_ICshore:2978755-2981222	0	1	1	XY_NO	A_NO	2980349	2980350	-196	FLJ42875	AK124865	79825	cg03969902	58761328	52732408	cg03969902	cg03969902	58761328	TACTATTACCTAAATACACTACCTATAACCTTCAACCATATATTCACACA	52732408	TACTATTACCTAAATACGCTACCTATAACCTTCAACCGTATATTCACGCG	I	C	Grn	AGACCGGCGGCCCCGGGGTTGCGGGCGGCAGGAGGGACCGCCACTCCACGGCTGCGGGCG[CG]CGTGAACACACGGCTGAAGGTCATAGGCAGCGCATCCAGGCAACAGCATTCGTTGGCGGA	37	1	2980546	TGCTGTTGCCTGGATGCGCTGCCTATGACCTTCAGCCGTGTGTTCACGCG	1	2970406	F	rs72630915
cg03985415	0.720337	0.16756	5.77798	7.17066e-06	0.00117534	0.12257	3.8689	229340973	229340975	229340924	229340974		NA		NA	LC	.;.	0	1	0	XY_NO	A_NO	229406878	229406879	-65904	RAB4A	NM_004578	80131	cg03985415	35615432	35615432	cg03985415	cg03985415	35615432	AAAAAACAAAACAATACTCACAAAATCAACTCAAATCACACAATCAACTC	NA		II			TATGCCACTCAAAGGAACAAAACAATGCTCACAGAGTCAGCTCAGATCACACAGTCAGCT[CG]GAAACAGGAAAGCCTGCTAGCTTTTTGCCCAGGGTGAAGGAGAAACGAAGTAGAGAGTGC	37	1	229340974	AGGAACAAAACAATGCTCACAGAGTCAGCTCAGATCACACAGTCAGCTCG	1	227407597	R
cg03987648	0.859647	-1.12706	4.38467	0.000219794	0.00911234	0.12667	0.609779	140958770	140958772	140958721	140958771		NA	rs76905158	1	LC	.;.	0	1	0	XY_NO	A_NO	141049168	141049169	-90397	BC040304	BC040304	80179	cg03987648	21610435	21610435	cg03987648	cg03987648	21610435	ATATAACTCACAAAAAACCTACAACTTCAATTTTAAACAAACAAACRCAC	NA		II			TGTCTCCCACAATGTGACTCACAGGAGGCCTGCAGCTTCAGTTTTGAACAAACAAACGCA[CG]TCTTCATTCAGCACAAAGCTAACTAGTGTTAGTTATACAGCTAACTAGTTATGCAGGCTA	37	4	140958771	CGTGCGTTTGTTTGTTCAAAACTGAAGCTGCAGGCCTCCTGTGAGTCACA	4	141178221	R
cg03990139	0.805603	0.0807153	6.02357	3.98381e-06	0.00082395	0.137137	4.42768	42586062	42586064	42586063	42586113		NA		NA	LC	.;.	0	1	0	XY_NO	A_NO	42614171	42614172	-28108	DGKH	NM_001204504	80240	cg03990139	57703425	57703425	cg03990139	cg03990139	57703425	CAAATACAACTTCAACCACCTAATCTATACCTAATACCACRATAAAAAAC	NA		II			CACTAGCATCTACTTTGGTGCCCACTGCCCACATCTGGCTCTGGGCTACTGCTGTCCATT[CG]CCCTCCACCGTGGCATCAGGTATAGACCAGGTGGCTGAAGCTGCATCTGCTAATGGGGTT	37	13	42586063	CGCCCTCCACCGTGGCATCAGGTATAGACCAGGTGGCTGAAGCTGCATCT	13	41484063	F
cg03991547	-0.860672	1.06317	-4.84257	7.0576e-05	0.00466808	-0.133315	1.69085	112815118	112815120	112815070	112815120		NA		NA	IC	.;chr13_IC:112814887-112815280	0	1	1	XY_NO	A_NO	112762363	112762364	52756	AK055145	AK055145	80275	cg03991547	60661388	20754434	cg03991547	cg03991547	60661388	CACCATCACAAACAACTCATTCAACACCTATTTATTAAACAATTACTACA	20754434	CACCGTCACAAACGACTCATTCAACGCCTATTTATTAAACAATTACTACG	I	T	Red	AGCTTCCGGAAGCACCGTCACAGGCGACTCATTCAGCGCCTGTTTGTTGAGCAGTTACTG[CG]TTCTCATCACCACCCACACTAGGCGCGGCGTCAACACTCAGTGACCCCGAGAAGTGGCTT	37	13	112815119	CGCAGTAACTGCTCAACAAACAGGCGCTGAATGAGTCGCCTGTGACGGTG	13	111863120	R
cg03994820	0.7808	0.658843	4.44876	0.000187448	0.00831972	0.125989	0.761104	350681	350683	350633	350683		NA		NA	IC	.;chr3_IC:350340-351090	0	1	1	XY_NO	A_NO	361365	361366	-10683	CHL1	NM_001253388	80336	cg03994820	52797342	20711487	cg03994820	cg03994820	52797342	AATCCACTAAACCCCCTTCTTATAACCCAAACAATACACAATAAAACTCA	20711487	AATCCGCTAAACCCCCTTCTTATAACCCGAACGATACACAATAAAACTCG	I	C	Grn	TTCCTCCTCAGGAGTCCGCTGGGCCCCCTTCTTGTGGCCCGGACGGTGCACAGTGGAGCT[CG]CACTGCTGTTGCCAAGGTGCGCGGCCGGCAGCTCCTCGCCAGGGCCCCGGTGCAGGCCGG	37	3	350682	AGTCCGCTGGGCCCCCTTCTTGTGGCCCGGACGGTGCACAGTGGAGCTCG	3	325682	R
cg03996020	-0.882271	0.420852	-4.83576	7.17759e-05	0.00471875	-0.146256	1.67479	157180123	157180125	157180074	157180124		NA	rs74877838	1	IC	.;chr7_IC:157179929-157180160	0	1	0	XY_NO	A_NO	157172509	157172510	7615	DNAJB6	AK124827	80368	cg03996020	56633391	56633391	cg03996020	cg03996020	56633391	CTCTAATATTAAAAATCCCACTCACAACTAACATTATACRATCATAAAAC	NA		II			GGGACAGCGCCCTCTAGTGTTGGAAATCCCACTCACAACTAGCATTGTGCGATCATAGAG[CG]CGCTTTTGTTTATGCCATCAGGACGGGTGGTTTTTTGTTACTAAATAAATTCAAGTAGAT	37	7	157180124	TCTAGTGTTGGAAATCCCACTCACAACTAGCATTGTGCGATCATAGAGCG	7	156872885	R	rs74877838
cg03996822	0.936787	-1.75338	5.36104	1.97091e-05	0.00217566	0.118079	2.90625	74486557	74486559	74486508	74486558		NA		NA	LC	.;.	0	1	0	XY_NO	A_NO	74486339	74486340	-218	RASSF6	NM_201431	80380	cg03996822	68736493	68736493	cg03996822	cg03996822	68736493	AATTAACCTATAAAAAATAACACCAACCAAAACTAAACRCCATTATTCAC	NA		II			AGACTGTAGGTAATTGGCCTGTGAGAAATGACACCAACCAAGACTGAACGCCATTATTCA[CG]TCTTTCTTTTTAAGATTTTTCTTTTCCAATTTGAGATTTGTTAACTTTCTTTTCCTTGTT	37	4	74486558	ATTGGCCTGTGAGAAATGACACCAACCAAGACTGAACGCCATTATTCACG	4	74705422	R
cg03998655	-1.33315	2.51516	-7.96116	4.97948e-08	5.25944e-05	-0.121015	8.55411	1424606	1424608	1424606	1424656		NA		NA	IC	.;chr16_IC:1424431-1424716	0	1	1	XY_NO	A_NO	1429683	1429684	5077	UNKL	BC000150	80426	cg03998655	41703409	43679486	cg03998655	cg03998655	41703409	AAAAATCTACAAAAACAAAACTCAATATCAAATAAATAAAACAATAACCA	43679486	AAAAATCTACGAAAACGAAACTCGATATCGAATAAATAAAACAATAACCG	I	C	Grn	TGGCCAGCCCCTGCCTGGTGCTCGGTTCAGACAAGCTGGGGCCCAGCAGAAGCAAAGAGG[CG]GTCACTGCCCCACCTACCCGACATCGAGTCCCGCCCTCGCAGACCTCCTGCAGCCTCACT	37	16	1424607	GGAGGTCTGCGAGGGCGGGACTCGATGTCGGGTAGGTGGGGCAGTGACCG	16	1364608	F
cg03998866	0.932502	1.56439	4.65951	0.000111085	0.00611541	0.122141	1.25889	88935316	88935318	88935268	88935318		NA	rs73254213,rs79064956,rs8047028,rs8059583	4	IC	.;chr16_IC:88934770-88936022	50	1	1	XY_NO	A_NO	88933067	88933068	-2249	PABPN1L	NM_001080487	80430	cg03998866	13756302	25712455	cg03998866	cg03998866	13756302	AATAAAAAACTAACAAATTCACATTCACCTCCAATAAACAAAAAATAACA	25712455	AATAAAAAACTAACAAATTCGCATTCGCCTCCGATAAACGAAAAATAACG	I	T	Red	ACTGCCACAGGGAATAGGAAGCTGGCAGGTTCGCATTCGCCTCCGGTGAGCGGAGGGTAA[CG]TTAGCTCTGTCCTTTGTCCCATACCTGGGAAGATAAGCTGCTAGATCACACTATCTGGGT	37	16	88935317	CGTTACCCTCCGCTCACCGGAGGCGAATGCGAACCTGCCAGCTTCCTATT	16	87462818	R
cg04002235	1.24645	-0.497353	4.70648	9.88684e-05	0.00571329	0.202074	1.36981	128560442	128560444	128560393	128560443		NA		NA	ICshore	.;chr11_ICshore:128559001-128560665	0	1	0	XY_NO	A_NO	128563810	128563811	-3367	FLI1	M93255	80490	cg04002235	15700472	15700472	cg04002235	cg04002235	15700472	ATCTTAACCRAATCAAAAAAACTAACATTAAACRAACCAAAACACRTTTC	NA		II			GTGTCTGGAAAGTCTTGACCGGGTCAAAAGGGCTGACATTGAGCGAGCCAAGACACGTTT[CG]ACCCGCCGCTCCCCTCCCGGGGGAAGCAGGACTTCCGCATCTTTGAAAATACTGTCAAGT	37	11	128560443	TCTTGACCGGGTCAAAAGGGCTGACATTGAGCGAGCCAAGACACGTTTCG	11	128065653	R
cg04007303	-1.15536	-0.415977	-5.56212	1.20796e-05	0.0016283	-0.186937	3.37254	100618040	100618042	100618041	100618091		NA		NA	LC	.;.	0	1	0	XY_NO	A_NO	100615536	100615537	2505	FOXE1	NM_004473	80592	cg04007303	74778386	74778386	cg04007303	cg04007303	74778386	TTAAATAACTACTCAAAAACCCTAAATAACCCACCATTACTACCAAATAC	NA		II			GACTCTATCCACCGCCCCCGGGTTATCATTCAGGGCCCCATCATCTTGGATGCTGCCCTG[CG]TATTTGGCAGCAATGGTGGGCCACCCAGGGCCTCTGAGTAGCCACCCAAAGCCTAGCCGC	37	9	100618041	TGGGTGGCTACTCAGAGGCCCTGGGTGGCCCACCATTGCTGCCAAATACG	9	99657862	F
cg04021733	-0.871846	1.02404	-4.32832	0.000252813	0.00986542	-0.12791	0.476799	3713338	3713340	3713289	3713339		NA	rs77474067,rs79130058,rs79727645	3	LC	.;.	0	1	0	XY_NO	A_NO	3752245	3752246	38907	PXDC1	NM_183373	80889	cg04021733	48711356	48711356	cg04021733	cg04021733	48711356	AACCCAAAAAATCTATCATATACACTTCCTCATTCTTCTTTCTAATAAAC	NA		II			CAAATAAGCCAGACCCAGAGAATCTGTCATGTACACTTCCTCATTCTTCTTTCTGGTGAG[CG]GGAGGAGAAATTCCAGTGAAGGAGAGGAGCAAATACCCTCTCACGGCCACCCTGGGACTA	37	6	3713339	ACCCAGAGAATCTGTCATGTACACTTCCTCATTCTTCTTTCTGGTGAGCG	6	3658338	R	rs34083107
cg04027736	-1.23298	-1.31233	-7.00093	4.11414e-07	0.000202824	-0.173451	6.57634	27143402	27143404	27143354	27143404		NA		NA	IC	.;chr7_IC:27142387-27143857	0	1	1	XY_NO	A_NO	27142393	27142394	-1009	HOXA2	NM_006735	81007	cg04027736	54783465	65602429	cg04027736	cg04027736	54783465	ATATATCCAAATCCCCATAACCAAAACAACAACCAACCAAAAAAATACCA	65602429	ATATATCCAAATCCCCGTAACCAAAACGACGACCAACCAAAAAAATACCG	I	C	Grn	AACCCCAGGTCCATGTGTCCAAATCCCCGTAGCCAGGGCGGCGGCCAGCCAAAGAAATGC[CG]CCCCGAGCAGGCGCGTGCGGCTCCTGGCATTCTGGGTTTCATACCCGTAGGGCTCGGGTG	37	7	27143403	ATGTGTCCAAATCCCCGTAGCCAGGGCGGCGGCCAGCCAAAGAAATGCCG	7	27109928	R
cg04033732	-0.739038	-0.908299	-5.98637	4.35301e-06	0.000872234	-0.114826	4.34347	67707095	67707097	67707096	67707146		NA		NA	LC	.;.	0	1	0	XY_NO	A_NO	67711386	67711387	4291	AX747090	AX747090	81109	cg04033732	72804341	72804341	cg04033732	cg04033732	72804341	AAATACTCCCACATAAAAAAAAACCATATAACCAACCCAAAATAACACTC	NA		II			TTAAAGCAGCTCTGCATTCAGCCCACTGCAGTACCCTCCCCCCAGCACATTCTGGGAACC[CG]AGTGCCATTCTGGGTTGGCCACATGGCCCTTTCTTATGTGGGAGCATCTAAGTCAGGCTT	37	16	67707096	GATGCTCCCACATAAGAAAGGGCCATGTGGCCAACCCAGAATGGCACTCG	16	66264597	F
cg04034290	0.766956	0.905266	4.84389	7.03459e-05	0.00466057	0.117319	1.69396	119586904	119586906	119586905	119586955		NA		NA	LC	.;.	0	1	0	XY_NO	A_NO	119633239	119633240	-46334	SAMD12-AS1	NR_038210	81112	cg04034290	54600465	54600465	cg04034290	cg04034290	54600465	ATTCCAAAACCCCAATACATATATATTAAATTCTTAAACAAAACTCAAAC	NA		II			CAGAGCTTAACATGTTAGTAATAAAAGCTTACCTCTTCGGATATAAGTTTACTGTAGTTT[CG]TTTGAGCCCTGTCCAAGAACTCAATATACATGTACTGGGGTCCTGGAACTCACATAGCAT	37	8	119586905	CGTTTGAGCCCTGTCCAAGAACTCAATATACATGTACTGGGGTCCTGGAA	8	119656086	F
cg04035377	0.674919	-0.156833	8.02153	4.37828e-08	4.89251e-05	0.1157	8.6738	48693118	48693120	48693069	48693119		NA	rs34608191	1	HC	chr3_HCshore:48693099-48694907;chr3_ICshore:48693025-48694882	0	1	0	XY_NO	A_NO	48689480	48689481	-3638	CELSR3	AB011536	81133	cg04035377	62621311	62621311	cg04035377	cg04035377	62621311	TATATACTCAAATACACAATAAAACAAACCTAAAAAAACTTAAACCCTAC	NA		II			ATGGCGTGGAGTGTGTGCTCAGGTGCACAGTGAAGCAAACCTGAGGGGACTTGGGCCCTG[CG]TCCTCCAGCACACACGCACCCTTTCGCCGTCACATCCGGGGCACCCACCCGTGGAATATG	37	3	48693119	CGCAGGGCCCAAGTCCCCTCAGGTTTGCTTCACTGTGCACCTGAGCACAC	3	48668123	R
cg04043957	1.23176	2.47723	5.15519	3.26401e-05	0.00294487	0.112609	2.4256	1860214	1860216	1860214	1860264		NA		NA	IC	.;chr11_IC:1859858-1860343	0	1	1	XY_NO	A_NO	1860232	1860233	-17	TNNI2	NM_003282	81264	cg04043957	74670417	28610409	cg04043957	cg04043957	74670417	CCTAAAATCTAAACAACAAAACTAAAAACAAAATCAAACCAACAACAACA	28610409	CCTAAAATCTAAACAACAAAACTAAAAACGAAATCAAACCGACAACGACG	I	A	Red	CAGGGGCCCAGCCTGGGGGAGGCCATTTATACCCCTCCCCCTGGGCCCACCAGCCCAACT[CG]CCGCTGCCGGCCTGACCTCGCTCCCAGCCCTGCTGCCCAGATTCTAGGTGAGGCCCAGCC	37	11	1860215	CGCCGCTGCCGGCCTGACCTCGCTCCCAGCCCTGCTGCCCAGATTCTAGG	11	1816791	F
cg04046364	-0.60586	0.495396	-4.36497	0.000230818	0.00938464	-0.100337	0.563275	58210660	58210662	58210611	58210661		NA		NA	LC	.;.	0	1	0	XY_NO	A_NO	58209851	58209852	-809	AVIL	NM_006576	81298	cg04046364	44661313	44661313	cg04046364	cg04046364	44661313	TAAAACAAAAAATTCTAAATACTAACAAAATATAACCTAATCTAACCTAC	NA		II			AGGGCTGGGCCTGGGACAAAGGGTTCTGGGTGCTAGCAGGGTGTGGCCTGGTCTGGCCTG[CG]GACAGATGGCTTCCTTTTTCCCTCCCACACAGACCCAAGCTTCTGTGTGGAAGCGTGAAC	37	12	58210661	CGCAGGCCAGACCAGGCCACACCCTGCTAGCACCCAGAACCCTTTGTCCC	12	56496928	R
cg04049981	0.798498	-1.37754	4.7575	8.71255e-05	0.00529874	0.11121	1.49021	48894893	48894895	48894844	48894894		NA		NA	IC	.;chr17_IC:48894513-48894960	0	1	0	XY_NO	A_NO	48912010	48912011	-17116	WFIKKN2	AK131196	81357	cg04049981	68666359	68666359	cg04049981	cg04049981	68666359	ACTTATAAATTTCTCCTACTTAAACTACTTATAAATTTCCACCTTACTAC	NA		II			CTACCAGGGCTGCTTGTGAATTTCTCCTACTTGGGCTGCTTGTGAATTTCCACCTTGCTG[CG]GTGTCTTCTTCCTCGGTTTACTTCACACATATTTGAGTGAGGATTACTTGCCCTTGGGGA	37	17	48894894	CGCAGCAAGGTGGAAATTCACAAGCAGCCCAAGTAGGAGAAATTCACAAG	17	46249893	R
cg04052466	1.26213	-2.47747	6.01342	4.08132e-06	0.000838718	0.117416	4.4047	2251060	2251062	2251060	2251110		NA		NA	HC	chr19_HCshore:2250546-2252871;chr19_ICshore:2250403-2254508	0	1	1	XY_NO	A_NO	2250637	2250638	424	MIR4321	NR_036207	81395	cg04052466	15726311	30744315	cg04052466	cg04052466	15726311	TTCCACAAATAACCTAAAACCCACAATTAAAAAAATTAAAAACAACCACA	30744315	TTCCGCGAATAACCTAAAACCCGCAATTAAAAAAATTAAAAACGACCACG	I	A	Red	CGCCCAGGTGCGCGCAGGCACCGGGACACGGGGCAGGAGCGGGCGGGGGCGGCGTGGCCT[CG]TGGCCGCTCTCAACTCCTCCAATTGCGGGTTCCAGGCCATCCGCGGAACTCGAGGAGTCG	37	19	2251061	CGTGGCCGCTCTCAACTCCTCCAATTGCGGGTTCCAGGCCATCCGCGGAA	19	2202061	F
cg04063345	0.671668	0.0508621	4.50062	0.000164796	0.00774441	0.113995	0.883579	152130057	152130059	152130008	152130058		NA		NA	HC	chr6_HCshore:152128445-152130103;chr6_ICshore:152128229-152130524	0	1	0	XY_NO	A_NO	152128813	152128814	1245	ESR1	AF258450	81608	cg04063345	60703383	60703383	cg04063345	cg04063345	60703383	AAATATATCAACTATAATAATAACTTTCTAAAAAACRATTCCTATCACCC	NA		II			TATTTGATTGGAAATATGTCAGCTATGATGATGACTTTCTGGGAAGCGATTCCTGTCACC[CG]CTTTCCCCTCCTCCCCACCCCACGTCCTGGGGCTTTAGAGAGCGATTGGGAGTTGAATGG	37	6	152130058	CGGGTGACAGGAATCGCTTCCCAGAAAGTCATCATCATAGCTGACATATT	6	152171751	R
cg04065086	0.767563	-1.39864	6.12076	3.16268e-06	0.000717646	0.105355	4.64689	151104185	151104187	151104136	151104186		NA		NA	HC	chr1_HCshore:151103439-151106040;chr1_ICshore:151103475-151106201	0	1	0	XY_NO	A_NO	151119139	151119140	14954	SEMA6C	AK311613	81648	cg04065086	62731462	62731462	cg04065086	cg04065086	62731462	AAACAAATTCTCCTAAAAACAAAATTTTCTAATATAAAACTTCAAATAAC	NA		II			CAAAATCTGCCAGACAAATTCTCCTAAGGACAAGATTTTCTGATGTGGAACTTCAAGTAA[CG]TACACTGCAGCTTCATTTTATTTCTCAAAAAATTCCCTCCGCCGCCCCATCCCATAGACT	37	1	151104186	GACAAATTCTCCTAAGGACAAGATTTTCTGATGTGGAACTTCAAGTAACG	1	149370810	R
cg04078115	0.723327	-0.593815	4.4353	0.000193821	0.00846945	0.118984	0.729317	33278113	33278115	33278114	33278164		NA		NA	IC	.;chr22_IC:33277927-33278166	0	1	0	XY_NO	A_NO	33196801	33196802	81313	TIMP3	NM_000362	81900	cg04078115	74682425	74682425	cg04078115	cg04078115	74682425	CAACTTATCAAAAAAAACCATCAAACRTTTCACCTAACAACCCAAATCCC	NA		II			AAGGAACCTCGAGGGTTTCCTGGGAGACAGGGGAGGGCAGGATGTGACGTCTGTCTGTGA[CG]GGACCTGGGCTGTCAGGTGAAACGCCTGATGGTCTTCCCTGACAAGCTGCGGCTGCCTCT	37	22	33278114	CGGGACCTGGGCTGTCAGGTGAAACGCCTGATGGTCTTCCCTGACAAGCT	22	31608114	F
cg04084354	-0.982799	-1.13995	-5.69334	8.79312e-06	0.00132213	-0.142558	3.67482	56721794	56721796	56721795	56721845		NA		NA	LC	.;.	0	1	0	XY_NO	A_NO	57045256	57045257	323462	PPAP2B	NM_003713	82016	cg04084354	19803510	19803510	cg04084354	cg04084354	19803510	TCACTTCCCTCTAAATCTTACAATTACTAAAAAACCTTAATTTTTACCAC	NA		II			GACCAAGCTCAGGGAGAGTGGGAATCGAAAACAAGGCCAAGAATTATGAAATAATGTACA[CG]TGGCAAAAACTAAGGCTCTTTAGTAACTGCAAGATCTAGAGGGAAGTGAATGAGCAGAAA	37	1	56721795	CGTGGCAAAAACTAAGGCTCTTTAGTAACTGCAAGATCTAGAGGGAAGTG	1	56494383	F
cg04084883	-0.668033	0.411433	-4.72758	9.38313e-05	0.00553031	-0.111587	1.4196	862517	862519	862517	862567		NA		NA	IC	.;chr7_IC:861932-862985	0	1	1	XY_NO	A_NO	856251	856252	6267	SUN1	NM_001171945	82023	cg04084883	22666374	41760359	cg04084883	cg04084883	22666374	TATATAAAAATTCACAAATAACCACAAAACCATATATATACAAAAATTCA	41760359	TATATAAAAATTCACGAATAACCACAAAACCGTATATATACGAAAATTCG	I	C	Grn	ACATGCCGGGAGGAAGAATGAGAGGCCCAAGCGCAGCACACACAGCCCTGTGGCCACCCG[CG]AATTCCCGCACACACACGGCCCTGTGGCCACCCGTGAATTCCCACACACACACGGCCCTG	37	7	862518	TGTGTGGGAATTCACGGGTGGCCACAGGGCCGTGTGTGTGCGGGAATTCG	7	829044	F
cg04087571	-0.834094	1.39967	-7.39756	1.69448e-07	0.000116823	-0.115529	7.41005	116723029	116723031	116723030	116723080		NA		NA	LC	.;.	0	1	0	XY_NO	A_NO	116732098	116732099	9069	SIK3	BC035583	82075	cg04087571	73727432	73727432	cg04087571	cg04087571	73727432	AAATAATTACTTACTCTATCTTAATACCTACAAACATCAAACCTAAAAAC	NA		II			GGCCTCTGCAAACCAAAACACCCACCCTCCTTTGGGCTCTGCCTTGTCTGCTGTCTTCCC[CG]CCTTCAGGTCTGATGCCTGTAGGCACCAAGACAGAGCAAGCAACCACCTGACAAATCATG	37	11	116723030	GGTGGTTGCTTGCTCTGTCTTGGTGCCTACAGGCATCAGACCTGAAGGCG	11	116228240	F
cg04092800	1.00777	-1.37704	5.17722	3.092e-05	0.00285039	0.139423	2.47719	40681443	40681445	40681444	40681494		NA		NA	HC	chr5_HCshore:40680834-40682293;chr5_ICshore:40679011-40682206	0	1	0	XY_NO	A_NO	40680031	40680032	1413	PTGER4	NM_000958	82172	cg04092800	26621391	26621391	cg04092800	cg04092800	26621391	CTTATCCACRTAATAACTATAAAAATAAACATAATTAATAACCAAATAAC	NA		II			TTCATTCTGCTCTTCTTCAGCCTGTCCGGCCTCAGCATCATCTGCGCCATGAGTGTCGAG[CG]CTACCTGGCCATCAACCATGCCTATTTCTACAGCCACTACGTGGACAAGCGATTGGCGGG	37	5	40681444	TTGTCCACGTAGTGGCTGTAGAAATAGGCATGGTTGATGGCCAGGTAGCG	5	40717201	F
cg04095097	0.873853	-1.94787	4.4794	0.000173714	0.00796415	0.103562	0.833456	15515111	15515113	15515112	15515162		NA	rs12263141	1	LC	.;.	0	1	0	XY_NO	A_NO	15413057	15413058	-102054	FAM171A1	NM_001010924	82225	cg04095097	37809477	37809477	cg04095097	cg04095097	37809477	AAAAATAAACTCCTTTCTTTAATAAACTCTAAATAATTCAAAAACTCCTC	NA		II			ATCCTAGGGGGTGGCCCTCCCCAGGACCTCTACCCCTTACCTAGAGGAGGAAATGTCTCC[CG]AGGAGTCCCTGAACTACTCAGAGCTCATCAAAGAAAGGAGTCTACTTCCCTGGAGAGTTG	37	10	15515112	GAAGTAGACTCCTTTCTTTGATGAGCTCTGAGTAGTTCAGGGACTCCTCG	10	15555118	F	rs12263141
cg04099543	-0.593535	-0.320103	-6.77363	6.90325e-07	0.000281217	-0.100711	6.08822	72983404	72983406	72983405	72983455		NA		NA	LC	.;.	0	1	0	XY_NO	A_NO	72983246	72983247	159	P2RY6	NM_004154	82320	cg04099543	15693409	15693409	cg04099543	cg04099543	15693409	CTCRTAAAACAACCCCTACTACCAATCAATTCTATACCTAAAACTATCRC	NA		II			TCCCCAGGTCTCTCGGTTTCCTCATCTGCTGCCTCTCCAGACTTCTGCCAGAACATTGCA[CG]CGACAGTTTCAGGCACAGAACTGACTGGCAGCAGGGGCTGCTCCACGAGTGGGAATTTGC	37	11	72983405	CGCGACAGTTTCAGGCACAGAACTGACTGGCAGCAGGGGCTGCTCCACGA	11	72661053	F
cg04103837	-1.1606	1.67633	-5.24049	2.64733e-05	0.00260203	-0.146578	2.62514	68469579	68469581	68469580	68469630		NA		NA	LC	.;.	22	1	0	XY_NO	A_NO	68497733	68497734	28154	DQ584699	DQ584699	82422	cg04103837	11804331	11804331	cg04103837	cg04103837	11804331	CTTTCATTCATATCCTATTATTCTTACAAACATAAACACACCTAACTCTC	NA		II			GGTTATTCTCTATTGAACATCTGTGCATCTCTGCTCCCACCCATTGAGTTGCATGTTTAC[CG]AGAGTTAGGTGTGTTTATGCCTGTAAGAACAACAGGATATGAATGAAAGTGATTCATGCA	37	8	68469580	TTTCATTCATATCCTGTTGTTCTTACAGGCATAAACACACCTAACTCTCG	8	68632134	F
cg04118910	0.883557	1.61913	4.48725	0.00017036	0.00788348	0.10715	0.852001	114875169	114875171	114875169	114875219		NA		NA	ICshore	.;chr13_ICshore:114873487-114875554	2	1	1	XY_NO	A_NO	114898094	114898095	22925	RASA3	AK295861	82753	cg04118910	44762423	57807346	cg04118910	cg04118910	44762423	CTCACAACATTTAAAAACTCAAAAACCTAATCTCCAAATATACACAACCA	57807346	CTCACGACGTTTAAAAACTCGAAAACCTAATCTCCAAATATACACAACCG	I	A	Red	CAAAGCAAAACTGGAGCCCAGGACTCTCTGACTTAAGCTCATCCTCCTTCTGCTCCATCC[CG]GCTGTGCACACCTGGAGACCAGGCCCTCGAGCCTCCAAACGCCGTGAGCAGCCTCCTCCT	37	13	114875170	CGGCTGTGCACACCTGGAGACCAGGCCCTCGAGCCTCCAAACGCCGTGAG	13	113893272	F
cg04128884	-0.984044	0.561265	-5.43707	1.6372e-05	0.00195956	-0.161459	3.08297	714515	714517	714467	714517		NA		NA	HC	chr4_HCshore:714220-714821;chr4_ICshore:712992-714780	0	1	1	XY_NO	A_NO	727672	727673	-13156	PCGF3	BX648409	82950	cg04128884	35692321	63707319	cg04128884	cg04128884	35692321	ATAAACAAACAATAACATACATATAAACCCAACATAAACAAACAATAACA	63707319	ATAAACGAACGATAACGTACGTATAAACCCGACGTAAACGAACGATAACG	I	T	Red	TGTGGACCCGGGGTGGACGGGCGGTGACGTGCGTGTGGACCCGGCGTGGACGGGCGGTGA[CG]TGCGTGTGGACCCGGCGTGGACGCAGCCCCGACGTGAATGGATGTGGTTCCGACGTGACT	37	4	714516	GTGGACGGGCGGTGACGTGCGTGTGGACCCGGCGTGGACGGGCGGTGACG	4	704516	R
cg04132891	0.831913	0.650927	4.49554	0.000166886	0.00779744	0.13559	0.871597	112351646	112351648	112351597	112351647		NA		NA	LC	.;.	0	1	0	XY_NO	A_NO	112358762	112358763	7116	CCDC80	AK304561	83041	cg04132891	51640419	51640419	cg04132891	cg04132891	51640419	TACAAACCCTTTACCCAAAAATACCTTTAACCACCAATAAAATAACATTC	NA		II			TTTATTTTCACTGCAGACCCTTTGCCCAAGAATGCCTTTAACCACCAGTGGGGTGACATT[CG]TTTTGCAGGACTCATTCTCTAACTTCCGGCCCTCCACGTTCTGGCCCCGGGCTCTCTTTT	37	3	112351647	CGAATGTCACCCCACTGGTGGTTAAAGGCATTCTTGGGCAAAGGGTCTGC	3	113834337	R
cg04149916	1.59907	-0.465233	10.326	4.59583e-10	3.16391e-06	0.260749	12.8325	31939318	31939320	31939269	31939319		NA	rs78962108	1	ICshore	.;chr6_ICshore:31938666-31940943	0	1	0	XY_NO	A_NO	31939607	31939608	-288	STK19	AK303438	83404	cg04149916	37771376	37771376	cg04149916	cg04149916	37771376	ATAATACTAACRTTAAACATCCAAAAAAAAACAACCCAATTCCRAAAAAC	NA		II			CGGGCATCTCCATGGTACTGGCGTTGAGCATCCAGGGAGAAGCAGCCCAGTTCCGAAGGG[CG]CCGGTAGAAAGGAAAGGGCCCAGAGTAGAGGGCAGGGTCTGTGGGCAGAGAAGGTGCTGG	37	6	31939319	TGGTACTGGCGTTGAGCATCCAGGGAGAAGCAGCCCAGTTCCGAAGGGCG	6	32047298	R
cg04154027	-1.0445	-0.299259	-6.8089	6.36777e-07	0.000265231	-0.174798	6.16445	78985587	78985589	78985539	78985589		NA		NA	HC	chr5_HCshore:78985242-78986287;chr5_ICshore:78985300-78986415	11	1	1	XY_NO	A_NO	78985658	78985659	-70	CMYA5	NM_153610	83485	cg04154027	51627369	73687338	cg04154027	cg04154027	51627369	AAACTCAATAACAAAACTTTAACACCTTCTATTTAAAATCACAAAACTCA	73687338	AAACTCGATAACGAAACTTTAACGCCTTCTATTTAAAATCGCGAAACTCG	I	C	Grn	CCCGGGCCCCAGAAGCTCGGTGGCGAAACTTTGACGCCTTCTATTTAAAGTCGCGGGGCT[CG]CCCGCCCCCGGCGCCGGGAACCCGAGCCGCCCCCGCAGGGGCAGGGCTGGGGAGGGCAGG	37	5	78985588	AAGCTCGGTGGCGAAACTTTGACGCCTTCTATTTAAAGTCGCGGGGCTCG	5	79021344	R
cg04160749	0.922271	1.89523	4.82776	7.32105e-05	0.00477324	0.105824	1.65594	58172570	58172572	58172571	58172621		NA		NA	IC	.;chr8_IC:58171551-58174171	0	1	0	XY_NO	A_NO	58173784	58173785	-1213	LOC286177	NR_038874	83616	cg04160749	45695383	45695383	cg04160749	cg04160749	45695383	TAATAACTACACATAAATTCAAAACRAAAACTAACAAAACTAACCCAAAC	NA		II			TGGGGCCAAGGAAGAGCGGATCCCACGGTGTGAGGGCAGTGAACTTGGCGAAACTCAGGA[CG]TCTGGGCTAGCCCTGCCAGCCTCCGCCCTGAACTTATGTGCAGTTACCACCTGCACATGG	37	8	58172571	GGTAACTGCACATAAGTTCAGGGCGGAGGCTGGCAGGGCTAGCCCAGACG	8	58335125	F
cg04176532	1.13931	2.42443	10.045	7.72955e-10	4.19705e-06	0.103432	12.367	50317002	50317004	50317003	50317053		NA	rs7410318	1	HC	chr22_HCshore:50316848-50317369;chr22_ICshore:50314373-50317426	0	1	0	XY_NO	A_NO	50312282	50312283	4721	CRELD2	DQ470676	83931	cg04176532	62672333	62672333	cg04176532	cg04176532	62672333	TAACACTAAAAAACCATAAATAAATATTAACAAAAACAACAACRAAACCC	NA		II			CAACGGCTCCTACACGTGCGAAGGTGGGCCAGGCGGGCGGGTCTGCACTCCGGGGCCTGC[CG]GGTTTCGTTGCTGCCTTTGTCAACATTCATTTATGGCTTCTTAGTGTCACTTCCATACAT	37	22	50317003	GACACTAAGAAGCCATAAATGAATGTTGACAAAGGCAGCAACGAAACCCG	22	48703007	F	rs7410318
cg04177132	1.26879	-2.55056	5.35957	1.97804e-05	0.00218065	0.116583	2.90282	113956530	113956532	113956481	113956531		NA	rs45484696,rs45501294	2	HC	chr2_HCshore:113956244-113957337;chr2_ICshore:113955798-113957179	0	1	0	XY_NO	A_NO	113956134	113956135	397	PSD4	AX748199	83941	cg04177132	21725366	21725366	cg04177132	cg04177132	21725366	TAAAATCCRACRAAACTAAAAATATACACCTAAAACCCCAAAACTAACTC	NA		II			CCGGGAAGGGGTGGGGTCCGGCGGAACTGGGAATGTGCACCTGGAGCCCCAGGACTAACT[CG]GGGAGGCTGGAGGCGGGCTGCGCACTTGGCCTGGGAACCGAGGCGGCCAGGGGGGCGGCG	37	2	113956531	GGGGTCCGGCGGAACTGGGAATGTGCACCTGGAGCCCCAGGACTAACTCG	2	113673002	R
cg04177251	-1.57439	-2.0427	-8.76296	9.38048e-09	1.87955e-05	-0.171682	10.0982	8193122	8193124	8193123	8193173		NA		NA	IC	.;chr4_IC:8192932-8193721	0	1	0	XY_NO	A_NO	8201059	8201060	-7936	SH3TC1	BC030283	83945	cg04177251	11808496	11808496	cg04177251	cg04177251	11808496	RAAAACACRAAACTCATAAACTTTCCAAATAACTAATAACCACCCCAACC	NA		II			GGCACGAGAACTGCTGACCACTTCCTGCAGGCCTCCGACCCGGCGGCCCAGCCACCCATC[CG]GCTGGGGTGGCCATCAGTCATCTGGAAAGCCTATGAGCCCCGTGTCCTCGTTTTGCAAAG	37	4	8193123	CGGCTGGGGTGGCCATCAGTCATCTGGAAAGCCTATGAGCCCCGTGTCCT	4	8244023	F
cg04179952	1.6554	-1.68555	4.84108	7.08361e-05	0.00467536	0.210239	1.68735	201619294	201619296	201619245	201619295		NA		NA	HC	chr1_HCshore:201619038-201619828;chr1_ICshore:201616868-201619974	0	1	0	XY_NO	A_NO	201617449	201617450	1846	NAV1	CCDS1414	83989	cg04179952	34702305	34702305	cg04179952	cg04179952	34702305	CRAAACTCCTATTTAACCRAAAAACCTTTACCCTATAACTAATAAAAACC	NA		II			GGCGTTAGCGCCGAGACTCCTGTTTGACCGGGAAGCCTTTGCCCTGTGGCTAATGGAAGC[CG]AGCAGGCGGGAAGGGAGGAACAAAGCTTGCTCGAGTGGAGGAAGCGCGCAGAGCTGTTCC	37	1	201619295	CGGCTTCCATTAGCCACAGGGCAAAGGCTTCCCGGTCAAACAGGAGTCTC	1	199885918	R
cg04180046	0.902136	-0.778666	5.92243	5.07101e-06	0.000952256	0.144723	4.19837	45002735	45002737	45002736	45002786		NA		NA	HC	chr7_HCshore:45002061-45002848;chr7_ICshore:45001753-45003123	0	1	0	XY_NO	A_NO	45008985	45008986	6250	BC041623	BC041623	83992	cg04180046	54600475	54600475	cg04180046	cg04180046	54600475	TAAATCCRACTAAACTAAAATACRAATTAAAACRACTACACTCTAACCCC	NA		II			CAGCACCACCAGCTGGTCTCCTCCGCTGGTCACGCTCAGCCCCGTCACCTGAGCGGAGCG[CG]GGGTCAGAGTGCAGCCGCCTCAACCCGCACCCCAGCCTAGCCGGACTCACCCCCTCCCCA	37	7	45002736	GAGTCCGGCTAGGCTGGGGTGCGGGTTGAGGCGGCTGCACTCTGACCCCG	7	44969261	F
cg04180953	0.986389	-0.522463	7.23909	2.40927e-07	0.000143895	0.162832	7.07973	28743073	28743075	28743024	28743074		NA		NA	LC	.;.	0	1	0	XY_NO	A_NO	28742818	28742819	-255	DSC1	NM_024421	84012	cg04180953	74675371	74675371	cg04180953	cg04180953	74675371	CCTTATTAACCTATCTTACCCTCRAATACAAACATAAATTATACACAAAC	NA		II			CTCCTTCTTGGCCTTATTAACCTGTCTTGCCCTCGGGTACAAACATAAATTGTGCACAAA[CG]CCATGCAAGGAAGTGATGCCTCCTCAACTGCCATTGGCAAATCAGAGGACCTAAGCGTGT	37	18	28743074	CTTATTAACCTGTCTTGCCCTCGGGTACAAACATAAATTGTGCACAAACG	18	26997072	R
cg04185310	-1.03865	-0.575372	-6.35569	1.81827e-06	0.00051886	-0.167697	5.17199	47717243	47717245	47717244	47717294		NA	rs77473616	1	LC	.;.	0	1	0	XY_NO	A_NO	47715690	47715691	-1553	AK056077	AK056077	84092	cg04185310	54702454	54702454	cg04185310	cg04185310	54702454	CTTACCTTTTATTTCTCAAACAACCACAAATTACTCAATACCTCTTCCCC	NA		II			CTGCTAAACTAGAACCAGAATTGGAGAAAAACGACCCTGTGAATTCCAAGCCAACAAAGC[CG]GGGAAGAGGCATTGAGCAACCTGTGGTTGCCTGAGAAACAAAAGGCAAGGTGGTTGGATG	37	2	47717244	CGGGGAAGAGGCATTGAGCAACCTGTGGTTGCCTGAGAAACAAAAGGCAA	2	47570748	F	rs77473616
cg04212021	-1.57411	-2.85184	-8.45823	1.75142e-08	2.83975e-05	-0.123497	9.52293	180231083	180231085	180231084	180231134		NA		NA	ICshore	.;chr5_ICshore:180228979-180231684	0	1	0	XY_NO	A_NO	180230901	180230902	-182	MGAT1	NM_001114619	84592	cg04212021	18660327	18660327	cg04212021	cg04212021	18660327	AACCCCTCACCATACCTAATAACCCCTTAACAATTTTAATTTAAATCCTC	NA		II			ATCGTGCAGGGTTCTAGAGAAACAAAGGGCCGCGCGCACCCGCAGGCCCCTGCGTGGAGG[CG]AGGACCTAAATCAAAACTGCTAAGGGGTCACCAGGCATGGTGAGGGGCCTCACGGGCCAA	37	5	180231084	GCCCCTCACCATGCCTGGTGACCCCTTAGCAGTTTTGATTTAGGTCCTCG	5	180163690	F
cg04232128	-1.72625	-1.90621	-13.0644	4.5618e-12	2.73577e-07	-0.197491	16.8323	138861240	138861242	138861191	138861241		NA		NA	LC	.;.	0	1	0	XY_NO	A_NO	138862342	138862343	1102	TMEM173	NM_198282	85036	cg04232128	63690473	63690473	cg04232128	cg04232128	63690473	AAAATCACCAAACAAACACTCAACAAAACCAAAACTACCTTCTAAACCCC	NA		II			CTAGCCCCCAAAGGGTCACCAGGCAGGCACTCAGCAGAACCAAGGCTGCCTTCTGGGCCC[CG]TGACCCCTGGGACACGGGATGGATGGATGCAGGCTGGAGTGGGGCATCTGTGGGCACCAA	37	5	138861241	CGGGGCCCAGAAGGCAGCCTTGGTTCTGCTGAGTGCCTGCCTGGTGACCC	5	138841425	R
cg04233669	-0.801009	0.432469	-5.36858	1.93495e-05	0.0021556	-0.133165	2.9238	135173200	135173202	135173151	135173201		NA	rs6890039	1	LC	.;.	6	1	0	XY_NO	A_NO	135170364	135170365	2837	SLC25A48	AK126812	85064	cg04233669	34780374	34780374	cg04233669	cg04233669	34780374	ACAATTTCCCTTTCAATTTCAATCACTAACTACTACAACAAAACTAATAC	NA		II			GTCTTTGAAGAACAGTTTCCCTTTCAATTTCAGTCACTAACTGCTGCAACAAGGCTGATA[CG]GTTTGGCTGTTTCCCCACCCAAATCTCATCTTGAATTGTAGCTCCCATAATTCCACATGT	37	5	135173201	CAGTTTCCCTTTCAATTTCAGTCACTAACTGCTGCAACAAGGCTGATACG	5	135201100	R
cg04236137	0.870113	1.73368	4.80104	7.82174e-05	0.00496778	0.101808	1.59293	123655886	123655888	123655837	123655887		NA		NA	LC	.;.	0	1	0	XY_NO	A_NO	123639605	123639606	-16281	PHF19	NM_001009936	85112	cg04236137	11786509	11786509	cg04236137	cg04236137	11786509	ACTAATCCCTCTCCTAATCATCACTTAAATAAACAAATTCATCTTTAAAC	NA		II			TCCCAGCCCTGACTGATCCCTCTCCTGGTCATCACTTAAGTGAGCAAATTCATCTTTGAA[CG]GTTCCTTGACCTTTTGCTTGACAGATGCACGCATGCTTTAGAAAGCACACGTCATGCAGT	37	9	123655887	CTGATCCCTCTCCTGGTCATCACTTAAGTGAGCAAATTCATCTTTGAACG	9	122695708	R
cg04245540	-0.930689	-0.920609	-5.30307	2.27108e-05	0.00238374	-0.142476	2.7712	55148533	55148535	55148534	55148584		NA	rs78540027	1	LC	.;.	32	1	0	XY_NO	A_NO	55149149	55149150	-615	IL31RA	NM_001242639	85296	cg04245540	41682325	41682325	cg04245540	cg04245540	41682325	TCAAATTAAATTATTTCTAAAATCCCTTCTAATACCACAATTTTACAACC	NA		II			TGCATCATAATCTCTTCCCCGGTCTATTTATTTCTCGTGGTTTTGTCAGTCCATTACAAA[CG]GTTGCAAAATTGTGGTACTAGAAGGGATCCTAGAAATAATCTAATTTGAACCTTTGATTG	37	5	55148534	CGGTTGCAAAATTGTGGTACTAGAAGGGATCCTAGAAATAATCTAATTTG	5	55184291	F	rs78540027
cg04246138	-0.994488	-1.25718	-7.67247	9.275e-08	7.78863e-05	-0.140571	7.97411	46777342	46777344	46777293	46777343		NA	rs67789219	1	LC	.;.	0	1	0	XY_NO	A_NO	46782220	46782221	4878	MYLK3	NM_182493	85315	cg04246138	20778391	20778391	cg04246138	cg04246138	20778391	RTTCAACACTAACRATATATTTAACAACTATAACTATATCTCAATTCACC	NA		II			TAATGCACGGCGTTCAGCACTGACGATGTGTTTAGCAGCTGTGGCTGTGTCTCAGTTCAC[CG]CTCATTCTCTGAGCCCTTCCTGCAAGACCTGCCCTGGCCTCAGAACACGGAGGGAAGCAG	37	16	46777343	CGGTGAACTGAGACACAGCCACAGCTGCTAAACACATCGTCAGTGCTGAA	16	45334844	R
cg04257969	-1.26215	-2.63951	-6.24459	2.36049e-06	0.000600313	-0.10274	4.92452	74932578	74932580	74932529	74932579		NA	rs625531	1	LC	.;.	0	1	0	XY_NO	A_NO	74931550	74931551	1029	ATXN7L3B	NM_001136262	85542	cg04257969	65690452	65690452	cg04257969	cg04257969	65690452	CTCAACCTTTCTATCTACCTAATATCAAAAACTTCTTAAACAATTTAAAC	NA		II			ATTTTTGGTTCCTCAGCCTTTCTGTCTGCCTGATGTCAAGGGCTTCTTGGACAGTTTGGA[CG]TTACAGTTCGTCAGGCCGTGATCAGTGGCCTGCAGTGGGACTGCTCCTTTGATATCTGAA	37	12	74932579	CGTCCAAACTGTCCAAGAAGCCCTTGACATCAGGCAGACAGAAAGGCTGA	12	73218846	R
cg04262505	0.868431	0.804085	6.09498	3.36204e-06	0.000744051	0.135642	4.58885	217850622	217850624	217850623	217850673		NA		NA	LC	.;.	0	1	0	XY_NO	A_NO	217735494	217735495	115129	hCG_1816075	BC090895	85635	cg04262505	56604396	56604396	cg04262505	cg04262505	56604396	CCTAATAACCAAAAAACCAATAAAAAATTAAAACACCTACCTACCCTTCC	NA		II			CTGCACGTTGCCAAGGGGAGAAACTGAGGCCCAGAGTGGGGAAGGGAGGCTTTCAGAAGC[CG]GAAGGGCAGGCAGGTGTTCCAACTCCCCACTGGCTCTCTGGTTACCAGGCTGCCTTTGTC	37	2	217850623	CTGGTAACCAGAGAGCCAGTGGGGAGTTGGAACACCTGCCTGCCCTTCCG	2	217558868	F
cg04270085	1.07849	1.59362	5.77412	7.23745e-06	0.00118172	0.137495	3.86008	12223635	12223637	12223586	12223636		NA	rs77452952	1	IC	.;chr2_IC:12223483-12223722	0	1	0	XY_NO	A_NO	12170497	12170498	-53138	SNORD18	.	85789	cg04270085	66672474	66672474	cg04270085	cg04270085	66672474	CATTTAACAACTACTCCCAATACAACATAAAAAATAACCCAAAACACAAC	NA		II			TTCGGAAGTCCCATTTAACAACTGCTCCCAGTACAGCATGAGAAGTGACCCAGAGCACAG[CG]ATCGCACGCGCAGCGTGCTCTACAGAAGGTGCATCCACAGATGGCGGGCCAGCCGGCTCC	37	2	12223636	CGCTGTGCTCTGGGTCACTTCTCATGCTGTACTGGGAGCAGTTGTTAAAT	2	12141087	R
cg04286697	-0.623797	0.180424	-5.02267	4.52309e-05	0.00358132	-0.10614	2.11473	232259622	232259624	232259623	232259673		NA		NA	LC	.;.	0	1	0	XY_NO	A_NO	232260334	232260335	-711	B3GNT7	NM_145236	86123	cg04286697	73681467	73681467	cg04286697	cg04286697	73681467	TTATACACATCAAACCTAACRACTCTAAAAAATAAACTAACAAAAAACAC	NA		II			CAGCGATGGCTCTCCCTGCTGGAGGATTCTGGAAGTCACCTGGCTGGACCAAGCCCTCTC[CG]TGTTCTCTGTCAGCCCACTCCCCAGAGCCGCTAGGCCTGATGTGCACAAGCAGACTAATA	37	2	232259623	TGTGCACATCAGGCCTAGCGGCTCTGGGGAGTGGGCTGACAGAGAACACG	2	231967867	F
cg04287574	1.52353	-1.40041	5.60774	1.0815e-05	0.00152001	0.211344	3.47782	201619621	201619623	201619573	201619623		NA	rs74797454	1	HC	chr1_HCshore:201619038-201619828;chr1_ICshore:201616868-201619974	0	1	1	XY_NO	A_NO	201617449	201617450	2173	NAV1	CCDS1414	86141	cg04287574	71752360	47654358	cg04287574	cg04287574	71752360	AAACTTATTACAATAACTAAATTATAAATCCTCCAACACCAAAAAACCCA	47654358	GAACTTATTACGATAACTAAATTATAAATCCTCCGACGCCGAAAAACCCG	I	A	Red	CTTTGGCTGCGCGGACTTGTTGCGGTGGCTGGGTTGTGGGTCCTCCGGCGCCGAGGGACC[CG]AGCTTCCTGGGTACCCGGCAGGCTGCCCGCCCGCTGGGGGCTGGGAAGGGGCGTGCCAAT	37	1	201619622	CGGGTCCCTCGGCGCCGGAGGACCCACAACCCAGCCACCGCAACAAGTCC	1	199886245	R
cg04301614	-0.873641	-0.328737	-5.90329	5.30858e-06	0.000980074	-0.145712	4.15484	37585992	37585994	37585993	37586043		NA	rs56400475	1	IC	.;chr4_IC:37585840-37586049	0	1	0	XY_NO	A_NO	37585854	37585855	139	C4orf19	NM_018302	86393	cg04301614	27625439	27625439	cg04301614	cg04301614	27625439	CCACATAAATTTCCTATAAACCTAATCCCATACCTAAAAATCATACTTCC	NA		II			TGAGAGAGGACAGAACCTCTAACCAGGAAGAGGCTGTCCCCGCCAAGCTCCGGAGAGGCG[CG]GAAGCATGACCCTCAGGTATGGGACCAGGTCTATAGGAAACCCATGTGGTGTGCCCTAAT	37	4	37585993	CACATGGGTTTCCTATAGACCTGGTCCCATACCTGAGGGTCATGCTTCCG	4	37262388	F	rs56400475
cg04306926	-0.994383	0.519358	-4.70172	0.000100043	0.00575144	-0.162982	1.35856	30126381	30126383	30126332	30126382		NA		NA	LC	.;.	0	1	0	XY_NO	A_NO	30135184	30135185	-8802	PSIMCT-1	NR_003677	86515	cg04306926	12697344	12697344	cg04306926	cg04306926	12697344	TCATATTAATTATAACAATACTCAAATAAATAACACCAATACCACCTACC	NA		II			GAGCAGTAATGTCATGTTAGTTGTGACAGTACTCAGGTGAGTAACACCAGTACCACCTGC[CG]GGTGTTGTGGCCTAGCTGTGTGCTAAGTGCCATGTTGGGCTCCTCACACATGATCGTGTT	37	20	30126382	CGGCAGGTGGTACTGGTGTTACTCACCTGAGTACTGTCACAACTAACATG	20	29590043	R
cg04308040	0.645545	-0.297578	5.78895	6.98388e-06	0.00115647	0.109854	3.894	44942302	44942304	44942303	44942353		NA		NA	LC	.;.	49	1	0	XY_NO	A_NO	44947977	44947978	-5674	SERP2	NM_001010897	86543	cg04308040	10601354	10601354	cg04308040	cg04308040	10601354	TAATTACCTAACCACATCTATTATTAATAACAATAAAACCRTCATATCCC	NA		II			TGAATTGCCATGGGAGGTCATTAGGGAAAGTACTGTAGCAGGGTGTGTTTTTTTTTCCTT[CG]GGATATGACGGTTTTACTGCTATTAATAACAGATGTGGCCAGGCAATTACAGACTTAAGA	37	13	44942303	CGGGATATGACGGTTTTACTGCTATTAATAACAGATGTGGCCAGGCAATT	13	43840303	F
cg04310104	1.82352	-2.57154	9.11819	4.60018e-09	1.25778e-05	0.164477	10.7512	50785756	50785758	50785707	50785757		NA		NA	LC	.;.	0	1	0	XY_NO	A_NO	50786438	50786439	-681	TFAP2B	NM_003221	86585	cg04310104	11785432	11785432	cg04310104	cg04310104	11785432	AAATATCCTTAACCTCTACAAAAAAAACTCAAAATTAACCTTATCTAAAC	NA		II			ATGCAAATATAAAATGTCCTTGGCCTCTGCAAAAAAGGCTCAAAATTAACCTTGTCTGAA[CG]TGTGCGTACGTTGCTTCCAACATCTGAAAAAAACTTGATAAAATGGAGACTCCAGCCAAG	37	6	50785757	AATGTCCTTGGCCTCTGCAAAAAAGGCTCAAAATTAACCTTGTCTGAACG	6	50893716	R
cg04316233	1.15072	1.14527	5.37408	1.90915e-05	0.00214017	0.165329	2.93658	16593612	16593614	16593564	16593614		NA		NA	IC	.;chr17_IC:16592457-16594600	0	1	1	XY_NO	A_NO	16593638	16593639	-25	CCDC144A	NM_014695	86696	cg04316233	23708329	11800356	cg04316233	cg04316233	23708329	AATAACTATTAACTTAACAATAATCACTTAACTTAACATAACAATAATCA	11800356	GATAACTATTAACTTAACGATAATCGCTTAACTTAACGTAACAATAATCG	I	C	Grn	ACGAGGCTTTGCGGTGGCTGTTGGCTTGGCGGTGGTCGCTTGGCTTGGCGTGGCAGTGAT[CG]CTTGGCTTGGCATTTCTGGCTTGGCGGTCCTCCTTTCGCAGATTGGAAACCGCGGGCTAT	37	17	16593613	GGTGGCTGTTGGCTTGGCGGTGGTCGCTTGGCTTGGCGTGGCAGTGATCG	17	16534338	R
cg04317399	0.847356	-1.40677	4.68533	0.000104193	0.00588208	0.116484	1.31986	27170312	27170314	27170313	27170363		NA		NA	HC	chr7_HCshore:27169581-27170846;chr7_ICshore:27168745-27171170	0	1	0	XY_NO	A_NO	27170398	27170399	86	HOXA4	NM_002141	86720	cg04317399	73742301	73742301	cg04317399	cg04317399	73742301	TTCACAAATTAATAACCATAAACTCRTTTTTAATAAACTCCAACTACATC	NA		II			CGTCTGCGCCGCCCGAGCCGCTGTGCTGCGCGTACTCCTCGAAGGGAGGGAACTTGGGCT[CG]ATGTAGTTGGAGTTTATCAAAAACGAGCTCATGGTCATTAATTTGTGAAGTGCAAAAATA	37	7	27170313	TCACAAATTAATGACCATGAGCTCGTTTTTGATAAACTCCAACTACATCG	7	27136838	F
cg04319873	-0.791864	-1.42132	-5.03441	4.39399e-05	0.0035159	-0.107295	2.14233	164205342	164205344	164205294	164205344		NA		NA	ICshore	.;chr2_ICshore:164204493-164205482	0	1	1	XY_NO	A_NO	164592512	164592513	387170	FIGN	NM_018086	86774	cg04319873	52653357	20728360	cg04319873	cg04319873	52653357	TCCTACAATAACAATACTTTATCAACCTCATACTAAATAAAACTCCCACA	20728360	TCCTACGATAACAATACTTTATCAACCTCGTACTAAATAAAACTCCCGCG	I	T	Red	TAGCATTTTCCTTCCTGCGGTAGCAATGCTTTGTCAGCCTCGTGCTGGGTAGAACTCCCG[CG]TAGTCTCCTCCTCCTTTCCCACTTGCAAGGAGGCTTCACCCCCTCATCCCCTCCAACGAG	37	2	164205343	CGCGGGAGTTCTACCCAGCACGAGGCTGACAAAGCATTGCTACCGCAGGA	2	163913589	R
cg04334243	0.725761	0.288983	4.60191	0.000128152	0.00664406	0.122462	1.12286	166491679	166491681	166491630	166491680		NA		NA	LC	.;.	0	1	0	XY_NO	A_NO	166428845	166428846	62835	CSRNP3	NM_024969	87019	cg04334243	32686347	32686347	cg04334243	cg04334243	32686347	AAAAAACCCTACAACAACAAATCTAATAAATAAAAAAACTACCAAAATAC	NA		II			CTGTACACACTGAGAAGCCCTGCAGCAGCAGATCTGATGAGTGGGAGAGCTGCCAAAGTG[CG]CAGCCAGGCTGGGCCCCTGGGGTGCCCGTGAGGGCATCCTCTTATTTTCTGTTTGAAAAG	37	2	166491680	AGAAGCCCTGCAGCAGCAGATCTGATGAGTGGGAGAGCTGCCAAAGTGCG	2	166199926	R
cg04336814	0.80705	1.0901	6.68591	8.44407e-07	0.000318218	0.120794	5.89791	27019696	27019698	27019647	27019697		NA	rs9672674	1	LC	.;.	0	1	0	XY_NO	A_NO	27018934	27018935	-762	GABRB3	NM_021912	87064	cg04336814	28782484	28782484	cg04336814	cg04336814	28782484	TTCCTATATTAACTCATTTTTTTTCCCATAAAACTTAAACTTTTAACATC	NA		II			AGATAACTACTTTCCTGTATTGACTCATTTTTTTTCCCATGAAGCTTAAGCTTTTAACAT[CG]TTGAGACTTTATATTAGTAAATACCTAAATCTAGATCCTAAATCTCACGTTGGCATGTTT	37	15	27019697	TCCTGTATTGACTCATTTTTTTTCCCATGAAGCTTAAGCTTTTAACATCG	15	24570790	R
cg04341806	1.00911	1.92305	5.53807	1.28059e-05	0.00168659	0.113005	3.31694	46757394	46757396	46757345	46757395		NA		NA	IC	.;chr13_IC:46757260-46757522	0	1	0	XY_NO	A_NO	46756458	46756459	-936	LCP1	NM_002298	87186	cg04341806	42679414	42679414	cg04341806	cg04341806	42679414	CTCCCAAATCAAATACTACRCTAAAAATATCTACTCCAAAATTAACATAC	NA		II			ATGTGGCTGTACTCCCAGGTCAGATGCTGCGCTGAAGATATCTGCTCCAGAGTTGACATG[CG]TCCGTGTCCGCTGGGCCACGGGCCTCTCAGGTGGTCACGGTATTCTGACTGGTTGGAGGG	37	13	46757395	CGCATGTCAACTCTGGAGCAGATATCTTCAGCGCAGCATCTGACCTGGGA	13	45655396	R
cg04347264	0.836338	-0.485385	4.68133	0.000105233	0.00592155	0.138558	1.31041	135051312	135051314	135051263	135051313		NA	rs2980722,rs77919250,rs79794732	3	ICshore	.;chr10_ICshore:135048623-135052272	0	1	0	XY_NO	A_NO	135051407	135051408	-94	VENTX	NM_014468	87300	cg04347264	34706407	34706407	cg04347264	cg04347264	34706407	ATTAAACRCTACTTATCTAAACATTAACCRTATATACAAACCRAACTCCC	NA		II			AATCGAAGGCAATTAGGCGCTGCTTATCTGGGCATTAGCCGTGTATGCAAACCGGGCTCC[CG]CCCCCTCCTCCTGGGCTTATAAACGCCGCCGCCTGGCGAGGCCCGAGGTGGATCCTGCGC	37	10	135051313	TTAGGCGCTGCTTATCTGGGCATTAGCCGTGTATGCAAACCGGGCTCCCG	10	134901303	R
cg04362853	0.814905	-0.923594	4.97641	5.06982e-05	0.00385052	0.126165	2.006	56151706	56151708	56151707	56151757		NA	rs73934401	1	HC	chr19_HCshore:56151571-56152968;chr19_ICshore:56151043-56155611	0	1	0	XY_NO	A_NO	56152391	56152392	-684	ZNF580	NM_207115	87599	cg04362853	49774393	49774393	cg04362853	cg04362853	49774393	AAAATAAAAAAAACTAACACTACCCACRAAACCCACTAAAAACCTAATAC	NA		II			CGCATGCGCAGCCAGCGCCCGGGCCTCAAGTGCCCCAGGACCTGGCGCAGCCCGCGAGCC[CG]CATCAGGCTTCCAGTGGGCCCCGTGGGCAGTGCCAGCCTTTCCCACCTCCGCATCTGGCA	37	19	56151707	AGGTGGGAAAGGCTGGCACTGCCCACGGGGCCCACTGGAAGCCTGATGCG	19	60843519	F
cg04365568	0.77083	-0.751532	4.56855	0.000139216	0.00697648	0.12354	1.04405	45809372	45809374	45809323	45809373		NA	rs17875630	1	IC	.;chr19_IC:45809212-45809431	0	1	0	XY_NO	A_NO	45826232	45826233	16860	CKM	NM_001824	87649	cg04365568	11732456	11732456	cg04365568	cg04365568	11732456	AAATCTCAAAACTAAAAACCRTTAAACTAAATTCAAATTTCAAACATTTC	NA		II			AGCTGCATGGGAGGTCTCAAAACTGGAGACCGTTGGGCTAAATTCAAGTTTCAGACATTT[CG]TTTGGCTGCATTCCTCCCCAGCGTGGACCTCGTGTTTGAGATCTGAGCATGACTAATTCA	37	19	45809373	GGTCTCAAAACTGGAGACCGTTGGGCTAAATTCAAGTTTCAGACATTTCG	19	50501213	R
cg04374719	0.664922	0.878181	5.15592	3.25812e-05	0.00294162	0.104273	2.42732	103235561	103235563	103235562	103235612		NA	rs7127030	1	LC	.;.	0	1	0	XY_NO	A_NO	102980159	102980160	255403	DYNC2H1	NM_001377	87823	cg04374719	12659426	12659426	cg04374719	cg04374719	12659426	TACAATACCTATAAATAAAATTCTAAACTCCACTTCACTACTAAAATAAC	NA		II			TCACTACCTCCTCCCCACAGTCTCCACAGAGCCAGCTGTGAGAGGGAGGGCATGCCCTCT[CG]TTACTTCAGTAGTGAAGTGGAGCCCAGAATTCCACCCACAGGCACTGCAGGGGAGGAGCA	37	11	103235562	GCAGTGCCTGTGGGTGGAATTCTGGGCTCCACTTCACTACTGAAGTAACG	11	102740772	F	rs7127030
cg04375033	-1.2252	2.61311	-5.04207	4.31185e-05	0.00347989	-0.107025	2.16031	47876637	47876639	47876588	47876638		NA	rs75725404	1	LC	.;.	50	1	0	XY_NO	A_NO	47878861	47878862	-2223	DIP2A	NM_001146116	87829	cg04375033	11745382	11745382	cg04375033	cg04375033	11745382	ACAATAAATATCTACCCAATTTATTACTAAAACCCCAACAAACTAATAAC	NA		II			AGAACTGGGAGACAATAAATGTCTGCCCAGTTTGTTACTGAAGCCCCAGCAAACTAATAA[CG]CAGTTCTTCTGAGGGGGAGGGAGCTATATTCTCTTTTCTATCTCATTGTTTCCAGCTGAA	37	21	47876638	CAATAAATGTCTGCCCAGTTTGTTACTGAAGCCCCAGCAAACTAATAACG	21	46701066	R
cg04380576	-0.735941	0.859797	-4.65506	0.000112317	0.00615329	-0.115361	1.24839	50350789	50350791	50350740	50350790		NA	rs6790729	1	IC	.;chr3_IC:50348388-50350888	45	1	0	XY_NO	A_NO	50349811	50349812	-978	HYAL1	NM_153281	87919	cg04380576	31802468	31802468	cg04380576	cg04380576	31802468	TTACAAACRTTAATCACTACRCCCRACCCTAACTATAATTTCTTAAAAAC	NA		II			AAGTGCTGGGATTACAGGCGTTAGTCACTGCGCCCGGCCCTAGCTGTGGTTTCTTAAAAG[CG]TGTCAACTAAAGTCAGACAACTTACACTTCAGAAGAAAGTAACAGTAACCTGTTTATGTA	37	3	50350790	CGCTTTTAAGAAACCACAGCTAGGGCCGGGCGCAGTGACTAACGCCTGTA	3	50325794	R
cg04383154	-0.810478	1.06787	-4.80906	7.66803e-05	0.0049095	-0.123643	1.61184	80968666	80968668	80968666	80968716		NA		NA	IC	.;chr17_IC:80968481-80969262	0	1	1	XY_NO	A_NO	80964863	80964864	-3803	B3GNTL1	AK054757	87969	cg04383154	11765413	71688397	cg04383154	cg04383154	11765413	CTTACCTATCAAAAAAATAAATAAAACCACCATACCCTACATCCTAAACA	71688397	CTTACCTATCGAAAAAATAAATAAAACCGCCGTACCCTACATCCTAAACG	I	C	Grn	AGTCGGCTGCCGTGCCGTCTGGATGATTATGGCTTGGCACAGGCAAGGAGCGGGGAACGG[CG]CCCAGGATGCAGGGCACGGCGGCTCCACCCATTCCCCCGACAGGCAAGCTGTGGCCCAGG	37	17	80968667	CGCCCAGGATGCAGGGCACGGCGGCTCCACCCATTCCCCCGACAGGCAAG	17	78561956	F
cg04392266	1.57344	2.96946	6.0312	3.91218e-06	0.000816489	0.118779	4.44492	45720133	45720135	45720085	45720135		NA		NA	HC	chr10_HCshore:45719542-45720548;chr10_ICshore:45719462-45720559	0	1	1	XY_NO	A_NO	45659461	45659462	60673	MIR3156-1	NR_036112	88143	cg04392266	18691456	42810371	cg04392266	cg04392266	18691456	TAAAACTCTAATTAAACCAAACTTAACACATACACACAATATTTAACACA	42810371	TAAAACTCTAATTAAACCGAACTTAACGCGTACGCGCGATATTTAACGCG	I	T	Red	CACTCCGCGGTTTGGAACTCTGATTGGGCCGAGCTTGGCGCGTGCGCGCGATGTTTGGCG[CG]TGTTCAGTTGATGGGTCGAAGCCCAGAGGGCTGTGGGGGAAAGCAGAGAAGTTTATGGCG	37	10	45720134	CGCGCCAAACATCGCGCGCACGCGCCAAGCTCGGCCCAATCAGAGTTCCA	10	45040140	R
cg04394529	0.933131	1.16322	4.9548	5.34764e-05	0.00396467	0.13502	1.95517	2067848	2067850	2067799	2067849		NA		NA	LC	.;.	0	1	0	XY_NO	A_NO	2019064	2019065	-48784	H19	BC063626	88185	cg04394529	38709469	38709469	cg04394529	cg04394529	38709469	TTTATTCTCCATTCCCCRTTTTTATACTTCATTTATTAAACAATATTATC	NA		II			GTACTCCAGAATTTATTCTCCATTCCCCGTTTTTATACTTCATTTGTTAAACAGTATTGT[CG]TTCTCTTTAAAAAAAATCTCCATACTCCATCTCAGCTCACCATTCTTAATTTTCTATTCT	37	11	2067849	CGACAATACTGTTTAACAAATGAAGTATAAAAACGGGGAATGGAGAATAA	11	2024425	R
cg04400841	0.825069	1.20162	5.74776	7.71164e-06	0.00122722	0.117111	3.7997	208988862	208988864	208988814	208988864		NA		NA	ICshore	.;chr2_ICshore:208988707-208989497	0	1	1	XY_NO	A_NO	208989312	208989313	450	CRYGD	NM_006891	88336	cg04400841	54672426	47752424	cg04400841	cg04400841	54672426	CTAACTTAAAAATATACTCACATAAAAAATAAAACAACAAAAACAAACCA	47752424	CTAACTTAAAAATATACTCACGTAAAAAATAAAACGACAAAAACGAACCG	I	A	Red	AGGGCCTGGGTCCTGACTTGAGGATGTACTCACGTGGGGGATGAGGCGGCAGGAGCGGAC[CG]AGTCGCTGAGGCCCATCCACTGCTGGTGGTCGGCATAGTCGCCGCGGCGCAGGAAGTACT	37	2	208988863	CGGTCCGCTCCTGCCGCCTCATCCCCCACGTGAGTACATCCTCAAGTCAG	2	208697108	R
cg04414860	0.791327	-0.854276	7.40352	1.67232e-07	0.000115956	0.124678	7.42239	116575893	116575895	116575894	116575944		NA		NA	LC	.;.	0	1	0	XY_NO	A_NO	116575436	116575437	458	AK093256	AK093256	88615	cg04414860	64656388	64656388	cg04414860	cg04414860	64656388	CAATAATACTTAAAAACCTAAATTTATACTCRTATACCAATCACCTCTAC	NA		II			AACAAGTGGACAATATTTCCTCTTCACTTTTAACAAAGAGTAGCAAAATGTTTTTCCTTA[CG]TAGAGGTGACTGGCACACGAGCACAAATTTAGGCTTTTAAGCATTACTGAAAGAAATATC	37	6	116575894	CGTAGAGGTGACTGGCACACGAGCACAAATTTAGGCTTTTAAGCATTACT	6	116682587	F
cg04415896	1.06591	-2.09197	5.63153	1.02099e-05	0.00146651	0.118812	3.53263	47759409	47759411	47759410	47759460		NA		NA	HC	chr19_HCshore:47758738-47760218;chr19_ICshore:47757709-47761202	0	1	0	XY_NO	A_NO	47759730	47759731	-320	CCDC9	NM_015603	88647	cg04415896	16663425	16663425	cg04415896	cg04415896	16663425	CRTACCAATAAAACCTTAAAATTCRCTTTAAAAACTTCAAATATTCTACC	NA		II			ATCCGCCCGCCTCGGCCTCCCAAGGTGCTGGGATTACAAGTGTGAGCCACCGCCCACGGC[CG]GTAGAACATCTGAAGCTTCTAAAGCGAACTCTAAGGTTTCATTGGCACGAGGGGGCTCGA	37	19	47759410	GTGCCAATGAAACCTTAGAGTTCGCTTTAGAAGCTTCAGATGTTCTACCG	19	52451250	F
cg04427490	0.673506	-0.876241	4.41608	0.000203297	0.00870331	0.105822	0.683938	708468	708470	708469	708519		NA		NA	HC	chr19_HCshore:708457-709836;chr19_ICshore:708422-710393	0	1	0	XY_NO	A_NO	708952	708953	-483	PALM	NM_001040134	88856	cg04427490	10721316	10721316	cg04427490	cg04427490	10721316	AACCTCCTTTACCRAAATATCTAATAAAAAACRCTATACCTACAAAAACC	NA		II			CTCAGCTCCCAGCCAGGGCACAGACAGATCAGCACCTGCGGTTGTCTCCACCCCAACCCC[CG]GCCTTTGCAGGCACAGCGCCCTCCACCAGATACTCCGGCAAAGGAGGCCTGGGGACCCTG	37	19	708469	GCCTCCTTTGCCGGAGTATCTGGTGGAGGGCGCTGTGCCTGCAAAGGCCG	19	659469	F
cg04446653	-1.28928	-0.76865	-5.70258	8.59909e-06	0.0013026	-0.196831	3.69605	181500536	181500538	181500487	181500537		NA	rs6808192	1	LC	.;.	50	1	0	XY_NO	A_NO	181429711	181429712	70826	SOX2	NM_003106	89186	cg04446653	72622447	72622447	cg04446653	cg04446653	72622447	TAATATATCCCACCTTAAACTAACTACTCTCAAAAATTCCCTTCACTATC	NA		II			CTGGAGCTTTATGATGTGTCCCACCTTGGACTAGCTGCTCTCAGAGATTCCCTTCACTAT[CG]CTCTGGAATTTCCCTTTAACAGTCCCTGTGTGAATTCTGCTTCCTGTATCCATTGCTTCC	37	3	181500537	GATGTGTCCCACCTTGGACTAGCTGCTCTCAGAGATTCCCTTCACTATCG	3	182983231	R
cg04447128	-0.59779	-0.0750552	-4.88546	6.34719e-05	0.00438055	-0.102037	1.79192	74771997	74771999	74771948	74771998		NA		NA	LC	.;.	0	1	0	XY_NO	A_NO	74751003	74751004	-20994	FA2H	CU679722	89196	cg04447128	48621501	48621501	cg04447128	cg04447128	48621501	ACTCCCTATACTAATTTTCTAAAACRCTAAAAAAATTCCCATACACACCC	NA		II			TGGGAAGCCCTGCTCCCTGTGCTGATTTTCTGGGGCGCTGAAGGGGTTCCCATGCACACC[CG]GGCAGGTGGGGGCTCCGTCCAGAGTAGGCCTCCACATCCTCCCAGGGCCCAGCCCTCGCC	37	16	74771998	CTCCCTGTGCTGATTTTCTGGGGCGCTGAAGGGGTTCCCATGCACACCCG	16	73329499	R
cg04455286	-0.644826	0.983871	-4.36744	0.000229409	0.00934904	-0.101103	0.569094	132348638	132348640	132348638	132348688		NA		NA	IC	.;chr12_IC:132348308-132348849	0	1	1	XY_NO	A_NO	132322600	132322601	26039	MMP17	X89576	89336	cg04455286	52801306	60618510	cg04455286	cg04455286	52801306	CCAAACACTAAAATCTCCAACATAAAATAAAAAACAACTCATTCACAACA	60618510	CCGAACGCTAAAATCTCCGACGTAAAATAAAAAACAACTCATTCGCAACG	I	A	Red	TGAAGAAATCCACCCTGGCTGTCTGTCGGGCAGCCCCGGCGAGGAGTTGAGTCCCCTTAC[CG]CTGCGAATGAGCTGTCCTCCACCCCACGTCGGAGACCTCAGCGCCCGGGGCCCCGGCCTG	37	12	132348639	CGCTGCGAATGAGCTGTCCTCCACCCCACGTCGGAGACCTCAGCGCCCGG	12	130914592	F
cg04467093	0.96513	1.43062	7.88315	5.88438e-08	5.90768e-05	0.130782	8.39864	133448931	133448933	133448932	133448982		NA		NA	LC	.;.	0	1	0	XY_NO	A_NO	133450401	133450402	-1469	TCF7	NM_003202	89552	cg04467093	39766308	39766308	cg04467093	cg04467093	39766308	CCCACTTTTCCTCCTTTCCCCAAACTAAAACTAAAAAATAACATAAACAC	NA		II			AGAGGCTGGGGAGACCTAATGGGCAGGGTCCCCCTCATCTCCATCACCAAGCTGAGCACT[CG]TGCCCATGCCACCCCCCAGCCCCAGCCTGGGGAAAGGAGGAAAAGTGGGCACCCTAGCCC	37	5	133448932	CGTGCCCATGCCACCCCCCAGCCCCAGCCTGGGGAAAGGAGGAAAAGTGG	5	133476831	F
cg04469731	1.18205	-1.26741	6.19711	2.64014e-06	0.00064624	0.171126	4.8183	129992358	129992360	129992359	129992409		NA		NA	LC	.;.	0	1	0	XY_NO	A_NO	129979323	129979324	13036	APLP2	L23114	89601	cg04469731	35725453	35725453	cg04469731	cg04469731	35725453	CCTTTAACATCATAAATAATTTCCTTATCTAACATAATACCRTCRCTACC	NA		II			AGATTACTACTATGACACCTTCAAAGGAGATGACTACAATGAGGAGAATCCTACTGAACC[CG]GCAGCGACGGCACCATGTCAGACAAGGAAATTACTCATGATGTCAAAGGTAACCCCATGT	37	11	129992359	CGGCAGCGACGGCACCATGTCAGACAAGGAAATTACTCATGATGTCAAAG	11	129497569	F
cg04471485	1.24938	-0.311681	7.25514	2.32454e-07	0.000140905	0.206515	7.11336	139889788	139889790	139889789	139889839		NA		NA	HC	chr9_HCshore:139888808-139889883;chr9_ICshore:139888779-139890362	0	1	0	XY_NO	A_NO	139891023	139891024	1235	CLIC3	NM_004669	89635	cg04471485	40600479	40600479	cg04471485	cg04471485	40600479	CRCAAAACAAAACCCAAAAAAACRCTATAAAAATACTATAAAACCRAAAC	NA		II			CGCCAGGCTGGGGAAGCTGCGGGATGAGGGGGTGGGACTCCATTAGACTGGGGGCAGCCC[CG]TCCCGGCCCCACAGTACCCCCACAGCGCCTTCCTGGGCTCTGTCTTGCGCGCGTCCTCCC	37	9	139889789	GCAAGACAGAGCCCAGGAAGGCGCTGTGGGGGTACTGTGGGGCCGGGACG	9	139009610	F
cg04499646	0.889516	1.17233	6.44552	1.47395e-06	0.000452058	0.12875	5.37089	133529700	133529702	133529651	133529701		NA		NA	LC	.;.	28	1	0	XY_NO	A_NO	133561735	133561736	-32034	EYA4	AK301950	90184	cg04499646	15614301	15614301	cg04499646	cg04499646	15614301	ACATAACAACTCAAACCACCCATCCCATATAATTCTTAAAATTTCTATAC	NA		II			TTATACAACTTACATGACAGCTCAAGCCACCCATCCCATGTAATTCTTAAGATTTCTGTG[CG]TTCCTAGGGGACTTATATTCCTGTGGTCTCTTCTAGCTTCAGGTTTCACATTTCACAGGA	37	6	133529701	CGCACAGAAATCTTAAGAATTACATGGGATGGGTGGCTTGAGCTGTCATG	6	133571394	R
cg04509074	0.951628	-1.44201	6.70575	8.06732e-07	0.000309157	0.129347	5.94104	2754273	2754275	2754224	2754274		NA		NA	LC	.;.	0	1	0	XY_NO	A_NO	2752261	2752262	2013	C5orf38	NM_178569	90355	cg04509074	23748327	23748327	cg04509074	cg04509074	23748327	TACTCTAAATACAATCRATTCTAACATCAATTAAATATATAACCAAACAC	NA		II			GCTGGAGTGTCTGCTCTGGATACAGTCGATTCTGACATCAATTAAATATATAACCAGACA[CG]TGCAGTGGCGGGGAGGGTCCCCTCACCCAGGGTGCATCTCCAGAAACGCCGCCTGCCCTT	37	5	2754274	GCTCTGGATACAGTCGATTCTGACATCAATTAAATATATAACCAGACACG	5	2807274	R
cg04517282	0.799033	-0.880599	5.88845	5.50046e-06	0.00100643	0.124585	4.12108	2743259	2743261	2743260	2743310		NA		NA	HC	chr5_HCshore:2743209-2743962;chr5_ICshore:2743034-2743876	0	1	0	XY_NO	A_NO	2751768	2751769	8509	IRX2	NM_033267	90503	cg04517282	48787413	48787413	cg04517282	cg04517282	48787413	CCTAAAAAAACAACCTTAAACCTAAACTCAAAATAACCAACCTAAAATAC	NA		II			ACCACTCTCCCAACTCCAGAATGAGATCCGCGGCGGCCCGGCGAGGGGGTTCTGGGGAGG[CG]CACCCCAGGCTGGCTACCCTGAGCCCAGGCCCAAGGCTGCCCCTCTAGGCCCCAGCACCC	37	5	2743260	CTAGAGGGGCAGCCTTGGGCCTGGGCTCAGGGTAGCCAGCCTGGGGTGCG	5	2796260	F
cg04554272	-0.866339	1.87307	-5.88527	5.54253e-06	0.00101029	-0.103818	4.11384	1013989	1013991	1013989	1014039		NA		NA	IC	.;chr16_IC:1013862-1014317	0	1	1	XY_NO	A_NO	1020983	1020984	6994	LMF1	AK294932	91206	cg04554272	31610448	40625451	cg04554272	cg04554272	31610448	TCTAAATCCCTATAAAAAACAAATAACCACCATAACTCTACTACCTCCCA	40625451	TCTAAATCCCTATAAAAAACGAATAACCGCCATAACTCTACTACCTCCCG	I	T	Red	GCTCTCAAAACAAAACTAACCAAGCAGTCAAGCTTCGGAAGGCCCCGTCACTACCCCACA[CG]GGAGGCAGCAGAGCCATGGCGGCCACCCGCCTCTCACAGGGACCCAGAGCCTGACCTGGG	37	16	1013990	CGGGAGGCAGCAGAGCCATGGCGGCCACCCGCCTCTCACAGGGACCCAGA	16	953991	F
cg04560015	1.05321	0.977901	5.5268	1.31612e-05	0.0017159	0.157443	3.29088	121835096	121835098	121835097	121835147		NA		NA	LC	.;.	0	1	0	XY_NO	A_NO	121814781	121814782	-20315	BC029465	BC029465	91327	cg04560015	34741433	34741433	cg04560015	cg04560015	34741433	ATCCTCTACCATCCATCAAAAACCTCAAACCTAAATCATCATTCACACAC	NA		II			AAAGACAACCCTTTTAAGGCTTTCCTTAGTGTTGACTGTTGACTTGAGTTCATGTGTATA[CG]TGTGTGAATGATGACCTAGGTTTGAGGTCTCTGATGGATGGCAGAGGACTTCAGCCCCCT	37	5	121835097	CGTGTGTGAATGATGACCTAGGTTTGAGGTCTCTGATGGATGGCAGAGGA	5	121862996	F
cg04561804	0.745893	0.113551	4.59153	0.000131496	0.00674039	0.126111	1.09834	169683975	169683977	169683976	169684026		NA		NA	LC	.;.	7	1	0	XY_NO	A_NO	169684521	169684522	546	LOC100128164	NR_024409	91367	cg04561804	39748358	39748358	cg04561804	cg04561804	39748358	ACTATACRAAATAATACAACTCRTTTAAAACAAACTAAAATCTCCATTCC	NA		II			TTCCCCGGGTTCTCTTACTTCTGGATTCTAACAGTGAGTTGTGAGAAGCAACGCGGAAAA[CG]GAATGGAGACTCCAGCTTGTTTTAAACGAGCTGTATTACCCCGCACAGTGCAGGAGAAAA	37	3	169683976	CGGAATGGAGACTCCAGCTTGTTTTAAACGAGCTGTATTACCCCGCACAG	3	171166670	F
cg04599149	0.997106	-1.07683	6.76484	7.0437e-07	0.000284928	0.148449	6.0692	54665929	54665931	54665930	54665980		NA	rs36655	1	IC	.;chr19_IC:54665796-54669434	0	1	0	XY_NO	A_NO	54663445	54663446	-2484	LENG1	NM_024316	92099	cg04599149	59790466	59790466	cg04599149	cg04599149	59790466	CRAAAACCCAAAAATTCCAAATACCCRACRAAATACTAAAACTCATCTAC	NA		II			CCGTGTTAAGCAGGGGCAGTAAAGGGCAGAAAAAACTCCCCACCCAGACCACCGTCTGCG[CG]TAGATGAGCCCCAGCACCTCGTCGGGCACCTGGAACTCCTGGGTCCCCGCCAGACGACCC	37	19	54665930	GGGGACCCAGGAGTTCCAGGTGCCCGACGAGGTGCTGGGGCTCATCTACG	19	59357742	F	rs36655
cg04599341	2.37063	-1.34279	11.2755	8.4855e-11	1.0437e-06	0.319739	14.3261	2029854	2029856	2029854	2029904		NA		NA	HC	chr16_HCshore:2028886-2029969;chr16_ICshore:2028014-2031118	0	1	1	XY_NO	A_NO	2031439	2031440	1585	NOXO1	AY191359	92104	cg04599341	65601388	36809340	cg04599341	cg04599341	65601388	ACTAATAACTAATAAAAAACAAAAACCAACAAACCACCTAATTTCCAACA	36809340	ACTAATAACTAATAAAAAACGAAAACCGACAAACCGCCTAATTTCCAACG	I	C	Grn	GCTCCCTAGGGACGGGCCTCCCTCCCGGCCTTGGCCCGGGGCCGCCTCCTCCAGGTAGGG[CG]CTGGAAACCAGGCGGTCTGCCGGTCTTCGTTCTCCACCAGCCACCAGCCTGTGCGCAAGA	37	16	2029855	GCTGGTGGCTGGTGGAGAACGAAGACCGGCAGACCGCCTGGTTTCCAGCG	16	1969856	F
cg04600092	0.645996	0.141754	4.3705	0.000227668	0.00930565	0.109745	0.576331	141811314	141811316	141811315	141811365		NA		NA	LC	.;.	0	1	0	XY_NO	A_NO	141811548	141811549	-233	LOC93432	NR_003715	92125	cg04600092	22732468	22732468	cg04600092	cg04600092	22732468	TACTCATTATCCCTCTTCTATATCCCTATTCATATCTAATTACTTATCAC	NA		II			GATAGACAAGACCCTAGCTCTTGAGCCCTTTAGGCTACATGTATAGATGAGGAAACATAA[CG]TGACAAGTAATCAGATATGAACAGGGATACAGAAGAGGGACAATGAGTAGAAAAAAAACC	37	7	141811315	CGTGACAAGTAATCAGATATGAACAGGGATACAGAAGAGGGACAATGAGT	7	141457784	F
cg04603130	-0.642604	0.433584	-4.74082	9.08014e-05	0.00542642	-0.107342	1.45086	2550026	2550028	2549977	2550027		NA		NA	LC	.;.	0	1	0	XY_NO	A_NO	2476353	2476354	73674	GADD45B	AY615270	92171	cg04603130	14791305	14791305	cg04603130	cg04603130	14791305	CTTACTAATACAAAAACACRACCAAATCCTAAACTACCCCAAAAAATACC	NA		II			TTACGCCTTTTCTTGCTAATGCAGAAACACGGCCAAATCCTGGGCTGCCCCAGGAAGTGC[CG]AGGCCTCTTTCCGCTCTCAGTGGAAAAGGGAAATGTGGCTGCCTTGGGTCTGGGGTGCCC	37	19	2550027	CGGCACTTCCTGGGGCAGCCCAGGATTTGGCCGTGTTTCTGCATTAGCAA	19	2501027	R
cg04620298	0.907208	0.175404	5.00009	4.7821e-05	0.00371466	0.153193	2.06167	175236869	175236871	175236870	175236920		NA		NA	IC	.;chr5_IC:175236664-175236883	0	1	0	XY_NO	A_NO	175223609	175223610	13261	CPLX2	NM_006650	92515	cg04620298	74624321	74624321	cg04620298	cg04620298	74624321	CCACATACACTCTCTCTATACAAATATATAACTCACTATATACTAAATAC	NA		II			AACAGTCTTGAGTTTCATACCAAATAGTCTCTTAAGAGAAGGAACGTCTCCAGGCCACCT[CG]TATTTAGCATACAGTGAGCCACATATTTGCACAGAGAGAGTGTATGTGGATATAGAGATC	37	5	175236870	CACATACACTCTCTCTGTGCAAATATGTGGCTCACTGTATGCTAAATACG	5	175169476	F
cg04640865	0.963463	-0.480653	4.93629	5.59785e-05	0.004078	0.16053	1.91161	176697815	176697817	176697766	176697816		NA		NA	LC	.;.	0	1	0	XY_NO	A_NO	176708826	176708827	11011	GPM6A	AK299788	92835	cg04640865	73618326	73618326	cg04640865	cg04640865	73618326	ATAAACAAACAAAATAAAAATCCCTACTTAAATAATATTTAATTTCATAC	NA		II			AAATCAGTTTCATGAACAGGCAAAGTAAGAATCCCTACTTAAATAATATTTAGTTTCATA[CG]TTTTTCCTAGCGACGTTTTAATGTCCCTACTAAATGTTATTATTCAATTTCACACTTACA	37	4	176697816	CGTATGAAACTAAATATTATTTAAGTAGGGATTCTTACTTTGCCTGTTCA	4	176934810	R
cg04645914	0.763195	-1.37389	4.3229	0.000256238	0.00993413	0.106488	0.464019	52452316	52452318	52452267	52452317		NA		NA	HC	chr19_HCshore:52452261-52452872;chr19_ICshore:52451835-52452858	0	1	0	XY_NO	A_NO	52452414	52452415	-97	BC014606	BC014606	92919	cg04645914	26762316	26762316	cg04645914	cg04645914	26762316	AATTTACRCAATAACTAAAATACCCTAAAATTAATTCACTATCTTCCAAC	NA		II			ACAATTTATCCAGTTTGCGCAGTGACTGAGGTGCCCTGAAATTAATTCACTGTCTTCCAA[CG]CCGTGGTAACAGCCCTTCCGGGTTCTCTGGTGGGAGTCGCCGAGATGGGCGTGGCCATGA	37	19	52452317	GTTTGCGCAGTGACTGAGGTGCCCTGAAATTAATTCACTGTCTTCCAACG	19	57144129	R
cg04648334	1.11248	1.54749	6.06413	3.61753e-06	0.000776286	0.143175	4.51929	27236865	27236867	27236816	27236866		NA		NA	LC	.;.	0	1	0	XY_NO	A_NO	27241738	27241739	-4872	TRNA_Ile	.	92959	cg04648334	39738475	39738475	cg04648334	cg04648334	39738475	AAAAATCAAAAATACTCTACTAAATACRAACTAACATTATCCRCCTTATC	NA		II			CCTTGTGGTGAAGAGGTCAGGAATACTCTGCTGGATGCGAACTGGCATTGTCCGCCTTGT[CG]AGGCCGTGCAACTGCAGTTTCCGCTCGCAGCGAGATAGACTGTGGGAAACTGGGGTCCTT	37	6	27236866	GAGGTCAGGAATACTCTGCTGGATGCGAACTGGCATTGTCCGCCTTGTCG	6	27344845	R
cg04656451	-0.719099	-1.19998	-5.41026	1.74781e-05	0.00203642	-0.103295	3.02069	5626257	5626259	5626208	5626258		NA		NA	LC	.;.	0	1	0	XY_NO	A_NO	5591671	5591672	-34586	GPCPD1	NM_019593	93100	cg04656451	63782465	63782465	cg04656451	cg04656451	63782465	TTTTACTACAATCTTAACCCTACATAACACAACRACATTCAACCRAACAC	NA		II			CCCAGATCCTGTTTTGCTGCAATCTTGGCCCTACATGACACAGCGGCATTCAACCGAACA[CG]TAAAGACGAGAATAACTTTCTCACGAGTCTCATTTCCTGTGTTTTATATTAGAGCTCATT	37	20	5626258	CGTGTTCGGTTGAATGCCGCTGTGTCATGTAGGGCCAAGATTGCAGCAAA	20	5574258	R
cg04666465	0.974165	-1.32147	4.92489	5.75777e-05	0.00414363	0.137874	1.88477	23520562	23520564	23520513	23520563		NA		NA	IC	.;chr16_IC:23519969-23520905	49	1	0	XY_NO	A_NO	23521814	23521815	1252	GGA2	AF323754	93300	cg04666465	40708301	40708301	cg04666465	cg04666465	40708301	ACTCCTTTCTACAACACACAAAACTCTTAAAAATCTCRCCCCAATTAACC	NA		II			ATAAAACATAAACTCCTTTCTGCAGCACACAAGGCTCTTGAAGATCTCGCCCCAATTAGC[CG]TGCAGCCCCTTTCCCGGATTCCTGAGCTTTAGGCTTGCACTCCAGCGGACTGACCTACTT	37	16	23520563	CGGCTAATTGGGGCGAGATCTTCAAGAGCCTTGTGTGCTGCAGAAAGGAG	16	23428064	R
cg04672622	0.817317	0.920594	4.67638	0.000106531	0.00596862	0.124423	1.29874	114724256	114724258	114724257	114724307		NA		NA	LC	.;.	0	1	0	XY_NO	A_NO	114841740	114841741	117484	TBX5	NM_080718	93393	cg04672622	50651386	50651386	cg04672622	cg04672622	50651386	TATATTTAAAACCATACAACTTCATACAATACTCACTAACTACAAAAACC	NA		II			TGGGAGACCCCACAACTATACTGGAGGTGTCTGAAACATAATGAAAGGGAAAGGTGTCTG[CG]GTCTTTGTAGCCAGTGAGCACTGTATGAAGCTGTATGGTCTTAAACACAATTGCTACCTC	37	12	114724257	GTGTTTAAGACCATACAGCTTCATACAGTGCTCACTGGCTACAAAGACCG	12	113208640	F
cg04674495	0.907999	1.67729	5.21762	2.80009e-05	0.00268928	0.116383	2.57168	11401956	11401958	11401907	11401957		NA	rs77982577	1	LC	.;.	50	1	0	XY_NO	A_NO	11401628	11401629	-328	HS3ST1	CCDS3408	93435	cg04674495	34717431	34717431	cg04674495	cg04674495	34717431	AATATTTTAAACTTTAAAAAACATACTTTATACCAACTCCAACTCCAACC	NA		II			TCCAGAGAATAAGTATTTTAGGCTTTAGGGGACATACTTTATGCCAACTCCAACTCCAAC[CG]TGCTATTATAGATGAAATGCAGCCATAGACAACACACAAGGGAATGGGTGTGGTTGTGTT	37	4	11401957	CGGTTGGAGTTGGAGTTGGCATAAAGTATGTCCCCTAAAGCCTAAAATAC	4	11011055	R
cg04674755	0.9993	2.10651	5.08251	3.90302e-05	0.00326965	0.104675	2.25523	44643792	44643794	44643743	44643793		NA		NA	LC	.;.	50	1	0	XY_NO	A_NO	44646120	44646121	-2327	OGDH	AK296400	93442	cg04674755	38705327	38705327	cg04674755	cg04674755	38705327	CCATCTTAAAAAAACAAATTTAAATATTACCTCTAATTTCCCTACTAATC	NA		II			GCCCCCAGATTCCATCTTGGGGAGACAAATTTGAGTATTGCCTCTGGTTTCCCTGCTGGT[CG]ACCTTACGATAAAGCCTTTTCTCAAAAGGTGATGACATAGTATTGGCTTCTATGTGCATC	37	7	44643793	CGACCAGCAGGGAAACCAGAGGCAATACTCAAATTTGTCTCCCCAAGATG	7	44610318	R
cg04685442	0.846794	0.530252	7.4521	1.50232e-07	0.000106663	0.139774	7.52286	49776491	49776493	49776492	49776542		NA	rs76735945,rs80183918	2	LC	.;.	0	1	0	XY_NO	A_NO	49833998	49833999	57507	SNAI2	NM_003068	93644	cg04685442	10622438	10622438	cg04685442	cg04685442	10622438	AAACAAACCCTCAAAACAAAACTACCCACCAAACAACATATAAACTCCAC	NA		II			AAGTAAAGGCAGCACTCAAGTTCATGCAAAGGTTATGTTGATAGCAGTGTCTAAAGGAGA[CG]TGGAGTCTACATGTTGCCTGGTGGGCAGCTTTGTTCTGAGGGCTTGCTTGCAGGAGGGTA	37	8	49776492	CGTGGAGTCTACATGTTGCCTGGTGGGCAGCTTTGTTCTGAGGGCTTGCT	8	49939045	F	rs76735945
cg04686545	0.939423	1.94914	6.63869	9.41533e-07	0.000337949	0.107575	5.795	107348823	107348825	107348824	107348874		NA		NA	HC	chr12_HCshore:107348754-107350151;chr12_ICshore:107348523-107351090	0	1	0	XY_NO	A_NO	107349274	107349275	451	AK055712	AK055712	93673	cg04686545	70772391	70772391	cg04686545	cg04686545	70772391	ATTCAATATCRAAAAAACCRCRAATTATACATTAAAAAACCTAACTTTAC	NA		II			AGCTGCTGCCCCGGCGGGGACCACGTGGAGGGGCCTGGTCAGCAAGTGGCAAGGACGCGG[CG]CAAAGCCAGGCTTTCTAATGTACAATCCGCGGCTCTTTCGATACTGAACACCCACCTCTT	37	12	107348824	TTCAGTATCGAAAGAGCCGCGGATTGTACATTAGAAAGCCTGGCTTTGCG	12	105872954	F
cg04690998	0.727402	0.353623	4.65933	0.000111133	0.00611541	0.121478	1.25848	2339776	2339778	2339777	2339827		NA		NA	LC	.;.	0	1	0	XY_NO	A_NO	2354098	2354099	14322	SNX8	NM_013321	93750	cg04690998	49748508	49748508	cg04690998	cg04690998	49748508	AAAACACCAAATAAAAATCCAACCTTCTATACATAAAAAACTAAATCTTC	NA		II			TGTCACAGGAAGAGAAATATTTAGTCAGTTTTTCCCCCACGGCTAAATTTGCACTGAACA[CG]AAGACCTAGTTTTCCATGCACAGAAGGCTGGACTCTCATCTGGTGTCTTACAGACCCCAA	37	7	2339777	AGACACCAGATGAGAGTCCAGCCTTCTGTGCATGGAAAACTAGGTCTTCG	7	2306303	F
cg04694035	1.13315	-1.79347	7.124	3.11735e-07	0.000171874	0.13661	6.83751	96647439	96647441	96647440	96647490		NA		NA	ICshore	.;chr7_ICshore:96645454-96648415	0	1	0	XY_NO	A_NO	96643376	96643377	-4063	DLX6-AS1	NR_015448	93804	cg04694035	13637449	13637449	cg04694035	cg04694035	13637449	ACTTATCRTTAAAATCACTAAAACCTCATTACRAAATAACCCAAACCAAC	NA		II			TGGAAGAAGTGAGGTTGGCACAAGGGAAGGAATCCTGAAACCAAGTCTGTGTCCGCGCGG[CG]TTGGTCTGGGCCACCTCGCAATGAGGCTTTAGTGATCTTAACGACAAGCAGCCTCAAAGC	37	7	96647440	CTTGTCGTTAAGATCACTAAAGCCTCATTGCGAGGTGGCCCAGACCAACG	7	96485376	F
cg04712895	-0.953406	1.26302	-5.18023	3.0692e-05	0.00283546	-0.137707	2.48424	150801788	150801790	150801789	150801839		NA		NA	IC	.;chr7_IC:150801545-150802021	0	1	0	XY_NO	A_NO	150811764	150811765	-9975	AGAP3	EU831441	94120	cg04712895	49769357	49769357	cg04712895	cg04712895	49769357	TATAAATACTTCATATAAATAAATAACRCCRTTACTTTTCCAAATTAATC	NA		II			GCACAGGGTGCACCGACATCCCCACCCACGGCTGGTGGAGAGCAGGAGAAGGGATTGCTA[CG]ACCAACCTGGAAAAGTAACGGCGTTATCCATTCACATGAAGCATTCACATGCCTCGGGAA	37	7	150801789	CGACCAACCTGGAAAAGTAACGGCGTTATCCATTCACATGAAGCATTCAC	7	150432722	F
cg04731624	0.784455	-0.512503	5.43469	1.64672e-05	0.00196729	0.130057	3.07745	171067584	171067586	171067535	171067585		NA		NA	LC	.;.	0	1	0	XY_NO	A_NO	170846666	170846667	220919	FGF18	NM_003862	94473	cg04731624	74760400	74760400	cg04731624	cg04731624	74760400	ACCATAACCTAATAATTCTACCATTAACAACAAATACAACTTAATTCCTC	NA		II			TGTGGACCTCAGCCATGACCTAATGATTCTACCATTAACAGCAAGTACAGCTTAGTTCCT[CG]AGAAAAATGAGAACTACCCAGAGTTCATGTCAACAATCTGCTCCTCTTTAAAATGAAGCC	37	5	171067585	CGAGGAACTAAGCTGTACTTGCTGTTAATGGTAGAATCATTAGGTCATGG	5	171000190	R
cg04737114	1.21414	-1.61712	7.16272	2.85796e-07	0.000162508	0.152647	6.91922	96654930	96654932	96654881	96654931		NA		NA	LC	.;.	0	1	0	XY_NO	A_NO	96654142	96654143	-788	DLX5	AK297614	94564	cg04737114	14665494	14665494	cg04737114	cg04737114	14665494	TTAAAAATTACTATCTTAAACACATATAACTTAAAAAAACCCAAATCCTC	NA		II			TATAATGACTTTTAAAAATTACTGTCTTAAACACATATAACTTAAGGAAGCCCAAATCCT[CG]TTGCTGGCTTGCAAAAAGAGCCAAACAGCTCCACTTCTGTTTAATATTTTCATCTATTTT	37	7	96654931	CGAGGATTTGGGCTTCCTTAAGTTATATGTGTTTAAGACAGTAATTTTTA	7	96492867	R
cg04745079	-1.09164	1.39778	-8.00714	4.5145e-08	4.98691e-05	-0.149017	8.64531	119993750	119993752	119993702	119993752		NA		NA	LC	.;.	0	1	1	XY_NO	A_NO	119992700	119992701	-1050	TRIM29	AX748104	94745	cg04745079	36619428	50643426	cg04745079	cg04745079	36619428	AATACACTCCACTCACCCCCAAAACTATTCATATAATTATTCACATAACA	50643426	GATACACTCCACTCACCCCCGAAACTATTCGTATAATTATTCACATAACG	I	A	Red	TTCATGGTGTCCGGTGCACTCCACTCACCCCCGAAGCTGTTCGTGTAGTTGTTCACATAG[CG]ATGGTCACCACCTAGGAAGCAGAGGGTCGGGTCAGCAGAGGAGCCAGGTGGGAAGGAGGA	37	11	119993751	CGCTATGTGAACAACTACACGAACAGCTTCGGGGGTGAGTGGAGTGCACC	11	119498961	R
cg04752716	1.00595	1.88116	6.64481	9.28318e-07	0.000335384	0.1158	5.80836	58728864	58728866	58728865	58728915		NA		NA	HC	chr19_HCshore:58728073-58728922;chr19_ICshore:58727992-58728998	36	1	0	XY_NO	A_NO	58740069	58740070	-11204	ZNF544	AL833618	94888	cg04752716	41670359	41670359	cg04752716	cg04752716	41670359	CAAAATAAAATTACTCTAATTCAAACACACCTAACACTACCCCCCAAACC	NA		II			CTGCAGAGATGAATGGCCCCGGATCTGTGGAGGCTCGCCTGCCCCTGGGGACCCCGTCCT[CG]GCCTGGGGGGTAGTGTCAGGTGTGTTTGAACCAGAGCAATTCCATCTTGAATAGGGACTC	37	19	58728865	CGGCCTGGGGGGTAGTGTCAGGTGTGTTTGAACCAGAGCAATTCCATCTT	19	63420677	F
cg04753078	0.934127	-0.469333	6.50978	1.26914e-06	0.000411852	0.155542	5.51254	32063618	32063620	32063619	32063669		NA		NA	ICshore	.;chr6_ICshore:32063377-32065145	0	1	0	XY_NO	A_NO	32077150	32077151	13532	TNXB	NM_019105	94897	cg04753078	53627445	53627445	cg04753078	cg04753078	53627445	CTAACTACCRAAAACRTAAACRATATATACAAAAAATATACCTATACCAC	NA		II			CTCCAGGGCAGGCGCTGGCTGGAGGCTCTTCCTGCCCGCAGTCCTCACCGCCATAGCCCA[CG]TGGCACAGGCACACTCCTTGCACACACCGCCCACGTCCCCGGCAGTCAGCCGGGCACATG	37	6	32063619	TGACTGCCGGGGACGTGGGCGGTGTGTGCAAGGAGTGTGCCTGTGCCACG	6	32171597	F
cg04757411	0.896898	-0.0151407	5.07167	4.00854e-05	0.00332339	0.151517	2.22981	76259544	76259546	76259545	76259595		NA	rs74831095	1	LC	.;.	0	1	0	XY_NO	A_NO	76210458	76210459	49087	LMO7	AX747335	94978	cg04757411	59624383	59624383	cg04757411	cg04757411	59624383	TCATCTTTTAATTAATCTCTCTCTTTAACATTCTTTTAAAAAACAAAAAC	NA		II			CTTCTGGCTAGAGTTGACTCATGTTTGTGTGAAGTGGAAGGAAACTAAAGCCTCATCCCA[CG]CTTTTGTCTTCCAAAAGAATGCCAAAGAGAGAGACCAATTAAAAGATGAAAGCCTGGCAA	37	13	76259545	CGCTTTTGTCTTCCAAAAGAATGCCAAAGAGAGAGACCAATTAAAAGATG	13	75157546	F	rs74831095
cg04760493	0.754049	0.061151	4.46904	0.000178239	0.00809173	0.128174	0.809003	128981485	128981487	128981486	128981536		NA		NA	IC	.;chr4_IC:128981381-128981590	0	1	0	XY_NO	A_NO	128982502	128982503	-1016	LARP1B	NM_018078	95012	cg04760493	18691383	18691383	cg04760493	cg04760493	18691383	TATCCTAATACAAAATAACTAAAAACAAATTCCRCCRCTAATTTTTTTCC	NA		II			CCAAACATAAGGCGAGCACAGATAATTTATTTAACAAGGCTATGGGGTTGGTGGGGGGCT[CG]GAAAAAAATCAGCGGCGGAACCTGCTCTCAGCCACCTTGCACCAGGACACAAACACTGAC	37	4	128981486	CGGAAAAAAATCAGCGGCGGAACCTGCTCTCAGCCACCTTGCACCAGGAC	4	129200936	F
cg04773864	0.726426	1.32558	4.91777	5.85997e-05	0.00417848	0.102338	1.86801	140744762	140744764	140744763	140744813		NA		NA	ICshore	.;chr5_ICshore:140743634-140746369	0	1	0	XY_NO	A_NO	140743897	140743898	866	PCDHGA5	NM_032054	95247	cg04773864	37626482	37626482	cg04773864	cg04773864	37626482	ATTATAAAATTAAAATTTCCCCCAAATTAAAATCAAATTAAAAAATCTCC	NA		II			CAGATGAGGGAATAAACGGGAAATTGACCTACTCTTTTCGCAATGAAGAAGAAAAAATTT[CG]GAGACTTTCCAACTTGATTCCAACCTGGGGGAAATCTCAACTCTACAATCACTGGACTAT	37	5	140744763	CGGAGACTTTCCAACTTGATTCCAACCTGGGGGAAATCTCAACTCTACAA	5	140724947	F
cg04781494	-0.712091	-0.339223	-5.00939	4.67366e-05	0.00366144	-0.120255	2.08353	202047245	202047247	202047196	202047246		NA		NA	IC	.;chr2_IC:202047216-202047512	9	1	0	XY_NO	A_NO	202047620	202047621	-374	CASP10	NM_001206542	95408	cg04781494	33749320	33749320	cg04781494	cg04781494	33749320	ATCCCCACTTTTCTTTTATCTTTTAAAAATTTTATTTATAAACCRAACAC	NA		II			ACTGAAAGTGAATCCCCACTTTTCTTTTATCTTTTAAAAATTTTATTTGTGGGCCGGGCA[CG]GTGGCTCCATGCCTGTAATCCCAGCACTTTGGGAGGCCAAGGAGGGTGGATCACAAGCTC	37	2	202047246	TCCCCACTTTTCTTTTATCTTTTAAAAATTTTATTTGTGGGCCGGGCACG	2	201755491	R
cg04797957	-1.52402	-2.44785	-11.0459	1.26484e-10	1.25032e-06	-0.138261	13.9759	76840487	76840489	76840438	76840488		NA		NA	IC	.;chr17_IC:76840464-76840692	0	1	0	XY_NO	A_NO	76836968	76836969	-3519	USP36	NM_025090	95759	cg04797957	71791353	71791353	cg04797957	cg04797957	71791353	CTTCCCCTAAATACAACTAAACAAAATACCACCCTTTCTACAATAAATTC	NA		II			TGGCAGAGGTCCTTCCCCTAAATGCAGCTGGGCAGGATGCCACCCTTTCTACAATAAGTT[CG]GTCCCAGGGATTCCCCCAACACACACACACATACATTCTCTCTTACTCACATCCTCACAC	37	17	76840488	TTCCCCTAAATGCAGCTGGGCAGGATGCCACCCTTTCTACAATAAGTTCG	17	74352083	R
cg04799980	0.705241	0.514561	5.84991	6.03274e-06	0.00106199	0.117152	4.03325	236291489	236291491	236291490	236291540		NA	rs80296511	1	LC	.;.	15	1	0	XY_NO	A_NO	236402732	236402733	-111242	AGAP1	NM_014914	95806	cg04799980	41688306	41688306	cg04799980	cg04799980	41688306	ATCTTTAATCAATCATCTTCAATAATCATCTTACATTAATCATAAACCAC	NA		II			GCCTGGACTCCCGCCTCAGACCTCTTCACCATGTCATGCTGCTCCCACTTCCTTGCCTGC[CG]TGGCTCATGACCAATGTAAGATGATCATTGAAGATGATTGACTAAAGATGACAGCAGGCC	37	2	236291490	TCTTTAGTCAATCATCTTCAATGATCATCTTACATTGGTCATGAGCCACG	2	235956229	F	rs80296511
cg04800569	0.812724	-1.04863	5.88288	5.57432e-06	0.00101469	0.122788	4.1084	55888002	55888004	55887953	55888003		NA		NA	IC	.;chr19_IC:55887758-55888019	0	1	0	XY_NO	A_NO	55888203	55888204	-200	TMEM190	NM_139172	95815	cg04800569	29674468	29674468	cg04800569	cg04800569	29674468	CTTCTCTTTCCCACCATAAATAACCAAAAAAACTCTTCTAAACCTAAAAC	NA		II			GCCCTTCCAGACTTCTCTTTCCCACCATAAGTGGCCAAAGAGGCTCTTCTAAACCTGAGA[CG]CCCCCACTCTTCCACCAGGTCCCTAAAGAATCAACACCCTAGACCAGGCATGGCCAGGCT	37	19	55888003	TTCTCTTTCCCACCATAAGTGGCCAAAGAGGCTCTTCTAAACCTGAGACG	19	60579815	R
cg04805065	-0.72119	0.772289	-4.8947	6.20376e-05	0.00433267	-0.116451	1.81369	17717946	17717948	17717946	17717996		NA		NA	IC	.;chr17_IC:17717918-17718120	0	1	1	XY_NO	A_NO	17717244	17717245	-702	MIR33B	NR_030361	95903	cg04805065	43679462	68615388	cg04805065	cg04805065	43679462	AATAAAAAAACAACTAAACAACTATACCCACTAATAAAACACCTACCCCA	68615388	AATAAAAAAACGACTAAACGACTATACCCGCTAATAAAACACCTACCCCG	I	A	Red	CTGAGCCCGGGACCAGGCAGGAGGAACCTGCCGTGCACTCACTCAGACTCCTGCAGCACC[CG]GGGCAGGTGCTCCACCAGCGGGCACAGCCGCTCAGCCGCCTCCTCATCCCGCCGCAGCCA	37	17	17717947	CGGGGCAGGTGCTCCACCAGCGGGCACAGCCGCTCAGCCGCCTCCTCATC	17	17658672	F	rs56088670
cg04855678	-1.40815	0.157514	-4.93409	5.6283e-05	0.00409016	-0.230317	1.90644	195946920	195946922	195946872	195946922		NA		NA	IC	.;chr3_IC:195946657-195947670	0	1	1	XY_NO	A_NO	195943382	195943383	3539	OSTalpha	AK300996	96877	cg04855678	35735362	48724466	cg04855678	cg04855678	35735362	ATTTAACCAACAAACCCTCCTAAAACAAAAAAACTACAAAAATAAATTCA	48724466	ATTTAACCAACGAACCCTCCTAAAACAAAAAAACTACGAAAATAAATTCG	I	A	Red	AGAGTGGGGAGGATTTGGCCAGCGGGCCCTCCTGGGACAGGGAAGCTGCGAGGATGAGTT[CG]GGGACGCCCCAGGCCCAGGGGAGCGAGGTCTGGCAGGATTCAAGGATCCTGGTGGAAGAG	37	3	195946921	ATTTGGCCAGCGGGCCCTCCTGGGACAGGGAAGCTGCGAGGATGAGTTCG	3	197431318	R
cg04863892	0.730261	-0.341998	5.98368	4.38101e-06	0.000875568	0.123737	4.33738	27183374	27183376	27183325	27183375		NA		NA	HC	chr7_HCshore:27182240-27184007;chr7_ICshore:27181452-27185749	0	1	0	XY_NO	A_NO	27183286	27183287	-88	HOXA5	NM_019102	97034	cg04863892	37628302	37628302	cg04863892	cg04863892	37628302	ATATACTTAATTCCCTCCTACRTAAACACCCAAATATAAAATACRACTTC	NA		II			ATGACTGGGACATGTACTTGGTTCCCTCCTACGTAGGCACCCAAATATGGGGTACGACTT[CG]AATCACGTGCTTTTGTTGTCCAGTCGTAAATCCTGCCTGATGACCTCTAGAGGTAAACTC	37	7	27183375	CGAAGTCGTACCCCATATTTGGGTGCCTACGTAGGAGGGAACCAAGTACA	7	27149900	R
cg04872414	0.759222	1.0802	5.69548	8.74766e-06	0.00131683	0.113072	3.67975	28956988	28956990	28956940	28956990		NA		NA	ICshore	.;chr6_ICshore:28956176-28957431	0	1	1	XY_NO	A_NO	28956778	28956779	211	TRNA_Leu	.	97195	cg04872414	36742403	26695500	cg04872414	cg04872414	36742403	ATCCCATTCTCCTCTTCAACTTCTATTTACCACAAAACCAAAAATAACCA	26695500	ATCCCATTCTCCTCTTCGACTTCTATTTACCACGAAACCAAAAATAACCG	I	T	Red	TCTTACGTATCAATCCCATTCTCCTCTTCGACTTCTGTTTACCACGGAGCCAGAGATAAC[CG]TCCCCAGAACAATGTTCCCCCATTATTTAGAGGACAGTGTACTCCAGGCGCCTCAGATAC	37	6	28956989	CGGTTATCTCTGGCTCCGTGGTAAACAGAAGTCGAAGAGGAGAATGGGAT	6	29064968	R
cg04875977	0.78257	0.722588	5.80792	6.67265e-06	0.00112846	0.124456	3.93737	615691	615693	615642	615692		NA		NA	HC	chr19_HCshore:615459-617414;chr19_ICshore:614698-617524	0	1	0	XY_NO	A_NO	633567	633568	17876	POLRMT	NM_005035	97282	cg04875977	17744491	17744491	cg04875977	cg04875977	17744491	ATATATACTTATTATATACAATAAATAATAAATACATACTTACTCTACAC	NA		II			AGAGATGCTACATATGTGCTTATTGTATACAGTAGGTGGTAAATGCATGCTTGCTCTACA[CG]GCAAGCACTGTGTGCGCACCCGCGGTGCAGAGTAGGTGCTCGGTGCCCGCTGTACGCAGC	37	19	615692	TATGTGCTTATTGTATACAGTAGGTGGTAAATGCATGCTTGCTCTACACG	19	566692	R
cg04880091	0.868178	0.382992	5.41996	1.70696e-05	0.00200937	0.143229	3.04322	43132450	43132452	43132450	43132500		NA		NA	HC	chr8_HCshore:43131853-43132759;chr8_ICshore:43131048-43132629	21	1	1	XY_NO	A_NO	43147584	43147585	-15133	POTEA	NM_001002920	97370	cg04880091	72782399	30807398	cg04880091	cg04880091	72782399	AAATAACTTCTAAACAAAAATACAATTTTCACTAACACCCTACACAACCA	30807398	AAATAACTTCTAAACAAAAATACGATTTTCGCTAACGCCCTACGCAACCG	I	A	Red	GCCATGTCCTGCGGCCTCCGGAGCCGCCGCCTCCAGCCCTCGGCGCCGCCACCTGGGAGC[CG]GCTGCGCAGGGCGCCAGCGAAAATCGCATTTCTGCTTAGAAGCCACCCAGTTCACGGTGT	37	8	43132451	CGGCTGCGCAGGGCGCCAGCGAAAATCGCATTTCTGCTTAGAAGCCACCC	8	43251608	F
cg04882394	1.32018	-2.26449	4.82535	7.36484e-05	0.00478424	0.133415	1.65026	1565930	1565932	1565931	1565981		NA		NA	HC	chr1_HCshore:1565442-1567147;chr1_ICshore:1564308-1570196	0	1	0	XY_NO	A_NO	1564485	1564486	1446	MIB2	AK000655	97428	cg04882394	69706475	69706475	cg04882394	cg04882394	69706475	AAAATCTTTCTTTTTATAAAACACAAAACRAAAACACRCRAAAACAACTC	NA		II			CCGCCAGCCCATCCGCGACCGCATCCAGATCTTCGTGTGAGCCGCGCCGTCCGCCGCGCC[CG]AGCTGCCTTCGCGTGCCCCCGCCCTGTGTTTTATAAAAAGAAAGATTCTCGGACGTTGCC	37	1	1565931	GAATCTTTCTTTTTATAAAACACAGGGCGGGGGCACGCGAAGGCAGCTCG	1	1555794	F
cg04905719	-2.02488	-3.57928	-7.9386	5.22543e-08	5.37204e-05	-0.106502	8.50924	134617249	134617251	134617250	134617300		NA		NA	LC	.;.	44	1	0	XY_NO	A_NO	134639195	134639196	21946	SGK1	BX537882	97915	cg04905719	63692406	63692406	cg04905719	cg04905719	63692406	TAAAAAAACATAAATAACTTCCCCATAATCACACAAATAAAAAAACTCAC	NA		II			GTAGTTGCCAGAGAAGTCATGTGATGTAATGGGAAGAGAATCTCAAATGTCATCAGTCGA[CG]TGAGTCTTCTTATCTGTGTGACCATGGGGAAGTTACTTATGCTTCCTCATGACCAGTATC	37	6	134617250	GAGGAAGCATAAGTAACTTCCCCATGGTCACACAGATAAGAAGACTCACG	6	134658943	F	rs35039571
cg04921068	-0.997495	-0.596511	-4.63282	0.000118689	0.00635681	-0.160951	1.19586	160787667	160787669	160787618	160787668		NA	rs79137634	1	LC	.;.	0	1	0	XY_NO	A_NO	160792440	160792441	-4772	AK055323	AK055323	98227	cg04921068	62676390	62676390	cg04921068	cg04921068	62676390	TATATACCACCTAACCAACCTTTATACATTTATCCTAATCATACATAACC	NA		II			TAAATAGACTTTGTATACCACCTGACCAGCCTTTGTGCATTTATCCTAATCATGCATGAC[CG]TTAACCTTTTGCTTAGTCCTTACCATATGTAATAGGCAGCTGTTAAATTCACCAACAGAT	37	3	160787668	CGGTCATGCATGATTAGGATAAATGCACAAAGGCTGGTCAGGTGGTATAC	3	162270362	R
cg04928930	-0.821763	1.47728	-4.36735	0.000229457	0.00935003	-0.112801	0.568893	20926226	20926228	20926177	20926227		NA		NA	LC	.;.	0	1	0	XY_NO	A_NO	20923289	20923290	2938	APEX1	NM_001641	98384	cg04928930	69785387	69785387	cg04928930	cg04928930	69785387	CATTAAATAATTATATACACATCAATTCCTATAATTCTATACAAAACAAC	NA		II			AACATATCCCACATTAAATAGTTATATACACATCAGTTCCTGTGGTTCTGTACAGAGCAG[CG]GCTGACCCCACCCCCACAGGACACAATGTGGGGAGAGGAGACTGAGGGTACTGAGGCCAG	37	14	20926227	ATTAAATAGTTATATACACATCAGTTCCTGTGGTTCTGTACAGAGCAGCG	14	19996067	R
cg04931126	0.951825	-0.347069	6.25845	2.28469e-06	0.000587665	0.158118	4.95548	78084694	78084696	78084695	78084745		NA		NA	LC	.;.	0	1	0	XY_NO	A_NO	77637901	77637902	446794	ROBO2	BC064374	98428	cg04931126	46616363	46616363	cg04931126	cg04931126	46616363	AACACAACTCCTATATTCAATTATTTAAAAAACACTTATTCTTTTTTAAC	NA		II			AAAAAACGCCCTTTGAAGTTGAAGAGAGCTTCCCCTTTCAATAGTCTTCATTATCCAGGA[CG]CCAAAAAAGAATAAGTGCCTCCCAAACAACTGAATATAGGAGCTGTGTCTCCTCTGTGTT	37	3	78084695	CGCCAAAAAAGAATAAGTGCCTCCCAAACAACTGAATATAGGAGCTGTGT	3	78167385	F
cg04945216	-0.931074	0.40629	-4.44374	0.000189799	0.00836843	-0.153043	0.749251	3186787	3186789	3186788	3186838		NA	rs17133072	1	IC	.;chr7_IC:3186714-3186917	0	1	0	XY_NO	A_NO	3214286	3214287	27499	BC038729	BC038729	98691	cg04945216	22624352	22624352	cg04945216	cg04945216	22624352	AATCTATTTCRCRATAAATACRAACTAAATAAAACACTTATCTTAAAACC	NA		II			GGAAGGATTCAGGCTATGGAAACCGGCTCGAGGTCAGGCGGCGTGGAGTTGCCAGGGCTG[CG]GTTCTAAGACAAGTGTCTCACCCAGTTCGCACCCATCGCGAAACAGATTCAAGGCACAAT	37	7	3186788	ATCTGTTTCGCGATGGGTGCGAACTGGGTGAGACACTTGTCTTAGAACCG	7	3153314	F	rs17133072
cg04949225	-1.01523	-0.347671	-5.78622	7.02989e-06	0.00115968	-0.168814	3.88776	50796844	50796846	50796845	50796895		NA	rs9591324	1	IC	.;chr13_IC:50796771-50797128	0	1	0	XY_NO	A_NO	50795408	50795409	1437	BCMS	AJ412045	98781	cg04949225	14635376	14635376	cg04949225	cg04949225	14635376	ATCTCACTAATCACTAACAACTAAACTAAAACCAATTTCTCCRAAACTCC	NA		II			TTGGAGAGTGGTGATGTGTCTTGCGAAATTAAACCACAGAGAACGTCGATTTGAAACTTT[CG]GAGTTTCGGAGAAACTGGCCCTAGCTCAGCTGCCAGTGACCAGTGAGATGGATTCAGAAT	37	13	50796845	CGGAGTTTCGGAGAAACTGGCCCTAGCTCAGCTGCCAGTGACCAGTGAGA	13	49694846	F	rs9591324
cg04955333	-0.822974	1.48359	-5.21557	2.81417e-05	0.00269747	-0.113441	2.5669	2647413	2647415	2647414	2647464		NA		NA	IC	.;chr7_IC:2647316-2648988	0	1	0	XY_NO	A_NO	2671602	2671603	-24188	TTYH3	NM_025250	98874	cg04955333	19639477	19639477	cg04955333	cg04955333	19639477	TCAATAAAAAATTTCTAATTACAAAATAAAACACRAAATCTCAAATCCAC	NA		II			AGTAGAGAACGGGCTAGACAGCTGGAAAGCCACTCTCCACCCCAAATCTATGCTGCTCTG[CG]TGGACTTGAGATCCCGTGTCTTATCCTGCAATTAGAAACCCCCCATTGACACCTCCTGTA	37	7	2647414	CAATGGGGGGTTTCTAATTGCAGGATAAGACACGGGATCTCAAGTCCACG	7	2613940	F
cg04961225	-1.09807	-1.16746	-4.51544	0.000158839	0.00757588	-0.15668	0.918599	91332478	91332480	91332479	91332529		NA		NA	LC	.;.	0	1	0	XY_NO	A_NO	91348952	91348953	16474	C12orf12	NM_152638	98980	cg04961225	22750369	22750369	cg04961225	cg04961225	22750369	AAAATCTAATACTCCTCAAAAATATTTAATTCCTAAAAATCTACCRAAAC	NA		II			AAAATTCTTCCTGCTTCCCTTTCCTCCAGTTCCCATGAGCATGAGAGAAGAAGCAATGCA[CG]CTCCGGCAGATTCCTAGGAACCAAATACCTCTGAGGAGCACCAGATTTCAGTAAGACAGA	37	12	91332479	CGCTCCGGCAGATTCCTAGGAACCAAATACCTCTGAGGAGCACCAGATTT	12	89856610	F
cg04962480	1.15888	-2.2636	4.79758	7.88894e-05	0.00498746	0.121541	1.58478	101962117	101962119	101962068	101962118		NA		NA	LC	.;.	0	1	0	XY_NO	A_NO	101962798	101962799	681	YWHAZ	NM_001135702	99002	cg04962480	39621373	39621373	cg04962480	cg04962480	39621373	RATTTACCTCAACTACATTTTTCTAAAAAAATACCCTTTTACAAATTACC	NA		II			TGGACCTTTTCGATTTACCTCAGCTACATTTTTCTGGAAAGATACCCTTTTGCAAGTTGC[CG]AACAGCACAAAGATACTAATCCACACAGTGACACCACAGAATAAATGACTTCAGAGGAAA	37	8	101962118	CGGCAACTTGCAAAAGGGTATCTTTCCAGAAAAATGTAGCTGAGGTAAAT	8	102031294	R
cg04962621	-0.634367	-0.74451	-5.27551	2.42958e-05	0.00248516	-0.100988	2.70692	4714732	4714734	4714683	4714733		NA	rs7200136	1	IC	.;chr16_IC:4713877-4714856	0	1	0	XY_NO	A_NO	4690623	4690624	-24109	AX748066	AX748066	99005	cg04962621	54701472	54701472	cg04962621	cg04962621	54701472	ACCATTCTTAACAACTCTCTCCTCAACTAAACTTTAACCTAAACCRAAAC	NA		II			TGTGGGTCCTGACCATTCTTGGCAACTCTCTCCTCAGCTGAACTTTGACCTGGACCGGGG[CG]TGTTTCCAGTAGTCATCCAGGCTGTGGTGGACGAAGGAGATGGTGAGTGCGTCCTCTTCC	37	16	4714733	CGCCCCGGTCCAGGTCAAAGTTCAGCTGAGGAGAGAGTTGCCAAGAATGG	16	4654734	R
cg04969428	0.721945	0.656702	6.13257	3.07543e-06	0.000705739	0.117812	4.67345	67372804	67372806	67372805	67372855		NA	rs56092811	1	LC	.;.	0	1	0	XY_NO	A_NO	66497771	66497772	875034	MCART3P	NR_026540	99119	cg04969428	44721422	44721422	cg04969428	cg04969428	44721422	CTAACCTTCCACCTCAAAACTTACAACCACTATAATTAATCTTCTTAAAC	NA		II			TCTGTGTATGTGGCATGGCTGTGAAATAAGTGCATGGCAAAGAGTTCTTTCAAATGCCTT[CG]CCTAAGAAGATCAATCACAGTGGCTGCAAGCCCTGAGGTGGAAGGTCAGAGCCTATTGGC	37	6	67372805	CGCCTAAGAAGATCAATCACAGTGGCTGCAAGCCCTGAGGTGGAAGGTCA	6	67429526	F	rs56092811
cg04972065	-0.880127	-1.9022	-4.8939	6.21601e-05	0.00433486	-0.104707	1.81181	53591765	53591767	53591766	53591816		NA		NA	HC	chr12_HCshore:53591261-53591770;chr12_ICshore:53591144-53592343	0	1	0	XY_NO	A_NO	53594968	53594969	3203	ITGB7	BC015916	99157	cg04972065	74667408	74667408	cg04972065	cg04972065	74667408	CRAATTTACAAAATATTTTTAAAAACRAAACCCAAAACCTATACAAAACC	NA		II			CGCCTCCGCCTCTCCCGACGCGGTGAAGTTCTGCTCAGCAAGAAAAGGCGCGTCGGGACC[CG]GTCCTGCATAGGCCCTGGGCCCCGCTCCCAAAAACACCCTGCAAACCCGGCCACCTCTAA	37	12	53591766	GGGTTTGCAGGGTGTTTTTGGGAGCGGGGCCCAGGGCCTATGCAGGACCG	12	51878033	F
cg04972979	-1.06036	-1.83531	-5.792	6.93281e-06	0.00115304	-0.121186	3.90098	749147	749149	749098	749148		NA		NA	IC	.;chr20_IC:748938-749233	0	1	0	XY_NO	A_NO	749227	749228	80	C20orf54	AK291706	99181	cg04972979	16672360	16672360	cg04972979	cg04972979	16672360	ACAATCTTTAACTCCATACTTCTTCCTTCTAATACAAAACAAAAATATCC	NA		II			CAGTTCACGCTGCAGTCTTTAACTCCATACTTCTTCCTTCTAGTACAAAGCAGGAGTGTC[CG]TTGTGGCCACGCCTCACCCAGGAAACTCCTGAATCCTGGCAGCTCCTCCCCACGGTTCCC	37	20	749148	CGGACACTCCTGCTTTGTACTAGAAGGAAGAAGTATGGAGTTAAAGACTG	20	697148	R
cg04986324	0.890039	-0.175346	4.94972	5.41516e-05	0.00400088	0.150338	1.94322	46451318	46451320	46451269	46451319		NA	rs57510317	1	IC	.;chr22_IC:46451191-46451414	0	1	0	XY_NO	A_NO	46450023	46450024	-1295	C22orf26	NM_018280	99446	cg04986324	10608343	10608343	cg04986324	cg04986324	10608343	ATATATCTATACRTATCCRTATATATACACRTAAATATACAAACATACTC	NA		II			GCCAGGGCTGTGTATGTCTGTGCGTGTCCGTGTATGTGCACGTGGGTGTGCAGGCATACT[CG]TGTGCATGCCAGTGTTTGACAAAGGATTCCTAGACACCTGCGTGTGTAAGTCCCAATTCT	37	22	46451319	TATGTCTGTGCGTGTCCGTGTATGTGCACGTGGGTGTGCAGGCATACTCG	22	44829983	R
cg04987335	0.620934	0.451763	5.3023	2.27535e-05	0.00238488	0.103919	2.76941	35288778	35288780	35288779	35288829		NA		NA	LC	.;.	50	1	0	XY_NO	A_NO	35211381	35211382	77398	CD44	M83328	99477	cg04987335	56650386	56650386	cg04987335	cg04987335	56650386	CCAAAAAACAAATTAACATTTAAATCCAAATCAAACTACCTCTAAAATTC	NA		II			CTAAGAAGCCCCAGTACGTGGGTTTAGGAAGGAATACATGATAGTAGTTAAGAAAAAGCA[CG]AACTTTAGAGGCAGCCTGATTTGGATTCAAATGCCAATTTGTCCCTTGGCTGTTTGACAA	37	11	35288779	CAAGGGACAAATTGGCATTTGAATCCAAATCAGGCTGCCTCTAAAGTTCG	11	35245355	F
cg04999026	1.28011	-0.34701	4.73613	9.18639e-05	0.00546114	0.208944	1.43978	19754814	19754816	19754765	19754815		NA	rs72646971	1	HC	chr22_HCshore:19753084-19755173;chr22_ICshore:19752393-19755196	37	1	0	XY_NO	A_NO	19744225	19744226	10590	TBX1	NM_005992	99693	cg04999026	70690488	70690488	cg04999026	cg04999026	70690488	RCCTACAAACRATATAAATACATATAAATACTATAAATACTATAAATACC	NA		II			CCGAGAGCCCCGCCTGCAGGCGGTGTAGATACATGTAGATACTGTAGATACTGTAGATAC[CG]CCCCGGCGCCGACTTGATAAACGGTTTCGCCTCTTTTGGAAGCCGCCTGCGTGTCCATTT	37	22	19754815	CCTGCAGGCGGTGTAGATACATGTAGATACTGTAGATACTGTAGATACCG	22	18134815	R
cg05000748	0.988991	-1.89978	4.7676	8.49709e-05	0.00521571	0.119552	1.51406	36399145	36399147	36399145	36399195		NA		NA	HC	chr21_HCshore:36398839-36399478;chr21_ICshore:36398847-36399429	0	1	1	XY_NO	A_NO	36411722	36411723	12577	RUNX1-IT1	NR_026812	99727	cg05000748	11680395	41740476	cg05000748	cg05000748	11680395	CTAATAACACACAAACAAACAACTTTTACAAAAATTCCATCACTACAACA	41740476	CTAATAACGCGCGAACAAACAACTTTTACAAAAATTCCGTCGCTACGACG	I	C	Grn	GCGGGGACGCGAGCGGCCCAGACAGGAAGGGAGGCGGTGGCGCAGCTCTGGTGCGCAGCG[CG]CCGCAGCGACGGAACTTCTGCAAAAGCTGCCTGCCCGCGCGTTATCAGCGGCGCGCAGGC	37	21	36399146	CGCCGCAGCGACGGAACTTCTGCAAAAGCTGCCTGCCCGCGCGTTATCAG	21	35321016	F
cg05001111	1.05179	-2.11795	4.34392	0.000243208	0.00966119	0.116681	0.513596	153233278	153233280	153233229	153233279		NA	rs61803278	1	HC	chr1_HCshore:153233223-153234621;.	0	1	0	XY_NO	A_NO	153233425	153233426	-146	LOR	CCDS30870	99735	cg05001111	68611427	68611427	cg05001111	cg05001111	68611427	AAAAAATAAAAAACTCAACTTTTCCAAAAACAACAATCATAAAAAACCCC	NA		II			GGCTTTCTGCAGGGGAATGAGGAACTCAACTTTTCCAAAAGCAGCAATCATAAGAAACCC[CG]CTGAGGGCTCTCCGGGCACCTGAAGGAGCCCTGGGAGGATGGCGATGTTGCCTATGGATG	37	1	153233279	CGGGGTTTCTTATGATTGCTGCTTTTGGAAAAGTTGAGTTCCTCATTCCC	1	151499903	R
[truncated: 2,590 more rows]
[truncated: 16 more columns]
