# Supplementary material for: Distinct DNA methylation patterns of cognitive impairment and trisomy 21 in down syndrome
Source: BMC Med Genomics. 2013 Dec 27;6:58. doi: 10.1186/1755-8794-6-58 (PMC3879645; doi:10.1186/1755-8794-6-58)
Supplement: Additional file 3: Table S3 — Table of CpG probes that are significantly differently methylated between DS and control participants and overlap with clusters found to be significantly differently methylated by Bump Hunter. [file 1755-8794-6-58-S3.xlsx]

## Sheet: Limma cluster overlap
	logFC	AveExpr	t	P.Value	adj.P.Val	bDS-bCtl	B	MAPINF0-1	MAPINFO+1	Probe_start	Probe_end	SNPCpG	n_SNPCpG	SNPprobe	n_SNPprobe	HIL_CpG_class	HIL_CpG_Island_Name	n_bp_repetitive	AlleleA_Hits	AlleleB_Hits	XY_Hits	Autosomal_Hits	Closest_TSS	Closest_TSS_1	Distance_closest_TSS	Closest_TSS_gene_name	Closest_TSS_Transcript	Index	TargetID	ProbeID_A	ProbeID_B	ILMNID	NAME	ADDRESSA_ID	ALLELEA_PROBESEQ	ADDRESSB_ID	ALLELEB_PROBESEQ	INFINIUM_DESIGN_TYPE	NEXT_BASE	COLOR_CHANNEL	FORWARD_SEQUENCE	GENOME_BUILD	CHR	MAPINFO	SOURCESEQ	CHROMOSOME_36	COORDINATE_36	STRAND	PROBE_SNPS
cg00294382	-1.81708	-2.07174	-15.0418	2.53335e-13	9.76661e-08	-0.195076	19.1962	56732720	56732722	56732671	56732721		NA		NA	LC	.;.	0	1	0	XY_NO	A_NO	56732662	56732663	59	IL23A	NM_016584	6197	cg00294382	37626508	37626508	cg00294382	cg00294382	37626508	AAAAACAACTTACAAACTCRATAAACAACTAAAAAAACCAAACCAAAAAC	NA		II			GAAAAACAACAGGAAGCAGCTTACAAACTCGGTGAACAACTGAGGGAACCAAACCAGAGA[CG]CGCTGAACAGAGAGAATCAGGCTCAAAGCAAGTGGAAGTGGGCAGAGATTCCACCAGGAC	37	12	56732721	GAAGCAGCTTACAAACTCGGTGAACAACTGAGGGAACCAAACCAGAGACG	12	55018988	R
cg18724928	2.49536	-2.82835	12.9439	5.5001e-12	2.73577e-07	0.197756	16.6752	91473090	91473092	91473041	91473091		NA		NA	HC	HCshore:91473050-91473983;.	0	1	0	XY_NO	A_NO	91473409	91473410	-318	UNC45A	NM_001039675	339756	cg18724928	74784464	74784464	cg18724928	cg18724928	74784464	TTTATTTTCTTTTAATTCRACTTTTTTAATTACCTTTCACCTACTTTTTC	NA		II			AACTTTGTTCATTTGTTTTCTTTTAATTCGGCTTTTTTGGTTGCCTTTCACCTACTTTTT[CG]CAGAGCCCTCCGCTGGGGCCTTCACTTGGGCAAACAACTATCGTAGTCGAACAGCTTTGA	37	15	91473091	TTGTTTTCTTTTAATTCGGCTTTTTTGGTTGCCTTTCACCTACTTTTTCG	15	89274095	R
cg26659805	2.07404	-2.50599	13.0757	4.48281e-12	2.73577e-07	0.188388	16.847	2251587	2251589	2251539	2251589		NA		NA	HC	chr19_HCshore:2250546-2252871;chr19_ICshore:2250403-2254508	0	1	1	XY_NO	A_NO	2250637	2250638	951	MIR4321	NR_036207	465104	cg26659805	67781376	70743379	cg26659805	cg26659805	67781376	CAAACACTACTACTCCTAAAAACACTACAAAACCTACACATAAAATAACA	70743379	CGAACGCTACTACTCCTAAAAACGCTACAAAACCTACGCGTAAAATAACG	I	C	Grn	GGCGATCCCCTGCGAGCGCTGCTGCTCCTGAAGGCGCTGCAGGGCCTGCGCGTGGAGTGG[CG]CGGGCGGGATCCGCGCGGGCCGGGTCGGGCACAGCGCAGCGCGGGGGCCACCGCCGCCGA	37	19	2251588	CGAGCGCTGCTGCTCCTGAAGGCGCTGCAGGGCCTGCGCGTGGAGTGGCG	19	2202588	R
cg19303898	1.51416	-0.160946	12.705	8.00217e-12	3.42778e-07	0.253784	16.3589	170115257	170115259	170115208	170115258		NA		NA	LC	.;.	0	1	0	XY_NO	A_NO	170115187	170115188	71	METTL11B	NM_001136107	348574	cg19303898	52694369	52694369	cg19303898	cg19303898	52694369	CTTCCTTTCTCTATAAAAATCATTATTATCCCCCTTTATCATAACCCACC	NA		II			AGCAAGGCAAGCTTCCTTTCTCTGTAGGAATCATTATTATCCCCCTTTGTCATGGCCCAC[CG]GGGAGCCCATTTTGCCTTTAGATCCCGCTGGCAGAAGACCGACGATGAACTCTGTAGACA	37	1	170115258	TTCCTTTCTCTGTAGGAATCATTATTATCCCCCTTTGTCATGGCCCACCG	1	168381882	R
cg18472881	2.42778	-2.55399	12.417	1.26665e-11	4.88321e-07	0.216572	15.969	91473102	91473104	91473053	91473103		NA		NA	HC	HCshore:91473050-91473983;.	0	1	0	XY_NO	A_NO	91473409	91473410	-306	UNC45A	NM_001039675	335792	cg18472881	43654388	43654388	cg18472881	cg18472881	43654388	TAATTCRACTTTTTTAATTACCTTTCACCTACTTTTTCRCAAAACCCTCC	NA		II			TTGTTTTCTTTTAATTCGGCTTTTTTGGTTGCCTTTCACCTACTTTTTCGCAGAGCCCTC[CG]CTGGGGCCTTCACTTGGGCAAACAACTATCGTAGTCGAACAGCTTTGACCTAACAATTTC	37	15	91473103	AATTCGGCTTTTTTGGTTGCCTTTCACCTACTTTTTCGCAGAGCCCTCCG	15	89274107	R
cg08551047	2.07072	-1.65933	12.0412	2.3343e-11	6.14067e-07	0.257961	15.4457	91473568	91473570	91473519	91473569		NA		NA	HC	HCshore:91473050-91473983;ICshore:91473161-91474088	0	1	0	XY_NO	A_NO	91473409	91473410	160	UNC45A	NM_001039675	165514	cg08551047	17732502	17732502	cg08551047	cg08551047	17732502	CATATTACTACTAAAATCTCTCCRATACCCAACAATAATTATCAATAAAC	NA		II			ACCGGCCCAATCATGTTGCTGCTGGGGTCTCTCCGGTGCCCAGCAGTGGTTGTCAGTAAG[CG]GGCGGCACTCCCTTCCGATACGTCTTTTCTTTTTTCATTTTTGAGACGGAGTCTCGCTGT	37	15	91473569	ATGTTGCTGCTGGGGTCTCTCCGGTGCCCAGCAGTGGTTGTCAGTAAGCG	15	89274573	R
cg26811705	2.03972	-1.07335	12.1432	1.97483e-11	6.14067e-07	0.298433	15.5893	118781407	118781409	118781359	118781409		NA		NA	HC	chr11_HCshore:118781246-118781840;chr11_ICshore:118780921-118782039	0	1	1	XY_NO	A_NO	118781416	118781417	-8	MIR4492	NR_039713	467743	cg26811705	14659426	30701330	cg26811705	cg26811705	14659426	AAAAAACAAAACAAACAAACAACAACCAACAAAACAACAAACAAAAAACA	30701330	AAAAAACAAAACGAACGAACGACAACCAACGAAACAACGAACGAAAAACG	I	A	Red	AGAGCCCGGGCGGAGAGGCAGAGCGAGCGAGCGACAGCCAGCGAGGCAGCGAGCGGGAGG[CG]GACAGGACTGCAGCGTGCTTCTCCAGGCCCCGCGCGCGGACAGACACACGGACAAGTCCC	37	11	118781408	CGCCTCCCGCTCGCTGCCTCGCTGGCTGTCGCTCGCTCGCTCTGCCTCTC	11	118286618	R
cg08939371	2.32465	-2.61107	11.816	3.39047e-11	7.26165e-07	0.200756	15.1239	91473058	91473060	91473009	91473059		NA		NA	HC	HCshore:91473050-91473983;.	0	1	0	XY_NO	A_NO	91473409	91473410	-350	UNC45A	NM_001039675	172421	cg08939371	40758481	40758481	cg08939371	cg08939371	40758481	CATACCCTAAAAATTACTCTAAACTTTATTCATTTATTTTCTTTTAATTC	NA		II			CCAAAATGTACCATACCCTGGGGATTACTCTGAACTTTGTTCATTTGTTTTCTTTTAATT[CG]GCTTTTTTGGTTGCCTTTCACCTACTTTTTCGCAGAGCCCTCCGCTGGGGCCTTCACTTG	37	15	91473059	ATACCCTGGGGATTACTCTGAACTTTGTTCATTTGTTTTCTTTTAATTCG	15	89274063	R
cg03192897	1.36034	0.796881	11.2463	8.92355e-11	1.0437e-06	0.212915	14.282	170115350	170115352	170115301	170115351		NA		NA	LC	.;.	0	1	0	XY_NO	A_NO	170115187	170115188	164	METTL11B	NM_001136107	64821	cg03192897	73646438	73646438	cg03192897	cg03192897	73646438	CRATAAACTCTATAAACATAACATATCTTTTATCCTTCACAAAACCATTC	NA		II			CAGAAGACCGACGATGAACTCTGTAGACATAGCATGTCTTTTATCCTTCACAAAGCCATT[CG]CAATGACTTCTTTCAGAGCTATCTCTACCTGCTGGAAAAAATTCCCCTGGGTAAGTGAGT	37	1	170115351	GATGAACTCTGTAGACATAGCATGTCTTTTATCCTTCACAAAGCCATTCG	1	168381975	R
cg18458509	-1.57657	-0.686906	-11.3969	6.8861e-11	1.0437e-06	-0.250952	14.5085	2920188	2920190	2920189	2920239		NA		NA	LC	.;.	49	1	0	XY_NO	A_NO	2920950	2920951	-761	SLC22A18	NM_183233	335548	cg18458509	53710376	53710376	cg18458509	cg18458509	53710376	TATACATACCCCATACCAACTATTTAAAACRTCAACTAACAAAACTAACC	NA		II			GGGATCATGTGCCTCCCCGAAGCCTGCACATGCACTCTAATGATGCAAGCTACCACCAGG[CG]GTCAGCTTTGCCAGCTGACGTCCCAAACAGCTGGCATGGGGCATGCACACAGTAGGTGCT	37	11	2920189	GTGCATGCCCCATGCCAGCTGTTTGGGACGTCAGCTGGCAAAGCTGACCG	11	2876765	F
cg25226247	1.70962	-0.0244061	11.3178	7.88852e-11	1.0437e-06	0.284509	14.3899	50785151	50785153	50785152	50785202		NA	rs10456638	1	IC	.;chr6_IC:50785071-50785375	0	1	0	XY_NO	A_NO	50786438	50786439	-1286	TFAP2B	NM_003221	441927	cg25226247	71659371	71659371	cg25226247	cg25226247	71659371	TCTTTAAATCCAAAACTACTATATACAACTCTACRCRAACAAAAATAAAC	NA		II			TCCTTGGTTTTGATTGAATCGACGTCCAACAAGGTTGTCCGGAGCCCTGTACTCAAACAG[CG]TCCATCCCTGTTCGCGCAGAGCTGCACACAGCAGTCCTGGATTTAAAGACAATCACCCTT	37	6	50785152	CTTTAAATCCAGGACTGCTGTGTGCAGCTCTGCGCGAACAGGGATGGACG	6	50893111	F	rs10456638
cg16414568	2.52031	-2.55034	11.2248	9.26167e-11	1.05017e-06	0.226408	14.2494	91473510	91473512	91473511	91473561		NA		NA	HC	HCshore:91473050-91473983;ICshore:91473161-91474088	0	1	0	XY_NO	A_NO	91473409	91473410	102	UNC45A	NM_001039675	301828	cg16414568	40672394	40672394	cg16414568	cg16414568	40672394	ACAACCACTACTAAACACCRAAAAAACCCCAACAACAACATAATTAAACC	NA		II			GATTGCGAGTCACCGAGTTTCCCGCGCGGCTTGAGGTACTGGGGAACCGGAATCCCCCAC[CG]GCCCAATCATGTTGCTGCTGGGGTCTCTCCGGTGCCCAGCAGTGGTTGTCAGTAAGCGGG	37	15	91473511	CGGCCCAATCATGTTGCTGCTGGGGTCTCTCCGGTGCCCAGCAGTGGTTG	15	89274515	F
cg06653004	1.84679	-0.442339	11.0862	1.17865e-10	1.25032e-06	0.299161	14.0379	50785324	50785326	50785325	50785375		NA		NA	IC	.;chr6_IC:50785071-50785375	0	1	0	XY_NO	A_NO	50786438	50786439	-1113	TFAP2B	NM_003221	129780	cg06653004	17759434	17759434	cg06653004	cg06653004	17759434	TTTTCTACTCCCTTTCAAAATACRAAAAACTTCTCATAACCRAAACAAAC	NA		II			CCCTCCTCGGTCCCTCCTGGCATTTCTTTTCTGTCCCAGGCGCAGAGATCCTCTTCTGGG[CG]TCTGTTCCGGCTATGAGAAGCTCTCCGCACCCTGAAAGGGAGTAGAAAAACAGAGGGGAT	37	6	50785325	TTTCTACTCCCTTTCAGGGTGCGGAGAGCTTCTCATAGCCGGAACAGACG	6	50893284	F
cg03291024	2.16689	-2.697	10.8974	1.64243e-10	1.5076e-06	0.182195	13.7458	91473290	91473292	91473241	91473291		NA		NA	HC	HCshore:91473050-91473983;ICshore:91473161-91474088	0	1	0	XY_NO	A_NO	91473409	91473410	-118	UNC45A	NM_001039675	66638	cg03291024	18751418	18751418	cg03291024	cg03291024	18751418	TACATAAAAATAAACCTCAACTACTCAACAACRACTAAAAAACCACCACC	NA		II			GCAGAATAAAATACATAAAAATAAACCTCAGCTGCTCAGCAACGACTGAAAAACCACCAC[CG]GGCAATCCCTCCCCATGGCCACCGAGCAAAGTTCCACCGCCTCCCCTACGCCGACCGCCG	37	15	91473291	ACATAAAAATAAACCTCAGCTGCTCAGCAACGACTGAAAAACCACCACCG	15	89274295	R
cg03882382	-2.40042	-2.06144	-10.9059	1.61817e-10	1.5076e-06	-0.254974	13.7589	4540064	4540066	4540015	4540065		NA		NA	LC	.;.	0	1	0	XY_NO	A_NO	4540035	4540036	-29	PLIN5	AK127689	78174	cg03882382	56730405	56730405	cg03882382	cg03882382	56730405	AAAAAAACATAATAACTCTACTCTTTTACTTCTAAATTATCCTAACCTAC	NA		II			CTGTCTGCTCCAAGAGGACATGGTAGCTCTGCTCTTTTGCTTCTGGGTTGTCCTGGCCTG[CG]GAGGTGGCCTTATACCTGCCTGGACTGGGGGCAGGGGAACCAACCCTGGGGAAGTCCCCA	37	19	4540065	CGCAGGCCAGGACAACCCAGAAGCAAAAGAGCAGAGCTACCATGTCCTCT	19	4491065	R
cg11205981	2.18916	2.13258	10.8321	1.84396e-10	1.65323e-06	0.227872	13.6436	144790409	144790411	144790361	144790411		NA		NA	HC	chr8_HCshore:144787696-144791078;chr8_ICshore:144787407-144791266	0	1	1	XY_NO	A_NO	144790278	144790279	-131	CCDC166	NM_001162914	211268	cg11205981	31684395	61713375	cg11205981	cg11205981	31684395	TAAATATTCTAAACACCAAACCCAAAAATAAAACACACCTCAAAATCACA	61713375	TAAATATTCTAAACGCCAAACCCAAAAATAAAACGCGCCTCGAAATCACG	I	A	Red	TCTTACCTGGCCTAAATATTCTAGGCGCCAGGCCCAGAGGTGGGACGCGCCTCGGGGTCA[CG]AGGCTTTTGGGGAGGCAGATCGGGGCTTTGGGTCGCGGGTCAGGGCAGCTTTGCCAACCT	37	8	144790410	TAAATATTCTAGGCGCCAGGCCCAGAGGTGGGACGCGCCTCGGGGTCACG	8	144862398	R
cg00270625	2.60066	2.32198	10.6235	2.67714e-10	2.06418e-06	0.251247	13.3135	51017018	51017020	51016970	51017020		NA		NA	ICshore	.;chr22_ICshore:51016022-51017212	0	1	1	XY_NO	A_NO	51017095	51017096	77	CPT1B	NM_001145136	5784	cg00270625	34630465	56720508	cg00270625	cg00270625	34630465	CACCCACCTTCCACAATAAAAATTACAAAACACAACTAAATTTCTATACA	56720508	CACCCACCTTCCGCGATAAAAATTACAAAACGCGACTAAATTTCTATACG	I	A	Red	AGAACCAGAACCCACCCACCTTCCGCGGTGGGAATTGCAGGGCGCGGCTGGGTTTCTGTG[CG]GTGAAGGTTGCTCAAAGGTCTGGGAGCCTGGGGGGCCCCAGAGTCTCGTGAGGATGGTGG	37	22	51017019	CGCACAGAAACCCAGCCGCGCCCTGCAATTCCCACCGCGGAAGGTGGGTG	22	49363885	R
cg06530441	1.80523	-0.851876	10.3521	4.38099e-10	3.07084e-06	0.27582	12.8752	51016949	51016951	51016901	51016951		NA		NA	ICshore	.;chr22_ICshore:51016022-51017212	0	1	1	XY_NO	A_NO	51016893	51016894	-56	CPT1B	NM_152246	127403	cg06530441	73788432	14674387	cg06530441	cg06530441	73788432	CCTCACCAAAAACCTAACACCTACTCCCAAATCAAAATCAAAAAAAAACA	14674387	CCTCACCAAAAACCTAACACCTACTCCCAAATCGAAATCGAAAAAAAACG	I	T	Red	CCCCCGCCCCGCCCTCACCAGGAACCTGACACCTACTCCCAAATCGGGGTCGGGGAAAAA[CG]TGGGGCGAGAACCAGAACCCACCCACCTTCCGCGGTGGGAATTGCAGGGCGCGGCTGGGT	37	22	51016950	CCTCACCAGGAACCTGACACCTACTCCCAAATCGGGGTCGGGGAAAAACG	22	49363816	R
cg04149916	1.59907	-0.465233	10.326	4.59583e-10	3.16391e-06	0.260749	12.8325	31939318	31939320	31939269	31939319		NA	rs78962108	1	ICshore	.;chr6_ICshore:31938666-31940943	0	1	0	XY_NO	A_NO	31939607	31939608	-288	STK19	AK303438	83404	cg04149916	37771376	37771376	cg04149916	cg04149916	37771376	ATAATACTAACRTTAAACATCCAAAAAAAAACAACCCAATTCCRAAAAAC	NA		II			CGGGCATCTCCATGGTACTGGCGTTGAGCATCCAGGGAGAAGCAGCCCAGTTCCGAAGGG[CG]CCGGTAGAAAGGAAAGGGCCCAGAGTAGAGGGCAGGGTCTGTGGGCAGAGAAGGTGCTGG	37	6	31939319	TGGTACTGGCGTTGAGCATCCAGGGAGAAGCAGCCCAGTTCCGAAGGGCG	6	32047298	R
cg21502834	1.80433	-0.493445	10.0699	7.37889e-10	4.06388e-06	0.291488	12.4087	50784943	50784945	50784944	50784994		NA		NA	LC	.;.	0	1	0	XY_NO	A_NO	50786438	50786439	-1494	TFAP2B	NM_003221	382921	cg21502834	24783350	24783350	cg21502834	cg21502834	24783350	AAAAACTTCAAAAATAAACCCCTTATTTCCRATTAAATTTTTTATATTTC	NA		II			AAGGGAAATGAAGGAAAGAAAAAAGGAAAACAAAAAGGAGGAAGAGGAGAAAAGGAAAGA[CG]AAACATAAAAAATTCAACCGGAAATAAGGGGTTTATTTCTGAAGTTCCTTCTGAAGCACC	37	6	50784944	GGAACTTCAGAAATAAACCCCTTATTTCCGGTTGAATTTTTTATGTTTCG	6	50892903	F
cg23190089	-1.64071	-1.90835	-10.0325	7.9118e-10	4.2317e-06	-0.190947	12.3461	2920208	2920210	2920209	2920259		NA		NA	LC	.;.	50	1	0	XY_NO	A_NO	2920950	2920951	-741	SLC22A18	NM_183233	408716	cg23190089	13603424	13603424	cg23190089	cg23190089	13603424	CATTTATTAAACACCTACTATATACATACCCCATACCAACTATTTAAAAC	NA		II			AGCCTGCACATGCACTCTAATGATGCAAGCTACCACCAGGCGGTCAGCTTTGCCAGCTGA[CG]TCCCAAACAGCTGGCATGGGGCATGCACACAGTAGGTGCTTAATAAATGTGTGTCGGGTT	37	11	2920209	CGTCCCAAACAGCTGGCATGGGGCATGCACACAGTAGGTGCTTAATAAAT	11	2876785	F
cg01431057	-2.20282	-1.61846	-10.0159	8.1621e-10	4.2464e-06	-0.270425	12.3181	153362926	153362928	153362877	153362927		NA		NA	IC	.;chr1_IC:153362875-153363099	0	1	0	XY_NO	A_NO	153363663	153363664	737	S100A8	NM_002964	29763	cg01431057	19636471	19636471	cg01431057	cg01431057	19636471	TACTAAAAACACTCRATCTCTAACAATTTCTTCAAATCATCCCTATAAAC	NA		II			TCACCCTGATATACTGAGGACACTCGGTCTCTAGCAATTTCTTCAGGTCATCCCTGTAGA[CG]GCATGGAAATTCCCCTTTATCAGGGAGTACTTGTGGTAGACGTCGATGATAGAGTTCAAG	37	1	153362927	ACTGAGGACACTCGGTCTCTAGCAATTTCTTCAGGTCATCCCTGTAGACG	1	151629551	R
cg21853021	-1.88151	-3.42251	-9.9375	9.45453e-10	4.6017e-06	-0.107678	12.1859	2920145	2920147	2920146	2920196		NA	rs449318,rs74978662	2	LC	.;.	7	1	0	XY_NO	A_NO	2920950	2920951	-804	SLC22A18	NM_183233	388250	cg21853021	72687497	72687497	cg21853021	cg21853021	72687497	ACTAACCRCCTAATAATAACTTACATCATTAAAATACATATACAAACTTC	NA		II			GCTCATAGGCAGTGAGTCATTTCCTTAGGCATTGTGGTGACCCGGGATCATGTGCCTCCC[CG]AAGCCTGCACATGCACTCTAATGATGCAAGCTACCACCAGGCGGTCAGCTTTGCCAGCTG	37	11	2920146	CTGACCGCCTGGTGGTAGCTTGCATCATTAGAGTGCATGTGCAGGCTTCG	11	2876722	F	rs74978662
cg27502912	1.43541	1.15229	9.93221	9.54905e-10	4.6017e-06	0.207384	12.177	51017000	51017002	51016952	51017002		NA		NA	ICshore	.;chr22_ICshore:51016022-51017212	0	1	1	XY_NO	A_NO	51017095	51017096	95	CPT1B	NM_001145136	479574	cg27502912	26756449	27643394	cg27502912	cg27502912	26756449	AAAACAAAAACCAAAACCCACCCACCTTCCACAATAAAAATTACAAAACA	27643394	AAAACGAAAACCAAAACCCACCCACCTTCCGCGATAAAAATTACAAAACG	I	C	Grn	GGGGAAAAACGTGGGGCGAGAACCAGAACCCACCCACCTTCCGCGGTGGGAATTGCAGGG[CG]CGGCTGGGTTTCTGTGCGGTGAAGGTTGCTCAAAGGTCTGGGAGCCTGGGGGGCCCCAGA	37	22	51017001	GGGGCGAGAACCAGAACCCACCCACCTTCCGCGGTGGGAATTGCAGGGCG	22	49363867	R
cg07973095	2.32433	-2.53836	9.84552	1.12455e-09	5.16115e-06	0.214181	12.0297	451039	451041	450991	451041		NA	rs3826236	1	HC	chr16_HCshore:450674-452601;chr16_ICshore:450658-453002	0	1	1	XY_NO	A_NO	451857	451858	-817	DECR2	BC030226	154968	cg07973095	55712492	31629479	cg07973095	cg07973095	55712492	CAAATATATTCAACTCAAAAACAACCCTACATATTTTTCCCCCATAACCA	31629479	CGAATATATTCAACTCAAAAACGACCCTACGTATTTTTCCCCCGTAACCG	I	T	Red	GCCGCTGGCCCGCGGGTGTGTTCAGCTCAGGAGCGGCCCTGCGTGTTTTTCCCCCGTGGC[CG]TCGCGGACCCCCGTCTTCCAACAGTGGTGCGGGCGGGGCGCCCCGTCCTGGGTTCGCGGC	37	16	451040	CGGCCACGGGGGAAAAACACGCAGGGCCGCTCCTGAGCTGAACACACCCG	16	391041	R
cg13778201	2.01684	-1.95964	9.50781	2.14514e-09	7.80184e-06	0.230561	11.4457	91473364	91473366	91473364	91473414		NA		NA	HC	HCshore:91473050-91473983;ICshore:91473161-91474088	0	1	1	XY_NO	A_NO	91473409	91473410	-44	UNC45A	NM_001039675	254790	cg13778201	23689396	31733456	cg13778201	cg13778201	23689396	TAAATAACAAAAACTTCCAAAAAAACCCAAAAATAACCCAAAACTATCCA	31733456	TAAATAACAAAAACTTCCGAAAAAACCCGAAAATAACCCGAAACTATCCG	I	A	Red	CCATGGCCACCGAGCAAAGTTCCACCGCCTCCCCTACGCCGACCGCCGGGCTCCCGGGGT[CG]GACAGCCCCGGGCCACTTCCGGGCCTTCCCGGAAGTCCCTGTCACTTAACAACCGAAGTA	37	15	91473365	CGGACAGCCCCGGGCCACTTCCGGGCCTTCCCGGAAGTCCCTGTCACTTA	15	89274369	F
cg00492070	1.56343	2.72546	9.42126	2.53705e-09	8.65563e-06	0.127181	11.2934	107810715	107810717	107810716	107810766		NA		NA	HC	chr3_HCshore:107809282-107810925;chr3_ICshore:107809091-107810911	0	1	0	XY_NO	A_NO	107809934	107809935	-781	CD47	NM_198793	10420	cg00492070	21753381	21753381	cg00492070	cg00492070	21753381	CAATCACAAACCAAACTCAATAACCTTACTAATAAAAATATATTAAATAC	NA		II			TACCTGTGAACACCGCCACCACCGGGACTAGCGAGCATTGTCGCAAACAGGCATTAGCAG[CG]TATCCAACACATCCCCACCAGCAAGGTTATTGAGCTTGGTTTGTGACTGCCCCATGTGCA	37	3	107810716	AGTCACAAACCAAGCTCAATAACCTTGCTGGTGGGGATGTGTTGGATACG	3	109293406	F
cg16615154	1.13923	-1.38112	9.33078	3.02662e-09	9.98949e-06	0.157655	11.1329	40567552	40567554	40567552	40567602		NA		NA	HC	chr6_HCshore:40567151-40567685;chr6_ICshore:40567184-40567769	0	1	1	XY_NO	A_NO	40555125	40555126	-12427	LRFN2	NM_020737	305476	cg16615154	22757403	22659324	cg16615154	cg16615154	22757403	TAATCCAAATAAAATTATTTACCAAAACAACTCAAACTTTCCAAAACACA	22659324	TAATCCAAATAAAATTATTTACCGAAACGACTCAAACTTTCCGAAACGCG	I	C	Grn	CGTGGTGCCCAGCTGAAGGCCAGCGCGCTTCAGGAACACGCAGTGCTGGACAGCGCACCG[CG]CGCTTCGGAAAGCCTGAGCCGTCTCGGTAAATAACTTTACCTGGATCACAGAGGTTGTGA	37	6	40567553	TGATCCAGGTAAAGTTATTTACCGAGACGGCTCAGGCTTTCCGAAGCGCG	6	40675531	F
cg19112186	2.1662	0.664526	9.32813	3.04233e-09	9.98949e-06	0.330311	11.1282	51016637	51016639	51016589	51016639		NA	rs73445517	1	HC	chr22_HCshore:51016137-51016686;chr22_ICshore:51016022-51017212	0	1	1	XY_NO	A_NO	51016505	51016506	-132	CPT1B	NM_001145137	345805	cg19112186	30769358	12620359	cg19112186	cg19112186	30769358	AAAAACCCCAAAAACAACAAAAAACAACCTAAAATTAAAAAACATCAACA	12620359	AAAAACCCCAAAAACGACGAAAAACAACCTAAAATTAAAAAACGTCAACG	I	A	Red	CTTGAAAGCTCCAGGAGCCCCAAGGACGGCGAAGGGCAGCCTGGAGTTGGGGGGCGTCAG[CG]AGGGCGCGGGCAGGGGAGAGAGGCGCCCCTGGAAGTGGAGCCGGCCTGGACAGAGGCAGG	37	22	51016638	CGCTGACGCCCCCCAACTCCAGGCTGCCCTTCGCCGTCCTTGGGGCTCCT	22	49363504	R
cg23906067	1.14767	0.373469	9.33097	3.02552e-09	9.98949e-06	0.191494	11.1332	31939111	31939113	31939112	31939162		NA		NA	ICshore	.;chr6_ICshore:31938666-31940943	0	1	0	XY_NO	A_NO	31938951	31938952	161	STK19	NR_026717	420239	cg23906067	12692456	12692456	cg23906067	cg23906067	12692456	AAAAATCCAAAAAAAACTAAACCACCTACTATACTAACTCCTAAAACACC	NA		II			GTAGGTACGGGTCTCCAGATATACTGCCTACCACGCTTTGCTCACCCCTCCAACCGGCCT[CG]GTGTTCCAGGAGCCAGCACAGCAGGTGGTCCAGCCTTTCCTGGACCTCCTCGTCCCGGGG	37	6	31939112	CGGTGTTCCAGGAGCCAGCACAGCAGGTGGTCCAGCCTTTCCTGGACCTC	6	32047091	F
cg18241308	1.13126	2.10239	9.30827	3.16296e-09	1.01196e-05	0.118845	11.0928	95026501	95026503	95026502	95026552		NA		NA	LC	.;.	0	1	0	XY_NO	A_NO	95025686	95025687	-815	PON1	AK301772	332001	cg18241308	34763355	34763355	cg18241308	cg18241308	34763355	CAAATAATTTACTCRATAAAACCTAACAAAACTAATATTTCTTTCTATCC	NA		II			CGGGAAGACTTGGGGAGTTCGGGCAAAGTAGCACATTCAAGCATGATCTATTTTTATTTA[CG]GACAGAAAGAAATATTAGTTCTGTTAGGTTCCACCGAGTAAACTATTTGTTGAGAGAGCA	37	7	95026502	CGGACAGAAAGAAATATTAGTTCTGTTAGGTTCCACCGAGTAAACTATTT	7	94864438	F
cg00913283	0.722693	0.129902	9.17326	4.12509e-09	1.18702e-05	0.123966	10.8507	4832339	4832341	4832291	4832341		NA		NA	IC	.;chr7_IC:4830735-4832728	0	1	1	XY_NO	A_NO	4828269	4828270	-4070	MIR4656	NR_039800	19206	cg00913283	17741480	58782359	cg00913283	cg00913283	17741480	TACAATAACAACCCAAAACCACTAAACCAAAACCACAAAAAAAACTAACA	58782359	TACGATAACAACCCAAAACCGCTAAACCGAAACCGCAAAAAAAACTAACG	I	C	Grn	TCCCCCGCGGCCTGCGATGACAGCCCAGGGCCGCTGAGCCGGGGCCGCAGGAAAGGCTGG[CG]CTGGCAGGCGCTTCCGTCGGCAGCACTGTGTTTGTGTTTCCACGTGGAAACAGCAGCGCA	37	7	4832340	CGCCAGCCTTTCCTGCGGCCCCGGCTCAGCGGCCCTGGGCTGTCATCGCA	7	4798866	R
cg00983520	1.70806	-1.66837	9.16191	4.21869e-09	1.18702e-05	0.213295	10.8302	51017066	51017068	51017017	51017067		NA		NA	ICshore	.;chr22_ICshore:51016022-51017212	0	1	0	XY_NO	A_NO	51017095	51017096	29	CPT1B	NM_001145136	20685	cg00983520	19642357	19642357	cg00983520	cg00983520	19642357	ACRATAAAAATTACTCAAAAATCTAAAAACCTAAAAAACCCCAAAATCTC	NA		II			TGGGTTTCTGTGCGGTGAAGGTTGCTCAAAGGTCTGGGAGCCTGGGGGGCCCCAGAGTCT[CG]TGAGGATGGTGGCTTTAGAGCTAAAAATAGCCAAATGTAGGGAAAAGGTCACCGATGTGT	37	22	51017067	CGGTGAAGGTTGCTCAAAGGTCTGGGAGCCTGGGGGGCCCCAGAGTCTCG	22	49363933	R
cg23279355	-1.16606	-0.862699	-9.07738	4.98846e-09	1.31723e-05	-0.181092	10.6771	78985591	78985593	78985543	78985593		NA		NA	HC	chr5_HCshore:78985242-78986287;chr5_ICshore:78985300-78986415	15	1	1	XY_NO	A_NO	78985658	78985659	-66	CMYA5	NM_153610	410431	cg23279355	10729508	65781433	cg23279355	cg23279355	10729508	TCAATAACAAAACTTTAACACCTTCTATTTAAAATCACAAAACTCACCCA	65781433	TCGATAACGAAACTTTAACGCCTTCTATTTAAAATCGCGAAACTCGCCCG	I	C	Grn	GGCCCCAGAAGCTCGGTGGCGAAACTTTGACGCCTTCTATTTAAAGTCGCGGGGCTCGCC[CG]CCCCCGGCGCCGGGAACCCGAGCCGCCCCCGCAGGGGCAGGGCTGGGGAGGGCAGGGGCC	37	5	78985592	TCGGTGGCGAAACTTTGACGCCTTCTATTTAAAGTCGCGGGGCTCGCCCG	5	79021348	R
cg01351822	2.14316	-2.25795	8.98471	6.00098e-09	1.45503e-05	0.213331	10.508	91473474	91473476	91473474	91473524		NA		NA	HC	HCshore:91473050-91473983;ICshore:91473161-91474088	0	1	1	XY_NO	A_NO	91473409	91473410	66	UNC45A	NM_001039675	28132	cg01351822	53796361	29702503	cg01351822	cg01351822	53796361	ACATAATTAAACCAATAAAAAATTCCAATTCCCCAATACCTCAAACCACA	29702503	ACATAATTAAACCGATAAAAAATTCCGATTCCCCAATACCTCAAACCGCG	I	C	Grn	ACAACCGAAGTAACCCGCAATGCGGAAGGGCGAGGGGATTGCGAGTCACCGAGTTTCCCG[CG]CGGCTTGAGGTACTGGGGAACCGGAATCCCCCACCGGCCCAATCATGTTGCTGCTGGGGT	37	15	91473475	CGCGGCTTGAGGTACTGGGGAACCGGAATCCCCCACCGGCCCAATCATGT	15	89274479	F
cg10914467	1.27177	-0.352642	8.98714	5.97183e-09	1.45503e-05	0.211527	10.5125	31939223	31939225	31939174	31939224		NA		NA	ICshore	.;chr6_ICshore:31938666-31940943	0	1	0	XY_NO	A_NO	31938951	31938952	273	STK19	NR_026717	206457	cg10914467	15756328	15756328	cg10914467	cg10914467	15756328	TAATATCRATCCRAATATCCRTCTCTAAAATCAAAATTAAAACCTAAACC	NA		II			CGTCCCGGGGCTGGTATCGATCCGGGTATCCGTCTCTGAGGTCAAAGTTGGGGCCTGGAC[CG]TTAGTGGGGGGTGGGCTATAGTAGCGCAGGGCTCGGGCATCTCCATGGTACTGGCGTTGA	37	6	31939224	CGGTCCAGGCCCCAACTTTGACCTCAGAGACGGATACCCGGATCGATACC	6	32047203	R
cg00481259	1.18397	-0.19984	8.92175	6.80801e-09	1.61867e-05	0.199444	10.3924	450836	450838	450788	450838		NA		NA	HC	chr16_HCshore:450674-452601;chr16_ICshore:450658-453002	0	1	1	XY_NO	A_NO	451857	451858	-1020	DECR2	BC030226	10211	cg00481259	65608304	69704372	cg00481259	cg00481259	65608304	AAAATCCAAAAACCACCAACCTACAATCCAAAAAACCCAAACTAAACACA	69704372	AAAATCCAAAAACCACCAACCTACAATCCGAAAAACCCAAACTAAACGCG	I	A	Red	ATGAGCCAGGCAGGGGTCCAGAGACCACCAGCCTGCAATCCGGAGAACCCAAGCTAGGCG[CG]AGCCGGTGCTGTGATCCCGCCAAAGGAGAAGCTGCCTTCCCGGGGAAGGGGCAGAGAGGG	37	16	450837	CGCGCCTAGCTTGGGTTCTCCGGATTGCAGGCTGGTGGTCTCTGGACCCC	16	390838	R
cg24773560	-1.39594	-1.14003	-8.91914	6.8438e-09	1.61867e-05	-0.201728	10.3876	56732722	56732724	56732673	56732723		NA		NA	LC	.;.	0	1	0	XY_NO	A_NO	56732662	56732663	61	IL23A	NM_016584	434640	cg24773560	66745410	66745410	cg24773560	cg24773560	66745410	AAACAACTTACAAACTCRATAAACAACTAAAAAAACCAAACCAAAAACRC	NA		II			AAAACAACAGGAAGCAGCTTACAAACTCGGTGAACAACTGAGGGAACCAAACCAGAGACG[CG]CTGAACAGAGAGAATCAGGCTCAAAGCAAGTGGAAGTGGGCAGAGATTCCACCAGGACTG	37	12	56732723	CGCGTCTCTGGTTTGGTTCCCTCAGTTGTTCACCGAGTTTGTAAGCTGCT	12	55018990	R
cg21429107	1.00862	-0.136033	8.91085	6.95877e-09	1.63582e-05	0.171494	10.3724	144790316	144790318	144790267	144790317		NA		NA	HC	chr8_HCshore:144787696-144791078;chr8_ICshore:144787407-144791266	0	1	0	XY_NO	A_NO	144790278	144790279	-38	CCDC166	NM_001162914	381779	cg21429107	44735309	44735309	cg21429107	cg21429107	44735309	CTTAAACRCCATAAATTAATACCTAAACCACCAAAACTAATAAAAACAAC	NA		II			CCGCGCTTTTTCTTGGGCGCCATGGGTTGGTGCCTGGACCACCAGGACTGGTGAGGGCAG[CG]ACCCCGGCCCCTTCCCCAATTTAGCCCTTCCTCTTACCTGGCCTAAATATTCTAGGCGCC	37	8	144790317	CGCTGCCCTCACCAGTCCTGGTGGTCCAGGCACCAACCCATGGCGCCCAA	8	144862305	R
cg24363820	1.59555	0.184958	8.86942	7.56375e-09	1.67585e-05	0.26266	10.2959	51016702	51016704	51016654	51016704		NA		NA	ICshore	.;chr22_ICshore:51016022-51017212	0	1	1	XY_NO	A_NO	51016893	51016894	191	CPT1B	NM_004377	427766	cg24363820	55809347	74713334	cg24363820	cg24363820	55809347	AAAAAAAACACCCCTAAAAATAAAACCAACCTAAACAAAAACAAAATTCA	74713334	AAAAAAAACGCCCCTAAAAATAAAACCGACCTAAACAAAAACAAAATTCG	I	A	Red	GCGCGGGCAGGGGAGAGAGGCGCCCCTGGAAGTGGAGCCGGCCTGGACAGAGGCAGGGTT[CG]GGAGCCCGCCCTTCCCCACCCGAGCGCGCGGGCCCCAGCGCCGTCCTCGCCCCTGTGCAG	37	22	51016703	GAGAGAGGCGCCCCTGGAAGTGGAGCCGGCCTGGACAGAGGCAGGGTTCG	22	49363569	R
cg06180606	1.24169	-1.62623	8.81836	8.38488e-09	1.7474e-05	0.158232	10.2013	450903	450905	450904	450954		NA		NA	HC	chr16_HCshore:450674-452601;chr16_ICshore:450658-453002	0	1	0	XY_NO	A_NO	451857	451858	-953	DECR2	BC030226	121409	cg06180606	29721361	29721361	cg06180606	cg06180606	29721361	CRCTACAATAATAACTACCAAACCCTTTCTACRCTAATTAACCTCAACCC	NA		II			GTGCTGTGATCCCGCCAAAGGAGAAGCTGCCTTCCCGGGGAAGGGGCAGAGAGGGGCCGG[CG]GGCTGAGGCCAACCAGCGCAGAAAGGGCCTGGCAGCCATTACTGTAGCGCTGGCGGCTCT	37	16	450904	GCTACAGTAATGGCTGCCAGGCCCTTTCTGCGCTGGTTGGCCTCAGCCCG	16	390905	F
cg06401979	-1.0542	-1.6305	-8.6773	1.11665e-08	2.15245e-05	-0.132728	9.93794	27143716	27143718	27143667	27143717		NA	rs3807593	1	IC	.;chr7_IC:27142387-27143857	0	1	0	XY_NO	A_NO	27142393	27142394	-1323	HOXA2	NM_006735	125167	cg06401979	25698333	25698333	cg06401979	cg06401979	25698333	AAACACCRAAAATATTTACTTCCRAATTCTATTATAAAAAACAACACTAC	NA		II			TCCTGATCCTTGGGCACCGGGGATGTTTGCTTCCGGGTTCTGTTGTGGGAAACAGCACTG[CG]GGGGAGAGGAGGCGACCCAAGGAGGAATTATAAAGGTTTTCGTTCTCCTTCATTATCTTT	37	7	27143717	GGCACCGGGGATGTTTGCTTCCGGGTTCTGTTGTGGGAAACAGCACTGCG	7	27110242	R
cg10490842	1.38029	0.386514	8.65983	1.15718e-08	2.19762e-05	0.226183	9.90512	51016603	51016605	51016554	51016604		NA	rs73445517	1	HC	chr22_HCshore:51016137-51016686;chr22_ICshore:51016022-51017212	0	1	0	XY_NO	A_NO	51016505	51016506	-98	CPT1B	NM_001145137	199220	cg10490842	26659501	26659501	cg10490842	cg10490842	26659501	ACTATAATACAAAAAATTTAAACCTTAAAAACTCCAAAAACCCCAAAAAC	NA		II			TGGGCACAGCCACTGTGGTGCAGGGGATTTGGGCCTTGAAAGCTCCAGGAGCCCCAAGGA[CG]GCGAAGGGCAGCCTGGAGTTGGGGGGCGTCAGCGAGGGCGCGGGCAGGGGAGAGAGGCGC	37	22	51016604	CTGTGGTGCAGGGGATTTGGGCCTTGAAAGCTCCAGGAGCCCCAAGGACG	22	49363470	R
cg02222844	1.63508	1.20556	8.65231	1.17511e-08	2.2195e-05	0.228914	9.89096	48694450	48694452	48694450	48694500		NA		NA	HC	chr3_HCshore:48693099-48694907;chr3_ICshore:48693025-48694882	0	1	1	XY_NO	A_NO	48689480	48689481	-4970	CELSR3	AB011536	45373	cg02222844	63665449	46801339	cg02222844	cg02222844	63665449	AAACCCTAATTCAACTCCAAAAAACTACAAAAACAATTATACATACACCA	46801339	AAACCCTAATTCAACTCCGAAAAACTACAAAAACAATTATACGTACGCCG	I	A	Red	AGGCACACGTTGTCGTCGAAGGGCAGTACGTCGAGCAGGGAGCGAGCCGCCAGCGCCGCC[CG]GCGCACGTACAACTGCTCCTGCAGCTCCTCGGAGCTGAACCAGGGCCCTGCAGCGCCCGC	37	3	48694451	GGGCCCTGGTTCAGCTCCGAGGAGCTGCAGGAGCAGTTGTACGTGCGCCG	3	48669455	F
cg11260046	1.24063	-1.53061	8.64888	1.18337e-08	2.2195e-05	0.163927	9.88451	42095535	42095537	42095487	42095537		NA	rs76383276	1	HC	chr22_HCshore:42095127-42096198;chr22_ICshore:42095034-42096777	0	1	1	XY_NO	A_NO	42095517	42095518	19	MEI1	NM_152513	212249	cg11260046	58760479	44600488	cg11260046	cg11260046	58760479	ATACATACAATCTACACAAAAAAAAATACCACCTCAACTAAAAACAAACA	44600488	ATACGTACAATCTACGCGAAAAAAAATACCGCCTCAACTAAAAACAAACG	I	A	Red	CTCCAAGTGCGCATGCGTGCAGTCTGCGCGGGAAAGAGTGCCGCCTCAGCTGAGGGCAAG[CG]AGGAGATGGCTGTGAGGCAGGCGGCGACGGCGGGCACTCCCGGGCCCAGGAGAGAGGAAG	37	22	42095536	CGCTTGCCCTCAGCTGAGGCGGCACTCTTTCCCGCGCAGACTGCACGCAT	22	40425482	R
cg21206652	0.86758	-0.235447	8.64543	1.19173e-08	2.2195e-05	0.147553	9.87803	144790186	144790188	144790138	144790188		NA		NA	HC	chr8_HCshore:144787696-144791078;chr8_ICshore:144787407-144791266	0	1	1	XY_NO	A_NO	144790278	144790279	92	CCDC166	NM_001162914	378683	cg21206652	71657384	61758384	cg21206652	cg21206652	71657384	AATATCCAACTACTCCAAAAACAACACATATTCACATTACAAATACTACA	61758384	AATATCCAACTACTCCGAAAACAACGCGTATTCGCGTTACAAATACTACG	I	C	Grn	GCTCTCCTCGCAGGTGTCCAGCTGCTCCGAGAGCAGCGCGTGTTCGCGTTGCAGGTACTG[CG]CGCGCTCCGATAGCGGCTGCTCGGCACCCGCGGCCGCCGCACCACCTGGCTGGCTCCCTG	37	8	144790187	GGTGTCCAGCTGCTCCGAGAGCAGCGCGTGTTCGCGTTGCAGGTACTGCG	8	144862175	R
cg02225599	-1.12896	-2.4515	-8.57744	1.36987e-08	2.46782e-05	-0.102026	9.74967	27143251	27143253	27143251	27143301		NA		NA	IC	.;chr7_IC:27142387-27143857	0	1	1	XY_NO	A_NO	27142393	27142394	-858	HOXA2	NM_006735	45425	cg02225599	49692322	35707317	cg02225599	cg02225599	49692322	AAAAAATTAATAACACAAAAAAATCAAAAAACTTCAAAAACCACCTCCCA	35707317	AAAAAATTAATAACGCAAAAAAATCGAAAAACTTCGAAAACCGCCTCCCG	I	T	Red	CCATTGTTAGCAGGCTATTCCACGGCAGCTTTGCATCTGGCTCCGGCGGGAAGCGGAAAA[CG]GGAGGCGGCTCTCGAAGCTTCCCGACCTTCCTGCGCCATCAACTTCTCAGGAGTGGCTGG	37	7	27143252	CGGGAGGCGGCTCTCGAAGCTTCCCGACCTTCCTGCGCCATCAACTTCTC	7	27109777	F
cg05156901	2.25823	0.670244	8.56601	1.40241e-08	2.49728e-05	0.339931	9.72803	51016645	51016647	51016597	51016647		NA	rs73445517	1	HC	chr22_HCshore:51016137-51016686;chr22_ICshore:51016022-51017212	0	1	1	XY_NO	A_NO	51016505	51016506	-140	CPT1B	NM_001145137	102655	cg05156901	52660461	18795462	cg05156901	cg05156901	52660461	CAAAAACAACAAAAAACAACCTAAAATTAAAAAACATCAACAAAAACACA	18795462	CAAAAACGACGAAAAACAACCTAAAATTAAAAAACGTCAACGAAAACGCG	I	A	Red	CTCCAGGAGCCCCAAGGACGGCGAAGGGCAGCCTGGAGTTGGGGGGCGTCAGCGAGGGCG[CG]GGCAGGGGAGAGAGGCGCCCCTGGAAGTGGAGCCGGCCTGGACAGAGGCAGGGTTCGGGA	37	22	51016646	CGCGCCCTCGCTGACGCCCCCCAACTCCAGGCTGCCCTTCGCCGTCCTTG	22	49363512	R
cg26181334	1.2288	0.303651	8.53473	1.4956e-08	2.57582e-05	0.204697	9.66869	4832534	4832536	4832535	4832585		NA	rs36046096,rs78049494	2	IC	.;chr7_IC:4830735-4832728	0	1	0	XY_NO	A_NO	4828269	4828270	-4265	MIR4656	NR_039800	456841	cg26181334	31806498	31806498	cg26181334	cg26181334	31806498	AAACTACRAACTCAATAAAAAACTCATTCCRAACCTAAAAACAACCCCAC	NA		II			GACCCCGCCTGCAGCAGTGGGTGTGGGGGCGCTGCTGGGCTCATCCCGAAGCTCAGAGAG[CG]TGGGGCTGCCCCTAGGCTCGGAATGAGTCTCCCACTGAGTCCGCAGCTCCCCTCCTGCCC	37	7	4832535	AGCTGCGGACTCAGTGGGAGACTCATTCCGAGCCTAGGGGCAGCCCCACG	7	4799061	F	rs36046096
cg16190718	0.889335	0.273439	8.45814	1.75174e-08	2.83975e-05	0.150736	9.52276	31939105	31939107	31939106	31939156		NA		NA	ICshore	.;chr6_ICshore:31938666-31940943	0	1	0	XY_NO	A_NO	31938951	31938952	155	STK19	NR_026717	297842	cg16190718	54714382	54714382	cg16190718	cg16190718	54714382	CCAAAAAAAACTAAACCACCTACTATACTAACTCCTAAAACACCRAAACC	NA		II			TAGAGGGTAGGTACGGGTCTCCAGATATACTGCCTACCACGCTTTGCTCACCCCTCCAAC[CG]GCCTCGGTGTTCCAGGAGCCAGCACAGCAGGTGGTCCAGCCTTTCCTGGACCTCCTCGTC	37	6	31939106	CGGCCTCGGTGTTCCAGGAGCCAGCACAGCAGGTGGTCCAGCCTTTCCTG	6	32047085	F
cg18419977	-1.69701	-1.43261	-8.45057	1.77942e-08	2.85052e-05	-0.227358	9.50828	2920051	2920053	2920052	2920102		NA	rs449235	1	LC	.;.	40	1	0	XY_NO	A_NO	2920950	2920951	-898	SLC22A18	NM_183233	334838	cg18419977	44756372	44756372	cg18419977	cg18419977	44756372	ACTCACTACCTATAAACACTTAAATTCTTCCTATATATACAATAAACRCC	NA		II			CCTCATCAGCACATCAGCCAGAGGCTCCTTGGAGAACAGAAGGGGCTCAGAACCCTGCAG[CG]GCGTCCACTGCACACACAGGAAGAACTCAAGTGCTCATAGGCAGTGAGTCATTTCCTTAG	37	11	2920052	CGGCGTCCACTGCACACACAGGAAGAACTCAAGTGCTCATAGGCAGTGAG	11	2876628	F	rs449235
cg12477880	2.48705	-1.01818	8.40507	1.95544e-08	3.05207e-05	0.351919	9.42111	36259240	36259242	36259240	36259290		NA		NA	HC	chr21_HCshore:36258935-36259756;chr21_ICshore:36258782-36259758	0	1	1	XY_NO	A_NO	36260986	36260987	1746	RUNX1	NM_001122607	232273	cg12477880	42764382	65651407	cg12477880	cg12477880	42764382	AACCAACAAACTAAAAAACAACAACCACAACATAATAAAAATACTAACCA	65651407	AACCGACAAACTAAAAAACGACGACCGCAACATAATAAAAATACTAACCG	I	A	Red	TAGGCAGCACGGAGCAGAGGAAGTTGGGGCTGTCGGTGCGCACCAGCTCGCCCGGGTGGT[CG]GCCAGCACCTCCACCATGCTGCGGTCGCCGCTCCTCAGCTTGCCGGCCAGGGCAGCGCCG	37	21	36259241	CGGCCAGCACCTCCACCATGCTGCGGTCGCCGCTCCTCAGCTTGCCGGCC	21	35181111	F
cg07216529	1.59052	2.81242	8.38454	2.04065e-08	3.15949e-05	0.124415	9.38168	90712738	90712740	90712739	90712789		NA	rs59597720	1	LC	.;.	0	1	0	XY_NO	A_NO	90712579	90712580	-159	ACTA2	AK300664	141185	cg07216529	44631403	44631403	cg07216529	cg07216529	44631403	ACAATTATTCTAAAAACTTAACRTATTTATCTCCCACAAACRACTAAACC	NA		II			GTGGCCGGAGGCCTGGGTCTCTTCCACTGCATTCCACTGGTCTGCTCATGAAACGGGAGG[CG]GTTCAGCCGCCTGTGGGAGATAAACACGCCAAGCCTTCAGAACAACTGCAGAAATGCCCA	37	10	90712739	CAGTTGTTCTGAAGGCTTGGCGTGTTTATCTCCCACAGGCGGCTGAACCG	10	90702719	F	rs59597720
cg19081101	-2.24331	-1.18877	-8.38124	2.05467e-08	3.16481e-05	-0.310618	9.37535	203156624	203156626	203156576	203156626		NA		NA	LC	.;.	0	1	1	XY_NO	A_NO	203155921	203155922	-703	CHI3L1	E01502	345293	cg19081101	40630356	64800424	cg19081101	cg19081101	40630356	CTCAATACTACAATAAAACACCATAAAAAAAATACAAACCCTACAAAACA	64800424	CTCGATACTACAATAAAACACCATAAAAAAAATACAAACCCTACGAAACG	I	A	Red	ATCTTTTGCAAGCTCGGTGCTGCAGTGAGGCACCATGGAGGAAATACAGGCCCTACGGGG[CG]GCTGCACGAGCATCTGACATCAGTCAGCTCCCCAACTCTCTCAGTGAGGCTTTGGAACCC	37	1	203156625	CGCCCCGTAGGGCCTGTATTTCCTCCATGGTGCCTCACTGCAGCACCGAG	1	201423248	R
cg01067809	1.00257	-1.92441	8.36218	2.13781e-08	3.16989e-05	0.115817	9.33866	31939545	31939547	31939545	31939595		NA		NA	ICshore	.;chr6_ICshore:31938666-31940943	0	1	1	XY_NO	A_NO	31939607	31939608	-61	STK19	AK303438	22517	cg01067809	66621407	45762443	cg01067809	cg01067809	66621407	ACCACAATAACATCTAAAAAACCTAAATATTTCAAAACCAAAACCTAACA	45762443	ACCGCGATAACGTCTAAAAAACCTAAATATTTCAAAACCAAAACCTAACG	I	A	Red	CATTCTACAGAGGAGGCCTGGAGAAGGATGACTGGTTTAGGACTAAGCGAGCCACCTGAT[CG]CCAGGCTCTGGCCTTGAAACATTCAGGCCCCTCAGACGCCACCGCGGCCAAGCTCTCATC	37	6	31939546	CGCCAGGCTCTGGCCTTGAAACATTCAGGCCCCTCAGACGCCACCGCGGC	6	32047525	F
cg07355926	1.33686	-1.11303	8.36362	2.13141e-08	3.16989e-05	0.197512	9.34143	1852126	1852128	1852078	1852128		NA		NA	IC	.;chr19_IC:1850973-1852620	0	1	1	XY_NO	A_NO	1848451	1848452	-3675	REXO1	NM_020695	143681	cg07355926	25621344	61624473	cg07355926	cg07355926	25621344	TATCACTATACCTCAATTACCAAACAACAAAACAAACAAAAAACTAAACA	61624473	TATCACTATACCTCGATTACCAAACAACGAAACGAACGAAAAACTAAACG	I	A	Red	CCCCGGGCGCCCTGTCACTGTGCCTCGGTTGCCAGGCAACGGGGCGGGCGGGAAGCTGGG[CG]GGGGGCGCAGCTGCGCCAGGCGTGGGTGACACCCGGCGGGCGCAGCGCGCGCTGCTGCAG	37	19	1852127	TGTCACTGTGCCTCGGTTGCCAGGCAACGGGGCGGGCGGGAAGCTGGGCG	19	1803127	R
cg10770023	1.91788	0.306478	8.35558	2.16736e-08	3.18507e-05	0.306569	9.32596	51016643	51016645	51016595	51016645		NA	rs73445517	1	HC	chr22_HCshore:51016137-51016686;chr22_ICshore:51016022-51017212	0	1	1	XY_NO	A_NO	51016505	51016506	-138	CPT1B	NM_001145137	204013	cg10770023	43766336	42610403	cg10770023	cg10770023	43766336	CCCAAAAACAACAAAAAACAACCTAAAATTAAAAAACATCAACAAAAACA	42610403	CCCAAAAACGACGAAAAACAACCTAAAATTAAAAAACGTCAACGAAAACG	I	C	Grn	AGCTCCAGGAGCCCCAAGGACGGCGAAGGGCAGCCTGGAGTTGGGGGGCGTCAGCGAGGG[CG]CGGGCAGGGGAGAGAGGCGCCCCTGGAAGTGGAGCCGGCCTGGACAGAGGCAGGGTTCGG	37	22	51016644	CCCAAGGACGGCGAAGGGCAGCCTGGAGTTGGGGGGCGTCAGCGAGGGCG	22	49363510	R
cg24337025	0.948975	-0.347365	8.35233	2.18211e-08	3.18507e-05	0.159734	9.31969	196705883	196705885	196705834	196705884		NA		NA	IC	.;chr3_IC:196705578-196706462	14	1	0	XY_NO	A_NO	196695703	196695704	-10180	PIGZ	NM_025163	427306	cg24337025	64605357	64605357	cg24337025	cg24337025	64605357	ATAATTCTACCTAATACTTACRATATCCCTACCCTAAACTATTTCCCTTC	NA		II			TGCAATGTCATGTGGTTCTACCTAATGCTTGCGGTGTCCCTGCCCTGGGCTGTTTCCCTT[CG]GCTTCATCTCAGCGAATCACGAACACATTCCACGGACTCACCTCCTTGGAAGCCTTTTGG	37	3	196705884	TGGTTCTACCTAATGCTTGCGGTGTCCCTGCCCTGGGCTGTTTCCCTTCG	3	198190281	R
cg24871798	1.54724	-2.7708	8.35171	2.18493e-08	3.18507e-05	0.125311	9.31849	50817449	50817451	50817450	50817500		NA		NA	ICshore	.;chr6_ICshore:50816975-50819491	0	1	0	XY_NO	A_NO	50786438	50786439	31012	TFAP2B	NM_003221	436266	cg24871798	56651347	56651347	cg24871798	cg24871798	56651347	ACTTATAAACTACACRTTTAATTTCTAAAACTTCAACATAACAAACAACC	NA		II			TTCCTGAGGGCGCTCTCGGCTTCTCAGGGCAAGCTGCCTTCCACGCTTGGACTTTGAGGG[CG]GTTGTCTGTCATGTTGAAGCCTCAGAAATTAAACGTGCAGCTCACAAGTCCATTAATTTG	37	6	50817450	CTTGTGAGCTGCACGTTTAATTTCTGAGGCTTCAACATGACAGACAACCG	6	50925409	F
cg15638705	1.82112	-0.626452	8.31074	2.37987e-08	3.38557e-05	0.287688	9.2394	50785333	50785335	50785284	50785334		NA	rs2857521,rs3756919,rs3756920	3	IC	.;chr6_IC:50785071-50785375	0	1	0	XY_NO	A_NO	50786438	50786439	-1104	TFAP2B	NM_003221	288754	cg15638705	25649489	25649489	cg15638705	cg15638705	25649489	CATTTCTTTTCTATCCCAAACRCAAAAATCCTCTTCTAAACRTCTATTCC	NA		II			GTCCCTCCTGGCATTTCTTTTCTGTCCCAGGCGCAGAGATCCTCTTCTGGGCGTCTGTTC[CG]GCTATGAGAAGCTCTCCGCACCCTGAAAGGGAGTAGAAAAACAGAGGGGATGGGAAAGGG	37	6	50785334	ATTTCTTTTCTGTCCCAGGCGCAGAGATCCTCTTCTGGGCGTCTGTTCCG	6	50893293	R
cg00445443	-1.4182	-2.28284	-8.3047	2.41009e-08	3.41595e-05	-0.140585	9.22771	27143477	27143479	27143428	27143478		NA		NA	IC	.;chr7_IC:27142387-27143857	0	1	0	XY_NO	A_NO	27142393	27142394	-1084	HOXA2	NM_006735	9376	cg00445443	33619333	33619333	cg00445443	cg00445443	33619333	TAACATTCTAAATTTCATACCCRTAAAACTCRAATACRATAAATATTTCC	NA		II			CGTGCGGCTCCTGGCATTCTGGGTTTCATACCCGTAGGGCTCGGGTGCGGTGAGTATTTC[CG]ATTTCCAGGAAGTCTGTTGGAAGTTACCAGCAGGGAAAGAGAAGATGCTTGCTCCTCTCT	37	7	27143478	CGGAAATACTCACCGCACCCGAGCCCTACGGGTATGAAACCCAGAATGCC	7	27110003	R
cg18251449	1.12574	1.22158	8.29467	2.46113e-08	3.45825e-05	0.159827	9.20831	58728389	58728391	58728390	58728440		NA		NA	HC	chr19_HCshore:58728073-58728922;chr19_ICshore:58727992-58728998	0	1	0	XY_NO	A_NO	58740069	58740070	-11679	ZNF544	AL833618	332167	cg18251449	63643408	63643408	cg18251449	cg18251449	63643408	AAACTCTAAAATAATCRACRATTATATATCCTAATACTCRAAACTTAACC	NA		II			CGATCCAGCCGAGCCCACAACTCTGGGAGGCTGGTTCTGCCTCTCTCCCGAAGCGTCGCC[CG]GCTAAGCTTCGAGCACCAGGACACACAACCGCCGACTATTCCAGAGCCCACAGTCGGCTT	37	19	58728390	GGCTCTGGAATAGTCGGCGGTTGTGTGTCCTGGTGCTCGAAGCTTAGCCG	19	63420202	F
cg19620724	1.39535	-1.54247	8.269	2.59695e-08	3.53253e-05	0.183571	9.15856	50810851	50810853	50810802	50810852		NA		NA	HC	chr6_HCshore:50810468-50810977;chr6_ICshore:50810338-50811147	0	1	0	XY_NO	A_NO	50786438	50786439	24414	TFAP2B	NM_003221	353659	cg19620724	69713500	69713500	cg19620724	cg19620724	69713500	AAACAACTTTATAAAAAATTTACRAATCTACTAACRCAAAACCRAACACC	NA		II			CACCCCTTTGCAGGCAACTTTGTAAAGAATTTACGGATCTACTGGCGCAGGACCGGACAC[CG]ATAGGGAACAGCCGACCCAGCCCCATCCTGGAGCCGGGGATCCAGAGCTGCCTCACGCAC	37	6	50810852	CGGTGTCCGGTCCTGCGCCAGTAGATCCGTAAATTCTTTACAAAGTTGCC	6	50918811	R
cg08342194	1.19575	1.80741	8.26247	2.63272e-08	3.53672e-05	0.141263	9.14588	31683074	31683076	31683025	31683075		NA		NA	LC	.;.	0	1	0	XY_NO	A_NO	31683132	31683133	-57	LY6G6D	AJ315536	161816	cg08342194	27699397	27699397	cg08342194	cg08342194	27699397	TTATAACCCTATAAAACTCAAAACACRAAAAATATAAAACAAACAAAACC	NA		II			TTCTTCCTTTTTTATAGCCCTATAAAGCTCAAGGCACGGGGGATATAAGGCAGGCAGAGC[CG]GGCTGGGGAGGGGGGTGGGCAGGAGGTAGAGGCGGTCCTGACACGGGCAGACTGCGATGA	37	6	31683075	TATAGCCCTATAAAGCTCAAGGCACGGGGGATATAAGGCAGGCAGAGCCG	6	31791054	R
cg15142694	1.68349	1.63077	8.26349	2.62711e-08	3.53672e-05	0.209029	9.14786	48694533	48694535	48694533	48694583		NA		NA	HC	chr3_HCshore:48693099-48694907;chr3_ICshore:48693025-48694882	0	1	1	XY_NO	A_NO	48689480	48689481	-5053	CELSR3	AB011536	281129	cg15142694	16736447	23617466	cg15142694	cg15142694	16736447	AAAACAACACAAACATAAAAAACACCATACTCAATATAAATTTCTCAACA	23617466	AAAACGACACAAACGTAAAAAACACCGTACTCAATATAAATTTCTCGACG	I	C	Grn	CAGCTCCTCGGAGCTGAACCAGGGCCCTGCAGCGCCCGCCCCGGCCCCACGTGGAGCTAG[CG]CCGAGAAACTCACATTGAGCACGGTGCCCCCTACGTCTGTGTCGTTCTGGATGTTGAAGA	37	3	48694534	CGCCGAGAAACTCACATTGAGCACGGTGCCCCCTACGTCTGTGTCGTTCT	3	48669538	F
cg11457640	0.910445	-0.414103	8.25434	2.67792e-08	3.55997e-05	0.152663	9.13011	40567375	40567377	40567326	40567376		NA		NA	HC	chr6_HCshore:40567151-40567685;chr6_ICshore:40567184-40567769	0	1	0	XY_NO	A_NO	40555125	40555126	-12250	LRFN2	NM_020737	215445	cg11457640	14767368	14767368	cg11457640	cg11457640	14767368	ATTTATAACCACCCTAAAATTAAATAATACRCCRCRAAAAACAATCCTAC	NA		II			GCGCTGTAGTCATTTATAACCACCCTGAAGTTGGATAATGCGCCGCGGGAGACAGTCCTG[CG]CTGCTGCGGCTGCAGGATCAGCGAGCTACCGGGTGCAGGGGGAGGGGCAGGGGGCACTGC	37	6	40567376	TTTATAACCACCCTGAAGTTGGATAATGCGCCGCGGGAGACAGTCCTGCG	6	40675354	R
cg07359545	1.95937	-1.87958	8.17912	3.13647e-08	3.96451e-05	0.231011	8.98357	19711326	19711328	19711277	19711327		NA		NA	HC	chr22_HCshore:19710455-19712289;chr22_ICshore:19708979-19715508	0	1	0	XY_NO	A_NO	19705991	19705992	5336	GP1BB	NR_037612	143745	cg07359545	17722373	17722373	cg07359545	cg07359545	17722373	ATCAAAAACTAAATAAAACCRAACCRACAATCTAAATACTCAAAAATATC	NA		II			GGACGCCGGGCATCAGGGGCTGGATGGAGCCGGGCCGGCAGTCTGGGTACTCAGAGATGT[CG]CCCAGGTGCCCGCCGACCGCTCGGCTTACTGCGGCGCTTCCCTTGCAGGGCCGCGCGGGG	37	22	19711327	TCAGGGGCTGGATGGAGCCGGGCCGGCAGTCTGGGTACTCAGAGATGTCG	22	18091327	R
cg02963119	1.81641	-0.838066	8.15932	3.2701e-08	4.11764e-05	0.273798	8.94487	450969	450971	450921	450971		NA		NA	HC	chr16_HCshore:450674-452601;chr16_ICshore:450658-453002	0	1	1	XY_NO	A_NO	451857	451858	-887	DECR2	BC030226	60345	cg02963119	43628389	13740461	cg02963119	cg02963119	43628389	CACAAAAAAAACCTAACAACCATTACTATAACACTAACAACTCTATCACA	13740461	CGCAAAAAAAACCTAACAACCATTACTATAACGCTAACGACTCTATCACG	I	C	Grn	GAGGCCAACCAGCGCAGAAAGGGCCTGGCAGCCATTACTGTAGCGCTGGCGGCTCTGTCA[CG]CCCCTGAAGCCGCTGGCCCGCGGGTGTGTTCAGCTCAGGAGCGGCCCTGCGTGTTTTTCC	37	16	450970	CGCAGAAAGGGCCTGGCAGCCATTACTGTAGCGCTGGCGGCTCTGTCACG	16	390971	R
cg23960538	0.927729	1.76526	8.12922	3.48461e-08	4.34754e-05	0.112049	8.8859	121372012	121372014	121371963	121372013		NA		NA	IC	.;chr2_IC:121371617-121372274	49	1	0	XY_NO	A_NO	121493198	121493199	-121185	GLI2	AK300071	421203	cg23960538	51738483	51738483	cg23960538	cg23960538	51738483	ATCATCAACATATAAATTAAATTCCCTATTCATTATACATCCRTCAAAAC	NA		II			AGGGTAGAGGAGTCATCAGCATATGGATTAAATTCCCTATTCATTATGCATCCGTCAGAG[CG]TCAGGAGAAAACTTCACACAGCATGGCCCCAGTTCAACAAGCTGGAAAACGCTCTGAGTC	37	2	121372013	CGCTCTGACGGATGCATAATGAATAGGGAATTTAATCCATATGCTGATGA	2	121088483	R
cg01607625	1.00762	0.926419	8.09965	3.70946e-08	4.51268e-05	0.154981	8.82784	32847829	32847831	32847829	32847879		NA		NA	HC	chr6_HCshore:32847410-32847986;chr6_ICshore:32847383-32847949	32	1	1	XY_NO	A_NO	32861952	32861953	-14122	LOC100294145	NR_037178	33251	cg01607625	17610355	14777372	cg01607625	cg01607625	17610355	CACTTTATTCTTCTTTTTCAAAAATATTTTAAACATCAACATCACTCCCA	14777372	CACTTTATTCTTCTTTTTCAAAAATATTTTAAACGTCGACGTCGCTCCCG	I	C	Grn	AAGACACAATGACCCCGACGCCAGACTCAAGCGGGGAAAAGCGGGCCTAGAGCTCCAGGG[CG]GGAGCGACGCCGACGCCTAAAACATTCTTGAAAAAGAAGAATAAAGTGAGTTGAAAATCA	37	6	32847830	CACTTTATTCTTCTTTTTCAAGAATGTTTTAGGCGTCGGCGTCGCTCCCG	6	32955808	F
cg08260245	2.17994	1.06667	8.08246	3.84703e-08	4.54942e-05	0.304506	8.79402	51016500	51016502	51016500	51016550		NA		NA	HC	chr22_HCshore:51016137-51016686;chr22_ICshore:51016022-51017212	4	1	1	XY_NO	A_NO	51016505	51016506	5	CPT1B	NM_001145137	160274	cg08260245	60672446	43732497	cg08260245	cg08260245	60672446	ATACCCACCCAAAAAACTAACACAAAAATTTAACAACAATTAACCTAACA	43732497	ATACCCACCCGAAAAACTAACGCGAAAATTTAACGACGATTAACCTAACG	I	A	Red	GTCCGCGACCCCTCGCGCCCCCCACCCCGCGACTAGCGGCTGCCCCCGGCCCGCGCCCCC[CG]CCAGGCCAACCGCCGCCAAATCCTCGCGCCAGCCTTCCGGGTGGGCACAGCCACTGTGGT	37	22	51016501	GTGCCCACCCGGAAGGCTGGCGCGAGGATTTGGCGGCGGTTGGCCTGGCG	22	49363367	F
cg14773365	1.2036	1.38171	8.06818	3.96526e-08	4.60449e-05	0.163197	8.76589	175108284	175108286	175108285	175108335		NA		NA	IC	.;chr5_IC:175108118-175108327	0	1	0	XY_NO	A_NO	175108463	175108464	-178	HRH2	NM_022304	274822	cg14773365	49730327	49730327	cg14773365	cg14773365	49730327	AAACATCATTTAATCACAACRATTATATTCRTACAAAAATCAAAATTCCC	NA		II			TACCCGGAGGTTCAGCTGCCAGGACTGGTGGCTGAGCCAGGGAGCGTGGCAGAAGGTGAT[CG]GGAACCCTGATCCCTGCACGAACACAATCGTTGTGATTAAATGATGCTTCTCATATTCAG	37	5	175108285	CGGGAACCCTGATCCCTGCACGAACACAATCGTTGTGATTAAATGATGCT	5	175040891	F
cg07891531	0.979452	-0.682273	8.03699	4.23674e-08	4.8143e-05	0.158905	8.70435	3221327	3221329	3221327	3221377		NA		NA	ICshore	.;chr16_ICshore:3219684-3222733	0	1	1	XY_NO	A_NO	3221030	3221031	-297	TRNA_Pseudo	.	153425	cg07891531	33769421	38775310	cg07891531	cg07891531	33769421	ACAAATTAAAAAACCAATAAACACAACCTAAATATAAAAAAAATCCAACA	38775310	ACAAATTAAAAAACCAATAAACGCGACCTAAATATAAAAAAAATCCAACG	I	A	Red	AAATAGGGCGGGCGGCCTGTGGCGATGGGCAGGACCCTCTCGCCCACCACACGCGGAACT[CG]CTGGATCCTCTCCACATCCAGGCCGCGTCCACTGGCTTTCCAACCTGCTCAGGTCCTTAA	37	16	3221328	CGCTGGATCCTCTCCACATCCAGGCCGCGTCCACTGGCTTTCCAACCTGC	16	3161329	F
cg06758350	1.80626	-0.986599	8.02756	4.32249e-08	4.85834e-05	0.267539	8.68572	36259459	36259461	36259459	36259509		NA		NA	HC	chr21_HCshore:36258935-36259756;chr21_ICshore:36258782-36259758	0	1	1	XY_NO	A_NO	36260986	36260987	1527	RUNX1	NM_001122607	131776	cg06758350	66711308	58678393	cg06758350	cg06758350	66711308	TATATATTAATCTCCCAAAAACTACTTACTAAAAATCCACACCCCTATCA	58678393	TATATATTAATCTCCCGAAAACTACTTACTAAAAATCCGCGCCCCTATCG	I	C	Grn	GGATACGCATCACAACAAGCCGATTGAGTTAGGACCCTGCAAACAGCTCCTACCAGACGG[CG]ACAGGGGCGCGGATCTTCAGCAAGCAGCTCCCGGGAGACCAACATACACGTTCAGGGGCC	37	21	36259460	TGTATGTTGGTCTCCCGGGAGCTGCTTGCTGAAGATCCGCGCCCCTGTCG	21	35181330	F
cg16732175	1.25071	-1.72597	7.99456	4.63706e-08	5.08858e-05	0.151894	8.62039	49250179	49250181	49250180	49250230		NA	rs8106205	1	IC	.;chr19_IC:49248564-49251138	0	1	0	XY_NO	A_NO	49250165	49250166	-14	IZUMO1	NM_182575	307732	cg16732175	37763474	37763474	cg16732175	cg16732175	37763474	CTCCCTTTATTACAATCCAATCAAACAAAATTAAATTTCTAAATAAAACC	NA		II			CCTCCGAGCTTCTCACGTAGGGGCCCGAATTCCTTTATAGATATTCCTTGGGGTTTTCCT[CG]GCCCCACCCAGAAACTCAACTCTGTCTGATTGGACTGCAACAAAGGGAGGTCCCGCCCAT	37	19	49250180	CGGCCCCACCCAGAAACTCAACTCTGTCTGATTGGACTGCAACAAAGGGA	19	53941992	F	rs8106205
cg13899478	0.915853	-1.13715	7.97154	4.8704e-08	5.20123e-05	0.136139	8.57472	3221354	3221356	3221355	3221405		NA	rs8044008	1	ICshore	.;chr16_ICshore:3219684-3222733	0	1	0	XY_NO	A_NO	3221030	3221031	-324	TRNA_Pseudo	.	257198	cg13899478	23633492	23633492	cg13899478	cg13899478	23633492	CCTTTTAAATCCTTCTTTAAAAACCTAAACAAATTAAAAAACCAATAAAC	NA		II			GGCAGGACCCTCTCGCCCACCACACGCGGAACTCGCTGGATCCTCTCCACATCCAGGCCG[CG]TCCACTGGCTTTCCAACCTGCTCAGGTCCTTAAAGAAGGATTCAAAAGGTGTTGCGGTAT	37	16	3221355	CTTTTGAATCCTTCTTTAAGGACCTGAGCAGGTTGGAAAGCCAGTGGACG	16	3161356	F	rs8044008
cg01791371	1.16776	-0.731617	7.95791	5.01413e-08	5.26717e-05	0.186858	8.54766	50817192	50817194	50817144	50817194		NA	rs9473919	1	ICshore	.;chr6_ICshore:50816975-50819491	0	1	1	XY_NO	A_NO	50786438	50786439	30755	TFAP2B	NM_003221	36667	cg01791371	51721307	46802376	cg01791371	cg01791371	51721307	AAACCCTAAAACCACCAAATCCAATAAACAACTTACAATAACCCAAAACA	46802376	AAACCCTAAAACCGCCAAATCCGATAAACGACTTACAATAACCCAAAACG	I	C	Grn	GGCCCAGCGCAGGGACCCTGAGACCGCCAGATCCGGTGGGCGGCTTACAGTGGCCCAGAA[CG]CACCCGCCGGCTCGTGTTAGCGGGTTAAGGGCTTGATTAAAAATAGTGCTGGAAGGAAGA	37	6	50817193	GGACCCTGAGACCGCCAGATCCGGTGGGCGGCTTACAGTGGCCCAGAACG	6	50925152	R
cg18271789	1.1625	-0.0560937	7.92206	5.41365e-08	5.55073e-05	0.196092	8.47629	4832111	4832113	4832062	4832112		NA		NA	IC	.;chr7_IC:4830735-4832728	0	1	0	XY_NO	A_NO	4828269	4828270	-3842	MIR4656	NR_039800	332493	cg18271789	41781478	41781478	cg18271789	cg18271789	41781478	ACRACTACAAAATCCTACCCCTTACCCAACCTCAAAACTATAAAAAAAAC	NA		II			ACAGGCTGAAGGCGACTGCAGGGTCCTGCCCCTTGCCCAGCCTCAGGACTATGGAGGGGG[CG]AGTGACGCGCAAGGAACGGAGCAGGGGACACCGTGCGGGCTCAGGAGCTCCCCAGATGCC	37	7	4832112	CGCCCCCTCCATAGTCCTGAGGCTGGGCAAGGGGCAGGACCCTGCAGTCG	7	4798638	R
cg01746241	0.9582	0.680108	7.88432	5.86964e-08	5.90768e-05	0.154846	8.40097	34370834	34370836	34370785	34370835		NA		NA	HC	chr9_HCshore:34370619-34372999;chr9_ICshore:34370641-34373087	0	1	0	XY_NO	A_NO	34376893	34376894	6059	KIAA1161	NM_020702	35741	cg01746241	24803333	24803333	cg01746241	cg01746241	24803333	CCTAAACTAAATCAAAACRCCCAAATAAAATAAACRATCTCATCCAAATC	NA		II			GGTTACCGGGCCCTGGGCTGGGTCAGGACGCCCAGGTAAAGTAGGCGATCTCATCCAGGT[CG]ACCGGGTAATCGGTGAGCAGCACCGGCGTCTTGTCGAAAAGCTCACCCTTGTAGCTGCGC	37	9	34370835	CTGGGCTGGGTCAGGACGCCCAGGTAAAGTAGGCGATCTCATCCAGGTCG	9	34360835	R
cg01296705	1.32718	0.506179	7.87507	5.98738e-08	5.93383e-05	0.21588	8.38247	175108268	175108270	175108219	175108269		NA		NA	IC	.;chr5_IC:175108118-175108327	0	1	0	XY_NO	A_NO	175108463	175108464	-194	HRH2	NM_022304	27088	cg01296705	57700420	57700420	cg01296705	cg01296705	57700420	AATAATACCCRAAAATTCAACTACCAAAACTAATAACTAAACCAAAAAAC	NA		II			GCTCTGCTAAAAATAGTACCCGGAGGTTCAGCTGCCAGGACTGGTGGCTGAGCCAGGGAG[CG]TGGCAGAAGGTGATCGGGAACCCTGATCCCTGCACGAACACAATCGTTGTGATTAAATGA	37	5	175108269	CGCTCCCTGGCTCAGCCACCAGTCCTGGCAGCTGAACCTCCGGGTACTAT	5	175040875	R
cg21500895	1.06853	1.223	7.87525	5.98504e-08	5.93383e-05	0.15508	8.38284	107974295	107974297	107974246	107974296		NA		NA	LC	.;.	28	1	0	XY_NO	A_NO	107974633	107974634	-337	BTBD11	NM_001017523	382884	cg21500895	37666364	37666364	cg21500895	cg21500895	37666364	TCAAAATTTCAAAAATATAACCAAAATCCAAAAAACCTCRAATTATAAAC	NA		II			ACTTGAGGCTCTCAGAGTTTCAGGGGTGTGACCAAGGTCCAAAGGGCCTCGAATTGTGGG[CG]CCACTGGGTGGCTGCCCAGCCAGCCTGGGTCTGGGGGAAGGCTGCCGGTTAACCTGGCTC	37	12	107974296	CGCCCACAATTCGAGGCCCTTTGGACCTTGGTCACACCCCTGAAACTCTG	12	106498426	R
cg26967619	-1.43669	-2.1569	-7.85989	6.18577e-08	6.02693e-05	-0.147333	8.3521	218621496	218621498	218621497	218621547		NA		NA	IC	.;chr2_IC:218621031-218621597	0	1	0	XY_NO	A_NO	218621315	218621316	-181	DIRC3	NR_026597	470619	cg26967619	31694444	31694444	cg26967619	cg26967619	31694444	TAACCCCAAAACCTAAAAATAATTCCAAAAAAACCCCTTTAAAAAATTAC	NA		II			AAGACTGCCCCCTGGTGGGCGGGAGCCCTCGGGAGGCCCGCAGGCCCAGCGTCCTGCGCC[CG]TAATCCCTCAAAGGGGCTTCTCTGGAATCACCCCCAGGCCCTGGGGCCAGGATCGAGGCT	37	2	218621497	GGCCCCAGGGCCTGGGGGTGATTCCAGAGAAGCCCCTTTGAGGGATTACG	2	218329742	F
cg00578304	1.23482	1.62476	7.84367	6.4052e-08	6.17335e-05	0.154977	8.31961	2968626	2968628	2968627	2968677		NA		NA	IC	.;chr7_IC:2968077-2968712	0	1	0	XY_NO	A_NO	2883958	2883959	-84668	GNA12	AK295830	12316	cg00578304	34753359	34753359	cg00578304	cg00578304	34753359	CCCACACTATTCACCATATTTAAAACAAATACCCACAACAAATACAACCC	NA		II			GGCCGGCTGGGGGACTGGGGCGCTGCCTCGCCATGGTGCACAGGCTGAGCTCAAGGCCCC[CG]GGCTGCACCTGCTGTGGGCACCTGCTCTAAACATGGTGAACAGTGTGGGCCTGGGGCGTG	37	7	2968627	CCACACTGTTCACCATGTTTAGAGCAGGTGCCCACAGCAGGTGCAGCCCG	7	2935153	F
cg11269254	0.80909	1.33636	7.80381	6.97938e-08	6.52414e-05	0.112671	8.23956	121371841	121371843	121371792	121371842		NA		NA	IC	.;chr2_IC:121371617-121372274	0	1	0	XY_NO	A_NO	121493198	121493199	-121356	GLI2	AK300071	212394	cg11269254	69639353	69639353	cg11269254	cg11269254	69639353	AAATCTATTTAAACTCTTAAAAACACAACCTCCRTTCCTCAAACATAACC	NA		II			TCTCAAGGTCTGAGTCTATTTAGACTCTTAGAAACACAACCTCCGTTCCTCAAACATAAC[CG]GCGAGTGGTGGGTGGGGAGTGCAGGGAGAGAGCATAAAACATCTCATAAAAAGGCTGTGC	37	2	121371842	AGTCTATTTAGACTCTTAGAAACACAACCTCCGTTCCTCAAACATAACCG	2	121088312	R
cg22375763	-2.27994	-0.332706	-7.78869	7.2108e-08	6.63464e-05	-0.353154	8.20913	4540002	4540004	4539953	4540003		NA		NA	LC	.;.	0	1	0	XY_NO	A_NO	4540035	4540036	33	LRG1	NM_052972	395885	cg22375763	57666317	57666317	cg22375763	cg22375763	57666317	ACRTTCAAACCTACCTAAAACAAATAATATAAAAACCTACCTTTTTAATC	NA		II			CGCATGGTCTGGCGTTCAAACCTGCCTAGGACAGGTAGTGTGGGGACCTACCTTTTTGGT[CG]CTGTCTGCTCCAAGAGGACATGGTAGCTCTGCTCTTTTGCTTCTGGGTTGTCCTGGCCTG	37	19	4540003	CGTTCAAACCTGCCTAGGACAGGTAGTGTGGGGACCTACCTTTTTGGTCG	19	4491003	R
cg17908602	1.00308	2.03236	7.75879	7.69188e-08	6.96099e-05	0.111795	8.14887	117317902	117317904	117317902	117317952		NA	rs73009049	1	IC	.;chr1_IC:117317538-117318376	0	1	1	XY_NO	A_NO	117297085	117297086	20818	CD2	AK301154	326306	cg17908602	39708374	72735355	cg17908602	cg17908602	39708374	CAAAAAAACAAAATCTTCCTTCAAAAATCAAAACACCAAACAAAAAACCA	72735355	CGAAAAAACGAAATCTTCCTTCAAAAATCAAAACACCAAACGAAAAACCG	I	A	Red	TTCCAATAGTGACCGATTCACGTGTTTTCCAAGTGTAAGACACACTCCATCGCATTCAGC[CG]GTTCTCCGCCTGGTGTCTTGACTCCTGAAGGAAGACTCCGCCCCTTCGTTGTTTCTGCAG	37	1	117317903	CGAAGGGGCGGAGTCTTCCTTCAGGAGTCAAGACACCAGGCGGAGAACCG	1	117119426	F	rs73009049
cg14473643	1.2942	-1.99739	7.75012	7.83748e-08	7.03281e-05	0.14401	8.13137	33282884	33282886	33282836	33282886		NA		NA	HC	chr6_HCshore:33282848-33283357;chr6_ICshore:33282687-33283502	0	1	1	XY_NO	A_NO	33282163	33282164	-721	TAPBP	AF067286	269135	cg14473643	73701431	46762320	cg14473643	cg14473643	73701431	TCTAAATAAAAACCAAACACATCTACTAAACAAAAACATAACCACACTCA	46762320	TCTAAATAAAAACCAAACACGTCTACTAAACGAAAACGTAACCGCACTCG	I	C	Grn	CACCTTGTGGACTCTGGGTGGGGACCAGACACGTCTGCTGGACGGGGGCGTGGCCGCACT[CG]CTTCGTCGCCGCTGCCCCCGCCCACTCCGGGAGACTCTCTCTTGGACGGCAAGGATGGCC	37	6	33282885	TCTGGGTGGGGACCAGACACGTCTGCTGGACGGGGGCGTGGCCGCACTCG	6	33390863	R
cg19451167	1.17049	-1.78392	7.74973	7.84421e-08	7.03281e-05	0.140797	8.13057	96655980	96655982	96655932	96655982		NA		NA	IC	.;chr7_IC:96655354-96656256	0	1	1	XY_NO	A_NO	96654142	96654143	-1838	DLX5	AK297614	350869	cg19451167	43761461	64762454	cg19451167	cg19451167	43761461	ACCAACCAACCCTAACTTAACACTATCAATTACCAACAAACTATTAACCA	64762454	ACCAACCAACCCTAACTTAACGCTATCGATTACCGACAAACTATTAACCG	I	T	Red	AGAGCTGCAGCTGCCAGCCAGCCCTGACTTGACGCTGTCGATTACCGACAGGCTGTTAAC[CG]TCTAGATGTAGGCTGTGAGGAGCTAAAGAACAGGAGGGAAACATGGGTCTGCGGTCCTGG	37	7	96655981	CGGTTAACAGCCTGTCGGTAATCGACAGCGTCAAGTCAGGGCTGGCTGGC	7	96493917	R
cg15339231	1.21754	-1.31283	7.74033	8.00539e-08	7.11117e-05	0.169345	8.11159	96650406	96650408	96650357	96650407		NA		NA	HC	chr7_HCshore:96650191-96651757;chr7_ICshore:96649946-96651723	0	1	0	XY_NO	A_NO	96654142	96654143	3736	DLX5	AK297614	283950	cg15339231	18729443	18729443	cg15339231	cg15339231	18729443	TTCTAAAACCAAATTTTCACCTAAATTAAAAAACAAAAACACACRTTACC	NA		II			TGGATCTTTTGTTCTGAAACCAGATTTTCACCTGAGTTGGGGAACAAAGGCACACGTTAC[CG]GGACACTCAGAGGTCGCCCGCGCCTTCCCCGGGGCGGCGACTGGAGGCATCTTCGGACCT	37	7	96650407	TCTGAAACCAGATTTTCACCTGAGTTGGGGAACAAAGGCACACGTTACCG	7	96488343	R
cg20335425	-1.55048	-1.37621	-7.72191	8.33125e-08	7.3137e-05	-0.20612	8.07434	153363263	153363265	153363215	153363265		NA		NA	LC	.;.	0	1	1	XY_NO	A_NO	153363663	153363664	400	S100A8	NM_002964	365239	cg20335425	24628501	20645506	cg20335425	cg20335425	24628501	AAAAAAAAAAATCCATTCACACAAAAACATATACACACACACAAAACCCA	20645506	AAAAAAAAAAATCCATTCACACAAAAACATATACACACACACGAAACCCG	I	T	Red	TACACGTGTGGGAAGGGGAAGGGTCCATTCACACAGAGACATGTGCACACACACGGGGCC[CG]TAGACTTTCCTTACCACCCCACCCTCTGCTCAAGAAAAGTCCAGCCTAGGAGACAATGTG	37	1	153363264	CGGGCCCCGTGTGTGTGCACATGTCTCTGTGTGAATGGACCCTTCCCCTT	1	151629888	R
cg03780927	1.81732	-2.31213	7.69913	8.75306e-08	7.51557e-05	0.187885	8.02822	118781149	118781151	118781149	118781199		NA		NA	ICshore	.;chr11_ICshore:118780921-118782039	0	1	1	XY_NO	A_NO	118781416	118781417	-266	MIR4492	NR_039713	76386	cg03780927	15758307	44686311	cg03780927	cg03780927	15758307	CAAACCTACTAAAATAAACACAAACTAAACCTCAAACTAAAAACAAAACA	44686311	CGAACCTACTAAAATAAACACGAACTAAACCTCGAACTAAAAACGAAACG	I	A	Red	TCGTGCCCCACCCCCAGAGCGCTCCAGCCGTGGAGGGGGCCCGGGGTTGGGGCCACGCCC[CG]CCCCGTCCCCAGCTCGAGGCCTAGCCCGTGCCCATCCCAGCAGGCCCGGGCGGGCAGCGA	37	11	118781150	CGGGCCTGCTGGGATGGGCACGGGCTAGGCCTCGAGCTGGGGACGGGGCG	11	118286360	F
cg01081346	1.21807	1.20124	7.66072	9.51504e-08	7.92278e-05	0.172954	7.95024	51017150	51017152	51017150	51017200		NA	rs3810647	1	ICshore	.;chr22_ICshore:51016022-51017212	0	1	1	XY_NO	A_NO	51017095	51017096	-55	CPT1B	NM_001145135	22820	cg01081346	43614447	49611377	cg01081346	cg01081346	43614447	AAAAATATAAAAACAACCCTAAAATAAAAATACCACCCAAAACACCAACA	49611377	AAAAATATAAAAACGACCCTAAAATAAAAATACCGCCCGAAACACCAACG	I	A	Red	AAAAATAGCCAAATGTAGGGAAAAGGTCACCGATGTGTCAGCTGCTGCCTGTTCTGGGAT[CG]CTGGTGCTCCGGGCGGCATCCCCACCTCAGGGTCGTCTTCATACCCCCATCACTCTCCTC	37	22	51017151	CGCTGGTGCTCCGGGCGGCATCCCCACCTCAGGGTCGTCTTCATACCCCC	22	49364017	F	rs3810647
cg08267442	1.50215	-2.20976	7.65337	9.66848e-08	7.98159e-05	0.156794	7.93529	91473385	91473387	91473385	91473435		NA		NA	HC	HCshore:91473050-91473983;ICshore:91473161-91474088	0	1	1	XY_NO	A_NO	91473409	91473410	-23	UNC45A	NM_001039675	160438	cg08267442	32642473	57690489	cg08267442	cg08267442	32642473	ATTACAAATTACTTCAATTATTAAATAACAAAAACTTCCAAAAAAACCCA	57690489	ATTACGAATTACTTCGATTATTAAATAACAAAAACTTCCGAAAAAACCCG	I	A	Red	CCACCGCCTCCCCTACGCCGACCGCCGGGCTCCCGGGGTCGGACAGCCCCGGGCCACTTC[CG]GGCCTTCCCGGAAGTCCCTGTCACTTAACAACCGAAGTAACCCGCAATGCGGAAGGGCGA	37	15	91473386	CGGGCCTTCCCGGAAGTCCCTGTCACTTAACAACCGAAGTAACCCGCAAT	15	89274390	F
cg09990481	1.47073	1.57175	7.64647	9.81479e-08	8.03356e-05	0.189018	7.92125	90712683	90712685	90712634	90712684		NA		NA	LC	.;.	0	1	0	XY_NO	A_NO	90712579	90712580	-104	ACTA2	AK300664	190454	cg09990481	73731324	73731324	cg09990481	cg09990481	73731324	AACACAACCATATAAAAACCTCAACACAAAACTCTCTAATCTAAATAACC	NA		II			TCGTTCAGTCTAACACAACCATATAGGGACCTCAGCACAAAACTCTCTAATCTGGGTGGC[CG]GAGGCCTGGGTCTCTTCCACTGCATTCCACTGGTCTGCTCATGAAACGGGAGGCGGTTCA	37	10	90712684	CGGCCACCCAGATTAGAGAGTTTTGTGCTGAGGTCCCTATATGGTTGTGT	10	90702664	R
cg19962750	0.938576	0.341423	7.63411	1.00826e-07	8.20056e-05	0.157889	7.89608	96655443	96655445	96655394	96655444		NA		NA	IC	.;chr7_IC:96655354-96656256	0	1	0	XY_NO	A_NO	96654142	96654143	-1301	DLX5	AK297614	359631	cg19962750	71790487	71790487	cg19962750	cg19962750	71790487	TAAAAATCTCTCCCAATCCCCATTATTACTCCCCTCAAATAAACAACTCC	NA		II			GAAATTCAGCATAAAAGTCTCTCCCAATCCCCATTGTTACTCCCCTCAAATAGGCAACTC[CG]CGGACTAGATCCTGATTTGGGGCCTTCCTACATCTTCCTTTACGGGGTCCAAGACCGGCA	37	7	96655444	AAAAGTCTCTCCCAATCCCCATTGTTACTCCCCTCAAATAGGCAACTCCG	7	96493380	R
cg12500707	1.18787	-0.271302	7.63265	1.01147e-07	8.20932e-05	0.198725	7.89312	170115041	170115043	170114992	170115042		NA		NA	LC	.;.	0	1	0	XY_NO	A_NO	170115187	170115188	-145	METTL11B	NM_001136107	232680	cg12500707	33664475	33664475	cg12500707	cg12500707	33664475	CCTTACTTAACACCTACTAACTTAAAATAATATCACCCAAACAATCAAAC	NA		II			CCAGTTTTCATCCTTACTTAGCACCTGCTGGCTTGGAGTGGTGTCACCCAAGCAATCAGA[CG]GAGGGACGTGCCAAGAGCCTGCCCTCCCCTCCCACTGTGTGCTGCCCCTCCTCCCCACAC	37	1	170115042	CTTACTTAGCACCTGCTGGCTTGGAGTGGTGTCACCCAAGCAATCAGACG	1	168381666	R
cg16386697	1.21151	0.747244	7.62261	1.03384e-07	8.34205e-05	0.189746	7.87267	51017161	51017163	51017112	51017162		NA		NA	ICshore	.;chr22_ICshore:51016022-51017212	0	1	0	XY_NO	A_NO	51017095	51017096	-66	CPT1B	NM_001145135	301288	cg16386697	31707405	31707405	cg16386697	cg16386697	31707405	AAAATCACCRATATATCAACTACTACCTATTCTAAAATCRCTAATACTCC	NA		II			AATGTAGGGAAAAGGTCACCGATGTGTCAGCTGCTGCCTGTTCTGGGATCGCTGGTGCTC[CG]GGCGGCATCCCCACCTCAGGGTCGTCTTCATACCCCCATCACTCTCCTCCTCCCCAAGTC	37	22	51017162	AGGTCACCGATGTGTCAGCTGCTGCCTGTTCTGGGATCGCTGGTGCTCCG	22	49364028	R
cg26525342	0.908247	-1.18736	7.61056	1.06138e-07	8.46818e-05	0.133997	7.84808	3221465	3221467	3221416	3221466		NA		NA	ICshore	.;chr16_ICshore:3219684-3222733	0	1	0	XY_NO	A_NO	3221030	3221031	-435	TRNA_Pseudo	.	462820	cg26525342	64748448	64748448	cg26525342	cg26525342	64748448	TAACCCAACAAAATTTAACCCTAAAACCCACTCTCACCCTAATCATAACC	NA		II			TGTTGCGGTATTGGCCCAACAGGATTTGACCCTGAGGCCCACTCTCACCCTAATCATAAC[CG]CAAAACCACAGCGCCTGGAGAGAGAGTGAGAGAGAAACAGAAACGGAGCGAGTGTGTGTC	37	16	3221466	GGCCCAACAGGATTTGACCCTGAGGCCCACTCTCACCCTAATCATAACCG	16	3161467	R
cg15207662	1.29121	0.85001	7.59651	1.09444e-07	8.66384e-05	0.200919	7.8194	175108314	175108316	175108265	175108315		NA		NA	IC	.;chr5_IC:175108118-175108327	0	1	0	XY_NO	A_NO	175108463	175108464	-148	HRH2	NM_022304	282088	cg15207662	22801358	22801358	cg15207662	cg15207662	22801358	AAACRTAACAAAAAATAATCRAAAACCCTAATCCCTACACRAACACAATC	NA		II			GCTGAGCCAGGGAGCGTGGCAGAAGGTGATCGGGAACCCTGATCCCTGCACGAACACAAT[CG]TTGTGATTAAATGATGCTTCTCATATTCAGGTTGCAAACCGCTCCAGGCAAGAGCCTGGG	37	5	175108315	AGCGTGGCAGAAGGTGATCGGGAACCCTGATCCCTGCACGAACACAATCG	5	175040921	R
cg20606555	0.986682	0.8718	7.59329	1.10216e-07	8.67156e-05	0.153761	7.81282	52452093	52452095	52452044	52452094		NA		NA	ICshore	.;chr19_ICshore:52451835-52452858	0	1	0	XY_NO	A_NO	52452414	52452415	-320	BC014606	BC014606	369242	cg20606555	27651424	27651424	cg20606555	cg20606555	27651424	TAACACACCTTATTAATCCTAAAAAAACCCTCAAAAATACTCCACATTCC	NA		II			CACTTCGCCTTTGGCACACCTTGTTGGTCCTGAAGAGGCCCTCAGAAATACTCCACATTC[CG]CCCTAAACTCCCAACAGATTGTATTTTCTACTGAATGGAAACTGACACCTCCTAAGATGA	37	19	52452094	GGCACACCTTGTTGGTCCTGAAGAGGCCCTCAGAAATACTCCACATTCCG	19	57143906	R
cg08835113	1.56441	-1.63948	7.56383	1.1755e-07	9.03049e-05	0.196477	7.75256	96650191	96650193	96650142	96650192		NA		NA	HC	chr7_HCshore:96650191-96651757;chr7_ICshore:96649946-96651723	0	1	0	XY_NO	A_NO	96654142	96654143	3951	DLX5	AK297614	170446	cg08835113	74691477	74691477	cg08835113	cg08835113	74691477	AAAATACAAAATTCTCCAAATAACTAAACRCTAAAAACTAATTAAAAATC	NA		II			ACTTGTGTACCAGGATGCAGAGTTCTCCAGGTAGCTGGACGCTGGGGACTGGTTGGAGGT[CG]GAGGGTGGGCATGAGGGTGGTGGCTGAGCGAGCGGGACGAGCCCTGGGGCTCCCACACCG	37	7	96650192	GGATGCAGAGTTCTCCAGGTAGCTGGACGCTGGGGACTGGTTGGAGGTCG	7	96488128	R
cg00994804	2.63525	-1.20119	7.51582	1.30591e-07	9.67146e-05	0.349346	7.65409	36259382	36259384	36259334	36259384		NA		NA	HC	chr21_HCshore:36258935-36259756;chr21_ICshore:36258782-36259758	0	1	1	XY_NO	A_NO	36260986	36260987	1604	RUNX1	NM_001122607	20934	cg00994804	44684391	28803389	cg00994804	cg00994804	44684391	CATCTTACCTAAACTCAACACAATAAAAAACAACATAAAACAACAACTCA	28803389	CATCTTACCTAAACTCAACGCGATAAAAAACGACGTAAAACGACGACTCG	I	T	Red	CAACGCCTCGCTCATCTTGCCTGGGCTCAGCGCGGTGGAAGGCGGCGTGAAGCGGCGGCT[CG]TGCTGGCATCTACGGGGATACGCATCACAACAAGCCGATTGAGTTAGGACCCTGCAAACA	37	21	36259383	CGAGCCGCCGCTTCACGCCGCCTTCCACCGCGCTGAGCCCAGGCAAGATG	21	35181253	R
cg09754549	1.12984	1.31446	7.51543	1.30702e-07	9.67146e-05	0.157098	7.6533	144790655	144790657	144790656	144790706		NA		NA	HC	chr8_HCshore:144787696-144791078;chr8_ICshore:144787407-144791266	0	1	0	XY_NO	A_NO	144790278	144790279	-377	CCDC166	NM_001162914	186371	cg09754549	52781335	52781335	cg09754549	cg09754549	52781335	ATTTTATCAACTCAAACCCTATCTCTAAAAACACATTCACAAACAATCAC	NA		II			CCGTTACTCTGGCGATGGCCGACTCCTTCATTCCGCACAACTCTCTCATCTTGAGTCGCC[CG]TGACTGCTTGTGAATGTGCCCCCAGAGATAGGGCCTGAGCTGACAAAACTGGGCTTCAGA	37	8	144790656	TTTTGTCAGCTCAGGCCCTATCTCTGGGGGCACATTCACAAGCAGTCACG	8	144862644	F
cg17352045	0.856964	0.416264	7.50044	1.35078e-07	9.88146e-05	0.143212	7.62246	32847701	32847703	32847652	32847702		NA		NA	HC	chr6_HCshore:32847410-32847986;chr6_ICshore:32847383-32847949	0	1	0	XY_NO	A_NO	32861952	32861953	-14250	LOC100294145	NR_037178	317676	cg17352045	27764310	27764310	cg17352045	cg17352045	27764310	TAAAATCCRCRAACAAAAAAATCRACACTAACAAAAACCAACAAACAAAC	NA		II			GCTGCTTGGCGTGGGGTCCGCGAACAGAAGGGTCGGCACTAGCAGAGACCAGCAGGCAGA[CG]CGGAGCCCGCTCAAGGCTAAAGCGGCCGCACCTGCTGCCTCGGAAAGGGGTACCGGAGCG	37	6	32847702	GGGGTCCGCGAACAGAAGGGTCGGCACTAGCAGAGACCAGCAGGCAGACG	6	32955680	R
cg01294283	1.11728	2.13856	7.49616	1.36353e-07	9.9183e-05	0.117421	7.61366	121372063	121372065	121372064	121372114		NA		NA	IC	.;chr2_IC:121371617-121372274	0	1	0	XY_NO	A_NO	121493198	121493199	-121134	GLI2	AK300071	27041	cg01294283	63706392	63706392	cg01294283	cg01294283	63706392	AATAACRAAAAACRACTAATTACCTTTAAAATCCCTCCRTAACTCAAAAC	NA		II			CCGTCAGAGCGTCAGGAGAAAACTTCACACAGCATGGCCCCAGTTCAACAAGCTGGAAAA[CG]CTCTGAGTCACGGAGGGACCCCAAAGGCAATCAGCCGCTCCCCGCCATCCTGAATCTTCT	37	2	121372064	CGCTCTGAGTCACGGAGGGACCCCAAAGGCAATCAGCCGCTCCCCGCCAT	2	121088534	F
cg22989995	1.24149	1.81214	7.47798	1.41914e-07	0.000101693	0.145327	7.57623	2968594	2968596	2968595	2968645		NA		NA	IC	.;chr7_IC:2968077-2968712	0	1	0	XY_NO	A_NO	2883958	2883959	-84636	GNA12	AK295830	405438	cg22989995	15685412	15685412	cg22989995	cg22989995	15685412	CCACAACAAATACAACCCRAAAACCTTAAACTCAACCTATACACCATAAC	NA		II			ATCTGCTCACAGGGAGGACGCAGGCGGGAGCCGGCCGGCTGGGGGACTGGGGCGCTGCCT[CG]CCATGGTGCACAGGCTGAGCTCAAGGCCCCCGGGCTGCACCTGCTGTGGGCACCTGCTCT	37	7	2968595	CGCCATGGTGCACAGGCTGAGCTCAAGGCCCCCGGGCTGCACCTGCTGTG	7	2935121	F
cg01262208	0.873954	-0.0269647	7.45603	1.48939e-07	0.000105939	0.149084	7.53096	144790374	144790376	144790325	144790375		NA		NA	HC	chr8_HCshore:144787696-144791078;chr8_ICshore:144787407-144791266	0	1	0	XY_NO	A_NO	144790278	144790279	-96	CCDC166	NM_001162914	26416	cg01262208	64654358	64654358	cg01262208	cg01262208	64654358	CCCCTTCCCCAATTTAACCCTTCCTCTTACCTAACCTAAATATTCTAAAC	NA		II			AGCGACCCCGGCCCCTTCCCCAATTTAGCCCTTCCTCTTACCTGGCCTAAATATTCTAGG[CG]CCAGGCCCAGAGGTGGGACGCGCCTCGGGGTCACGAGGCTTTTGGGGAGGCAGATCGGGG	37	8	144790375	CCCTTCCCCAATTTAGCCCTTCCTCTTACCTGGCCTAAATATTCTAGGCG	8	144862363	R
cg25619440	1.15708	2.29125	7.3969	1.69695e-07	0.000116823	0.115558	7.40868	118616154	118616156	118616155	118616205		NA	rs75193414	1	ICshore	.;chr2_ICshore:118615914-118618361	0	1	0	XY_NO	A_NO	118572254	118572255	43901	DDX18	NM_006773	448089	cg25619440	49704341	49704341	cg25619440	cg25619440	49704341	ATATTAAAATATATAAAACAAAAAACTCCTAAACCCAACCCCATCCTACC	NA		II			AGTGAATTTCTCAAGGCGTCACCAAGCCCTCGCCGGGCAGCCGTGCTGGAAGCAAAGCGG[CG]GCAGGATGGGGCTGGGCTTAGGAGCTTTCTGTTTTATATACCCCAATACCTGGGTTTCCC	37	2	118616155	TATTGGGGTATATAAAACAGAAAGCTCCTAAGCCCAGCCCCATCCTGCCG	2	118332625	F	rs75193414
cg02160608	1.38148	-1.16699	7.39473	1.70512e-07	0.000116968	0.201609	7.40417	113956633	113956635	113956633	113956683		NA		NA	HC	chr2_HCshore:113956244-113957337;chr2_ICshore:113955798-113957179	0	1	1	XY_NO	A_NO	113956134	113956135	500	PSD4	AX748199	44286	cg02160608	44737322	43669417	cg02160608	cg02160608	44737322	CTCATAAAATCAATACTACTCCTCCTACAAACAACAAACAATAAAAAACA	43669417	CTCGTAAAATCGATACTACTCCTCCTACGAACAACGAACGATAAAAAACG	I	C	Grn	GGCGGCCAGGGGGGCGGCGCGCCCGGGCCCGGAAAGCGGCGGAGGGGACGCCCGGGACAG[CG]CCCCTCACCGCCCGCTGCTCGCAGGAGGAGCAGCATCGATCCCACGAGAACTGCCTGGAC	37	2	113956634	CGCCCCTCACCGCCCGCTGCTCGCAGGAGGAGCAGCATCGATCCCACGAG	2	113673105	F
cg25076459	1.1677	-1.75436	7.29133	2.14455e-07	0.000135093	0.141554	7.18904	96655888	96655890	96655889	96655939		NA		NA	IC	.;chr7_IC:96655354-96656256	0	1	0	XY_NO	A_NO	96654142	96654143	-1746	DLX5	AK297614	439581	cg25076459	53648371	53648371	cg25076459	cg25076459	53648371	AACTAACAACTACAACTCTATTTACCCCRAAATCTATCTCAAAAAAACCC	NA		II			CCCAGCAGCATTCTCCTTCTCCCACTGGCCCGAGTCACGAGCTTTGGGCCTGGGCTGCCG[CG]GGCTTCTCTGAGATAGACTTCGGGGTAAACAGAGCTGCAGCTGCCAGCCAGCCCTGACTT	37	7	96655889	GCTGGCAGCTGCAGCTCTGTTTACCCCGAAGTCTATCTCAGAGAAGCCCG	7	96493825	F
cg22282405	1.94346	-2.33575	7.26047	2.29707e-07	0.00013967	0.197458	7.12452	50810681	50810683	50810681	50810731		NA		NA	HC	chr6_HCshore:50810468-50810977;chr6_ICshore:50810338-50811147	0	1	1	XY_NO	A_NO	50786438	50786439	24244	TFAP2B	NM_003221	394573	cg22282405	26755330	70771338	cg22282405	cg22282405	26755330	ACACAAACCCAAAAACACCAAATCACCAAAAAACAAAACTAATATAAACA	70771338	ACACAAACCCAAAAACGCCGAATCACCGAAAAACGAAACTAATATAAACG	I	A	Red	TTCCTTTCAGTCCCAGCTGCTCGAGAAGGGAGGGCGCTGGGAAAGGAAACAGAGCGGAAT[CG]CCCACATTAGCCTCGCTCTTCGGTGACCCGGCGCCTCTGGGCTTGTGTGAGCGTCTCCTT	37	6	50810682	CGCCCACATTAGCCTCGCTCTTCGGTGACCCGGCGCCTCTGGGCTTGTGT	6	50918641	F
cg02286533	1.05705	0.098661	7.23668	2.42224e-07	0.000143895	0.178466	7.07468	41278178	41278180	41278178	41278228		NA		NA	HC	chr17_HCshore:41278108-41278811;chr17_ICshore:41277969-41279365	0	1	1	XY_NO	A_NO	41277599	41277600	580	NBR2	AK310868	46653	cg02286533	50656500	37795357	cg02286533	cg02286533	50656500	CACTAAAACTAAAAAATAAAACTACAAATACACAAACATAAACCAAAACA	37795357	CACTAAAACTAAAAAATAAAACTACGAATACGCAAACATAAACCAAAACG	I	C	Grn	TAAGGTCAGTGGCCTGCGGGGACGCAGTGAGCGCCGAATTTGCCTGGGGCAGGGGAAATG[CG]CTCTGGCCCATGTCTGCGCACTCGTAGTTCCACCCCTCAGCCCCAGTGTTTGTTATTTTT	37	17	41278179	CGCTCTGGCCCATGTCTGCGCACTCGTAGTTCCACCCCTCAGCCCCAGTG	17	38531705	F
cg18834058	0.601521	-0.000845327	7.22367	2.49362e-07	0.000146867	0.103509	7.0474	4832173	4832175	4832125	4832175		NA		NA	IC	.;chr7_IC:4830735-4832728	0	1	1	XY_NO	A_NO	4828269	4828270	-3904	MIR4656	NR_039800	341618	cg18834058	48700367	43604442	cg18834058	cg18834058	48700367	AAAACAAAACAAAAAACACCATACAAACTCAAAAACTCCCCAAATACCCA	43604442	AAAACGAAACAAAAAACACCGTACGAACTCAAAAACTCCCCAAATACCCG	I	A	Red	AGTGACGCGCAAGGAACGGAGCAGGGGACACCGTGCGGGCTCAGGAGCTCCCCAGATGCC[CG]AGCCGAACCGCGGGGTCCTCACCGCCAGGTTCCAGCCCAGGAAGCGCTCGCCTGCCCCAC	37	7	4832174	CGGGCATCTGGGGAGCTCCTGAGCCCGCACGGTGTCCCCTGCTCCGTTCC	7	4798700	R
cg10536276	1.5772	-1.38028	7.1833	2.72918e-07	0.000156106	0.218998	6.96256	113956343	113956345	113956294	113956344		NA		NA	HC	chr2_HCshore:113956244-113957337;chr2_ICshore:113955798-113957179	0	1	0	XY_NO	A_NO	113956134	113956135	210	PSD4	AX748199	200176	cg10536276	20719392	20719392	cg10536276	cg10536276	20719392	CCAACRACCTCCTTTACCCCAACACTACCAAAAAAATAAACTCCTAAATC	NA		II			GTCCCCGGGGACCAACGACCTCCTTTGCCCCAGCACTGCCAAGGAGATGAGCTCCTGGAT[CG]CGCGCATCAACTTGGCTGCGGCCACGCACTCCGCGCCGCCCTTCCCCGCCGCTGTGGGCT	37	2	113956344	CAACGACCTCCTTTGCCCCAGCACTGCCAAGGAGATGAGCTCCTGGATCG	2	113672815	R
cg04737114	1.21414	-1.61712	7.16272	2.85796e-07	0.000162508	0.152647	6.91922	96654930	96654932	96654881	96654931		NA		NA	LC	.;.	0	1	0	XY_NO	A_NO	96654142	96654143	-788	DLX5	AK297614	94564	cg04737114	14665494	14665494	cg04737114	cg04737114	14665494	TTAAAAATTACTATCTTAAACACATATAACTTAAAAAAACCCAAATCCTC	NA		II			TATAATGACTTTTAAAAATTACTGTCTTAAACACATATAACTTAAGGAAGCCCAAATCCT[CG]TTGCTGGCTTGCAAAAAGAGCCAAACAGCTCCACTTCTGTTTAATATTTTCATCTATTTT	37	7	96654931	CGAGGATTTGGGCTTCCTTAAGTTATATGTGTTTAAGACAGTAATTTTTA	7	96492867	R
cg22804236	1.01969	-2.22675	7.14733	2.95832e-07	0.00016505	0.104679	6.88676	42095442	42095444	42095442	42095492		NA	rs73161350,rs743832	2	HC	chr22_HCshore:42095127-42096198;chr22_ICshore:42095034-42096777	0	1	1	XY_NO	A_NO	42095517	42095518	-74	MEI1	BC144638	402316	cg22804236	44754458	45649318	cg22804236	cg22804236	44754458	CACATACACACTTAAAAAACAAACCTACATCAATATAAAATACACCTACA	45649318	CGCATACGCACTTAAAAAACGAACCTACGTCGATATAAAATACGCCTACG	I	C	Grn	GCGTCCACCACTTGCCCTCAGTGGCTGCTGCTCGTCTGAGACTGCAGCGCCCTGGGTCCG[CG]CAGGCGCATTCCACACCGACGCAGGTCCGTCCTCCAAGTGCGCATGCGTGCAGTCTGCGC	37	22	42095443	CGCATGCGCACTTGGAGGACGGACCTGCGTCGGTGTGGAATGCGCCTGCG	22	40425389	F	rs743832
cg22453529	0.685862	0.222572	7.09814	3.30399e-07	0.000177572	0.116916	6.78281	145577700	145577702	145577652	145577702		NA		NA	HC	chr8_HCshore:145577184-145578159;chr8_ICshore:145576965-145578671	0	1	1	XY_NO	A_NO	145578573	145578574	873	C8ORFK29	NM_001252404	396895	cg22453529	56742477	62600368	cg22453529	cg22453529	56742477	AAAAACCCTAACACACAATACAACCCTAAATAAAAAAATAATACACACCA	62600368	AAAAACCCTAACACACGATACGACCCTAAATAAAAAAATAATACACGCCG	I	C	Grn	AGACCAGATGCAAGGGGCCCTGGCACACGGTGCGGCCCTGGATGGAGAAGTGGTACACGC[CG]CGCGTGTGGTTCAGCACCAGGCGGCGCCGCGGCAGCGACGAGATCACGAGCCACAGGCCC	37	8	145577701	AGGGGCCCTGGCACACGGTGCGGCCCTGGATGGAGAAGTGGTACACGCCG	8	145548509	R
cg19388930	1.6977	-0.452625	7.0822	3.42466e-07	0.000181357	0.271062	6.74905	129564372	129564374	129564373	129564423		NA		NA	LC	.;.	0	1	0	XY_NO	A_NO	129564512	129564513	-139	AX746800	AX746800	349837	cg19388930	70636321	70636321	cg19388930	cg19388930	70636321	AAACCTCTCTCCCTCTAACTACAATTACTATTTATTATCACAATAAAATC	NA		II			AGTATATGACCCCGCTCTGGTTCAGTATTCTTATCCCCACCCCAAATAAAGAGAATCACA[CG]ACCTTATTGTGATAATAAATAGCAACTGTAGTCAGAGGGAGAGAGGCCCAGGGAGGAACA	37	11	129564373	CGACCTTATTGTGATAATAAATAGCAACTGTAGTCAGAGGGAGAGAGGCC	11	129069583	F
cg08640901	1.10041	0.890845	7.07533	3.47809e-07	0.00018386	0.168854	6.73448	48694453	48694455	48694454	48694504		NA		NA	HC	chr3_HCshore:48693099-48694907;chr3_ICshore:48693025-48694882	0	1	0	XY_NO	A_NO	48689480	48689481	-4973	CELSR3	AB011536	167062	cg08640901	44605456	44605456	cg08640901	cg08640901	44605456	TACAAAACCCTAATTCAACTCCRAAAAACTACAAAAACAATTATACRTAC	NA		II			CACACGTTGTCGTCGAAGGGCAGTACGTCGAGCAGGGAGCGAGCCGCCAGCGCCGCCCGG[CG]CACGTACAACTGCTCCTGCAGCTCCTCGGAGCTGAACCAGGGCCCTGCAGCGCCCGCCCC	37	3	48694454	GCAGGGCCCTGGTTCAGCTCCGAGGAGCTGCAGGAGCAGTTGTACGTGCG	3	48669458	F
cg10243939	1.08667	-1.46194	7.05031	3.67989e-07	0.000189965	0.147949	6.68139	96654787	96654789	96654788	96654838		NA		NA	LC	.;.	0	1	0	XY_NO	A_NO	96654142	96654143	-645	DLX5	AK297614	195127	cg10243939	59684394	59684394	cg10243939	cg10243939	59684394	TTCACCRACTTAATAAACATTATACCTTCTTAAACATTCCTATCCAACCC	NA		II			AAATTTGCTCTTTGGGGAAAGAGGCAACTTCCTTTGCAGGAGATGAGTATCTCCCGGACG[CG]GGCTGGACAGGAATGCCCAAGAAGGCACAATGTCCATTAAGCCGGTGAATGGCAGGGAGA	37	7	96654788	CGGGCTGGACAGGAATGCCCAAGAAGGCACAATGTCCATTAAGCCGGTGA	7	96492724	F
cg05491587	2.15443	1.86987	7.04694	3.70795e-07	0.000190328	0.23464	6.67424	77659694	77659696	77659694	77659744		NA		NA	HC	HCshore:77658871-77660150;ICshore:77658734-77660154	0	1	1	XY_NO	A_NO	77676054	77676055	16360	AX746671	AX746671	108952	cg05491587	57808443	22778472	cg05491587	cg05491587	57808443	ACTATCCTCAATAACTATAACCAAATACATACTATCCTCCTACAAAACCA	22778472	ACTATCCTCGATAACTATAACCGAATACGTACTATCCTCCTACAAAACCG	I	A	Red	CCTTTTCGCGCTCCTACTCCGAGCTCAAGGAGCAGCAGCAGCGCGCGGCCAGCCCCGAGC[CG]GCCCTGCAGGAGGACAGCACGCACTCGGCCACAGCCACCGAGGACAGCTCGCAGGGCCCC	37	18	77659695	CGGCCCTGCAGGAGGACAGCACGCACTCGGCCACAGCCACCGAGGACAGC	18	75760683	F
cg11488033	1.03052	0.531012	7.04259	3.74457e-07	0.00019146	0.168885	6.66498	196705897	196705899	196705898	196705948		NA		NA	IC	.;chr3_IC:196705578-196706462	0	1	0	XY_NO	A_NO	196695703	196695704	-10194	PIGZ	NM_025163	215859	cg11488033	23650465	23650465	cg11488033	cg11488033	23650465	AATCCAAAAAACTTCCAAAAAAATAAATCCRTAAAATATATTCRTAATTC	NA		II			GTTCTACCTAATGCTTGCGGTGTCCCTGCCCTGGGCTGTTTCCCTTCGGCTTCATCTCAG[CG]AATCACGAACACATTCCACGGACTCACCTCCTTGGAAGCCTTTTGGATTCTCTGCGCAGC	37	3	196705898	ATCCAAAAGGCTTCCAAGGAGGTGAGTCCGTGGAATGTGTTCGTGATTCG	3	198190295	F
cg15677384	1.45699	-1.65239	7.02699	3.8788e-07	0.000194455	0.185033	6.63182	96648042	96648044	96647993	96648043		NA		NA	HC	chr7_HCshore:96647849-96648358;chr7_ICshore:96645454-96648415	3	1	0	XY_NO	A_NO	96643376	96643377	-4666	DLX6-AS1	NR_015448	289404	cg15677384	59632406	59632406	cg15677384	cg15677384	59632406	CCTATTCTCTATAAACRCAAAAAACAAAATAAAACACCCTTTAACTTCCC	NA		II			TCCCCAATCCCCCTATTCTCTGTGAGCGCAGAAAACAAAATGGGGCACCCTTTGGCTTCC[CG]CCCCCCCCCCCGCCCCCCGCAAACCTTCCTATTGCCCCCTCTTCCCCGCACCCAGTGCTC	37	7	96648043	CTATTCTCTGTGAGCGCAGAAAACAAAATGGGGCACCCTTTGGCTTCCCG	7	96485979	R
cg04027736	-1.23298	-1.31233	-7.00093	4.11414e-07	0.000202824	-0.173451	6.57634	27143402	27143404	27143354	27143404		NA		NA	IC	.;chr7_IC:27142387-27143857	0	1	1	XY_NO	A_NO	27142393	27142394	-1009	HOXA2	NM_006735	81007	cg04027736	54783465	65602429	cg04027736	cg04027736	54783465	ATATATCCAAATCCCCATAACCAAAACAACAACCAACCAAAAAAATACCA	65602429	ATATATCCAAATCCCCGTAACCAAAACGACGACCAACCAAAAAAATACCG	I	C	Grn	AACCCCAGGTCCATGTGTCCAAATCCCCGTAGCCAGGGCGGCGGCCAGCCAAAGAAATGC[CG]CCCCGAGCAGGCGCGTGCGGCTCCTGGCATTCTGGGTTTCATACCCGTAGGGCTCGGGTG	37	7	27143403	ATGTGTCCAAATCCCCGTAGCCAGGGCGGCGGCCAGCCAAAGAAATGCCG	7	27109928	R
cg21477985	-1.07894	-1.68119	-6.98788	4.23746e-07	0.000205744	-0.13225	6.54852	56732426	56732428	56732426	56732476		NA		NA	LC	.;.	0	1	1	XY_NO	A_NO	56732662	56732663	-235	IL23A	NM_016584	382502	cg21477985	63803347	55729300	cg21477985	cg21477985	63803347	AAACACATATATAATACTCTCCAAAAATCAAAATAACTATAAAAAAAACA	55729300	AAACACATATATAATACTCTCCAAAAATCGAAATAACTATAAAAAAAACG	I	A	Red	AATTTAAATATTTGTTCTCCCTTACCCCTCCCACCCCATCCCCGCTGTGCCCCCCATCCC[CG]CCCCTTCTATAGCTATTTCGATTCCTGGAGAGCATTACACATGTGTCCCATCCCAGGCCT	37	12	56732427	CGCCCCTTCTATAGCTATTTCGATTCCTGGAGAGCATTACACATGTGTCC	12	55018694	F
cg13462129	1.08681	-1.2455	6.9675	4.43767e-07	0.000211997	0.156744	6.50502	96651280	96651282	96651281	96651331		NA		NA	HC	chr7_HCshore:96650191-96651757;chr7_ICshore:96649946-96651723	0	1	0	XY_NO	A_NO	96654142	96654143	2862	DLX5	AK297614	248219	cg13462129	40677454	40677454	cg13462129	cg13462129	40677454	AACRATAAAAATAATATTCATCAACRATCTAAAAATACCTCCCACTAACC	NA		II			CAACCCGCGAAATTGGCCCCACAGCTCCGGAGGCCCGCTACGGGGTGGGGGCGGGGGGCG[CG]GTTAGTGGGAGGTATCTCCAGACCGCTGATGAATACCATCCCCACCGTCTCAAGGCCTGA	37	7	96651281	ACGGTGGGGATGGTATTCATCAGCGGTCTGGAGATACCTCCCACTAACCG	7	96489217	F
cg23429749	1.0638	1.43704	6.95479	4.56743e-07	0.000216313	0.141308	6.47786	102050814	102050816	102050765	102050815		NA		NA	HC	chr14_HCshore:102050454-102051131;chr14_ICshore:102050197-102051665	0	1	0	XY_NO	A_NO	102027687	102027688	23128	DIO3	NM_001362	412817	cg23429749	52632490	52632490	cg23429749	cg23429749	52632490	CRCAAAAAACATAACAACTATAATCAATTAAAATAATTCCTACCTCAAAC	NA		II			CTGTTCGGAGCCGCAGAAAACATGACAGCTGTAATCAATTAGGGTGGTTCCTGCCTCAAG[CG]CCGGCTGCCTCGGATTCCAACGGCTTTCCTGGCGGCTGTGAGCGCCTCGGGATGCAGACC	37	14	102050815	GCAGAAAACATGACAGCTGTAATCAATTAGGGTGGTTCCTGCCTCAAGCG	14	101120568	R
cg11741004	0.701776	0.0546395	6.94521	4.66783e-07	0.000219457	0.120354	6.45737	107810677	107810679	107810678	107810728		NA		NA	HC	chr3_HCshore:107809282-107810925;chr3_ICshore:107809091-107810911	0	1	0	XY_NO	A_NO	107809934	107809935	-743	CD47	NM_198793	220041	cg11741004	65636346	65636346	cg11741004	cg11741004	65636346	TATATTAAATACRCTACTAATACCTATTTACRACAATACTCRCTAATCCC	NA		II			TTAATCAAACAAGTTCCATTCACGGTGGTAAACATTGTTACCTGTGAACACCGCCACCAC[CG]GGACTAGCGAGCATTGTCGCAAACAGGCATTAGCAGCGTATCCAACACATCCCCACCAGC	37	3	107810678	CGGGACTAGCGAGCATTGTCGCAAACAGGCATTAGCAGCGTATCCAACAC	3	109293368	F
cg12967093	-0.984102	-0.973647	-6.94031	4.72003e-07	0.000221147	-0.148984	6.44688	218621492	218621494	218621493	218621543		NA		NA	IC	.;chr2_IC:218621031-218621597	0	1	0	XY_NO	A_NO	218621315	218621316	-177	DIRC3	NR_026597	239948	cg12967093	15686478	15686478	cg12967093	cg12967093	15686478	CCCAAAACCTAAAAATAATTCCAAAAAAACCCCTTTAAAAAATTACRAAC	NA		II			GGTGAAGACTGCCCCCTGGTGGGCGGGAGCCCTCGGGAGGCCCGCAGGCCCAGCGTCCTG[CG]CCCGTAATCCCTCAAAGGGGCTTCTCTGGAATCACCCCCAGGCCCTGGGGCCAGGATCGA	37	2	218621493	CGCCCGTAATCCCTCAAAGGGGCTTCTCTGGAATCACCCCCAGGCCCTGG	2	218329738	F
cg20189244	0.90576	-1.26526	6.93931	4.7308e-07	0.000221147	0.12887	6.44474	96648204	96648206	96648204	96648254		NA		NA	HC	chr7_HCshore:96647849-96648358;chr7_ICshore:96645454-96648415	0	1	1	XY_NO	A_NO	96643376	96643377	-4828	DLX6-AS1	NR_015448	363050	cg20189244	41702417	58683406	cg20189244	cg20189244	41702417	TAACCACTCTTTAAACATATCCCACAACCTAACTCCAAAACAAAACTACA	58683406	TAACCGCTCTTTAAACATATCCCGCAACCTAACTCCGAAACAAAACTACG	I	C	Grn	AATATTGAGTCGCGGCCGCTGGGGGTGCCGGAGGAGGGGTGCACAGGCCAGGCTGCCGGG[CG]TAGTTCTGCCTCGGAGCCAGGCTGCGGGATATGTCTAAAGAGCGGTCAAAATACTGATTC	37	7	96648205	TGACCGCTCTTTAGACATATCCCGCAGCCTGGCTCCGAGGCAGAACTACG	7	96486141	F
cg24213669	1.30302	0.832125	6.93578	4.76882e-07	0.000221726	0.201339	6.43719	118616575	118616577	118616526	118616576		NA		NA	ICshore	.;chr2_ICshore:118615914-118618361	0	1	0	XY_NO	A_NO	118572254	118572255	44322	DDX18	NM_006773	425577	cg24213669	21634337	21634337	cg24213669	cg24213669	21634337	ATTAAAAACCTAACTCCTATTAATAAACTCTCCAACTACCCCTTACTCCC	NA		II			GCGGGGACAGTGTTGAAGGCCTGGCTCCTGTTGGTGGGCTCTCCAGCTGCCCCTTGCTCC[CG]CCCACCCCCGCCCACTGCAGGTGCAGCTCGTCTCCCGACGCCGCTGGGTGGGGGAGGGGC	37	2	118616576	TTGAAGGCCTGGCTCCTGTTGGTGGGCTCTCCAGCTGCCCCTTGCTCCCG	2	118333046	R
cg10714510	1.22482	1.95604	6.92556	4.88086e-07	0.000224759	0.137594	6.4153	32729464	32729466	32729464	32729514		NA	rs35282346	1	HC	chr6_HCshore:32729223-32729989;chr6_ICshore:32728842-32730129	0	1	1	XY_NO	A_NO	32731329	32731330	1865	HLA-DQB2	AK098007	203170	cg10714510	43660330	18725464	cg10714510	cg10714510	43660330	AACAAAAACAAACCACAATAAACAAAATATACAAACACAACTACAAAACA	18725464	AACAAAAACGAACCGCGATAAACAAAATATACAAACACAACTACGAAACG	I	A	Red	GGTGAGCCCCGCGGAAGGACGACGACGCTCACCTTGCCGCTGCAAGGTCGTGCGCAGCTC[CG]CCTCGTAGTTGTGTCTGCACACCTTGTCCACCGCGGCCCGCTCCTGCTCCAAGAAGTCCT	37	6	32729465	CGCCTCGTAGTTGTGTCTGCACACCTTGTCCACCGCGGCCCGCTCCTGCT	6	32837443	F
cg14130977	1.25551	-2.31354	6.90984	5.0584e-07	0.000228575	0.124902	6.38161	19711022	19711024	19711022	19711072		NA		NA	HC	chr22_HCshore:19710455-19712289;chr22_ICshore:19708979-19715508	0	1	1	XY_NO	A_NO	19705991	19705992	5032	GP1BB	NR_037612	262116	cg14130977	15767454	11803490	cg14130977	cg14130977	15767454	ACTTACTCTACAACAAAAAACATAAACAAAAAAACCAAACAATAAAACCA	11803490	ACTTACTCTACAACGAAAAACGTAAACGAAAAAACCGAACGATAAAACCG	I	C	Grn	CTGGGCTATTTCTGGCCAGGCCGCAGCACTGTGGTCGGTGCGGGCGTGGCAGGGGCGGGG[CG]GCCTTATCGCTCGGCTCTCCCGCCTACGCCTCCCGCTGCAGAGTAAGCCGGGCTGCCGTC	37	22	19711023	GCTTACTCTGCAGCGGGAGGCGTAGGCGGGAGAGCCGAGCGATAAGGCCG	22	18091023	F
cg14947218	0.976859	0.158308	6.90014	5.17128e-07	0.000231959	0.165109	6.3608	41278196	41278198	41278196	41278246		NA		NA	HC	chr17_HCshore:41278108-41278811;chr17_ICshore:41277969-41279365	0	1	1	XY_NO	A_NO	41277599	41277600	598	NBR2	AK310868	277750	cg14947218	37763321	72788492	cg14947218	cg14947218	37763321	AACCCAAAAAATAACAAACACTAAAACTAAAAAATAAAACTACAAATACA	72788492	AACCCGAAAAATAACAAACACTAAAACTAAAAAATAAAACTACGAATACG	I	C	Grn	GGGACGCAGTGAGCGCCGAATTTGCCTGGGGCAGGGGAAATGCGCTCTGGCCCATGTCTG[CG]CACTCGTAGTTCCACCCCTCAGCCCCAGTGTTTGTTATTTTTCGGGTTCAGCTTGCTTTT	37	17	41278197	CGCACTCGTAGTTCCACCCCTCAGCCCCAGTGTTTGTTATTTTTCGGGTT	17	38531723	F
cg02487233	1.04659	1.39796	6.88801	5.31608e-07	0.000236385	0.143031	6.33476	107810686	107810688	107810687	107810737		NA		NA	HC	chr3_HCshore:107809282-107810925;chr3_ICshore:107809091-107810911	0	1	0	XY_NO	A_NO	107809934	107809935	-752	CD47	NM_198793	50683	cg02487233	33681430	33681430	cg02487233	cg02487233	33681430	TAATAAAAATATATTAAATACRCTACTAATACCTATTTACRACAATACTC	NA		II			CAAGTTCCATTCACGGTGGTAAACATTGTTACCTGTGAACACCGCCACCACCGGGACTAG[CG]AGCATTGTCGCAAACAGGCATTAGCAGCGTATCCAACACATCCCCACCAGCAAGGTTATT	37	3	107810687	GGTGGGGATGTGTTGGATACGCTGCTAATGCCTGTTTGCGACAATGCTCG	3	109293377	F
cg23012310	0.86774	1.47183	6.86824	5.56092e-07	0.000242517	0.11592	6.29229	102050626	102050628	102050626	102050676		NA		NA	HC	chr14_HCshore:102050454-102051131;chr14_ICshore:102050197-102051665	12	1	1	XY_NO	A_NO	102027687	102027688	22940	DIO3	NM_001362	405810	cg23012310	50664382	30761362	cg23012310	cg23012310	50664382	AAATATTTCTCCTAAAAAACACAAATACTAATTTACACCACCTCTACCCA	30761362	AAATATTTCTCCTAAAAAACGCGAATACTAATTTACGCCACCTCTACCCG	I	C	Grn	GACTCCATCTGTGCAGCAAAACCCTTTCTCCCCGGAGGCTGGAGGGCGGGGCCGACGGGG[CG]GGCAGAGGTGGCGCAAACCAGCACCCGCGTTCCCCAGGAGAAACATTTTTATCGCTTCCG	37	14	102050627	AAATGTTTCTCCTGGGGAACGCGGGTGCTGGTTTGCGCCACCTCTGCCCG	14	101120380	F
cg11434705	0.775833	-0.147566	6.85536	5.72663e-07	0.000247504	0.132401	6.26459	1851994	1851996	1851946	1851996		NA		NA	IC	.;chr19_IC:1850973-1852620	0	1	1	XY_NO	A_NO	1848451	1848452	-3543	REXO1	NM_020695	215145	cg11434705	48736392	60678355	cg11434705	cg11434705	48736392	AAAACCTAAAAAACAACCAAAAAACCCTCCATAAAAAAACCTATCCCACA	60678355	AAAACCTAAAAAACGACCGAAAAACCCTCCGTAAAAAAACCTATCCCGCG	I	C	Grn	TACAGGAGCACAGGAGCCTGGGAGGCGGCCGGGGGACCCTCCGTGGAGGAGCCTGTCCCG[CG]CCGGCGAGCAGCCCCGGGGGCGCAGGCTCCCCCATCCCCTGCGGCACCGGAAGGGGCGGG	37	19	1851995	GGAGCCTGGGAGGCGGCCGGGGGACCCTCCGTGGAGGAGCCTGTCCCGCG	19	1802995	R
cg03608520	0.904193	-0.382332	6.84193	5.90482e-07	0.000251931	0.152014	6.23568	31696719	31696721	31696720	31696770		NA		NA	HC	chr6_HCshore:31696185-31696744;chr6_ICshore:31695775-31698401	0	1	0	XY_NO	A_NO	31697568	31697569	849	DDAH2	AK026191	73018	cg03608520	72699309	72699309	cg03608520	cg03608520	72699309	AAACTACAACTACTAAAACTACCACCTAAAAAATCATTACCRCTAAAACC	NA		II			GCTCCAGGGCCGCGTGATTAGGGCCGTGTCCCCTTGGATCACGGCCGTGTCGCCAAGCAG[CG]GTCCCAGCGGCAATGACTCCTCAGGTGGCAGTTCTAGCAGCTGTAGCCCCAGTCGTTGCC	37	6	31696720	CGGTCCCAGCGGCAATGACTCCTCAGGTGGCAGTTCTAGCAGCTGTAGCC	6	31804699	F
cg25661892	0.888937	0.960596	6.84103	5.91704e-07	0.000251931	0.134706	6.23373	40567316	40567318	40567317	40567367		NA		NA	HC	chr6_HCshore:40567151-40567685;chr6_ICshore:40567184-40567769	0	1	0	XY_NO	A_NO	40555125	40555126	-12191	LRFN2	NM_020737	448745	cg25661892	50795484	50795484	cg25661892	cg25661892	50795484	TCTCCCRCRACRCATTATCCAACTTCAAAATAATTATAAATAACTACAAC	NA		II			ACAAGGGAATCGATCAGCGAGCAGCCGACTAACTTGCCAGGGACCGGGTCACCATCTCCG[CG]CTGTAGTCATTTATAACCACCCTGAAGTTGGATAATGCGCCGCGGGAGACAGTCCTGCGC	37	6	40567317	CTCCCGCGGCGCATTATCCAACTTCAGGGTGGTTATAAATGACTACAGCG	6	40675295	F
cg09655403	-1.07354	-0.689774	-6.83613	5.98359e-07	0.000254053	-0.172974	6.22318	78985494	78985496	78985446	78985496		NA		NA	HC	chr5_HCshore:78985242-78986287;chr5_ICshore:78985300-78986415	0	1	1	XY_NO	A_NO	78985658	78985659	-163	CMYA5	NM_153610	184769	cg09655403	21680356	29774381	cg09655403	cg09655403	21680356	AATCTCCAATTATCCAAAAAACCCACCAAAAATCTAACAAAACAAAAACA	29774381	AATCTCCAATTATCCGAAAAACCCGCCAAAAATCTAACGAAACGAAAACG	I	A	Red	GCCCCTTAAAGTGATCTCCAGTTGTCCGAAAGGCCCGCCAGGGATCTGGCGAAACGGGGG[CG]GGGGAGGGCTCAGGGAAGAGGAGAAGCTGAGCCCGGGCCCCAGAAGCTCGGTGGCGAAAC	37	5	78985495	CGCCCCCGTTTCGCCAGATCCCTGGCGGGCCTTTCGGACAACTGGAGATC	5	79021251	R
cg21312554	0.917592	1.29115	6.82976	6.07126e-07	0.000255803	0.128804	6.20945	142310690	142310692	142310641	142310691		NA	rs11786212	1	LC	.;.	0	1	0	XY_NO	A_NO	142350647	142350648	-39956	LOC731779	NR_024441	380360	cg21312554	29630502	29630502	cg21312554	cg21312554	29630502	CCATAACCCTAATCCTAATAACAACCTAATAACCTAAAACCAACTACCTC	NA		II			CCCAACCCACCCCATGGCCCTGATCCTAATGGCAACCTGATGGCCTGAGACCAGCTGCCT[CG]CTCCGGAACAGGCACAGCGATGCCCTGTGCAGGAAGAAGGGCGGAGCAGGGTGACCAGAT	37	8	142310691	CATGGCCCTGATCCTAATGGCAACCTGATGGCCTGAGACCAGCTGCCTCG	8	142379873	R
cg04154027	-1.0445	-0.299259	-6.8089	6.36777e-07	0.000265231	-0.174798	6.16445	78985587	78985589	78985539	78985589		NA		NA	HC	chr5_HCshore:78985242-78986287;chr5_ICshore:78985300-78986415	11	1	1	XY_NO	A_NO	78985658	78985659	-70	CMYA5	NM_153610	83485	cg04154027	51627369	73687338	cg04154027	cg04154027	51627369	AAACTCAATAACAAAACTTTAACACCTTCTATTTAAAATCACAAAACTCA	73687338	AAACTCGATAACGAAACTTTAACGCCTTCTATTTAAAATCGCGAAACTCG	I	C	Grn	CCCGGGCCCCAGAAGCTCGGTGGCGAAACTTTGACGCCTTCTATTTAAAGTCGCGGGGCT[CG]CCCGCCCCCGGCGCCGGGAACCCGAGCCGCCCCCGCAGGGGCAGGGCTGGGGAGGGCAGG	37	5	78985588	AAGCTCGGTGGCGAAACTTTGACGCCTTCTATTTAAAGTCGCGGGGCTCG	5	79021344	R
cg18026055	1.10151	2.04931	6.79459	6.57973e-07	0.000272091	0.118159	6.13354	32729595	32729597	32729595	32729645		NA	rs762815	1	HC	chr6_HCshore:32729223-32729989;chr6_ICshore:32728842-32730129	0	1	1	XY_NO	A_NO	32731329	32731330	1734	HLA-DQB2	AK098007	328190	cg18026055	44679483	57730357	cg18026055	cg18026055	44679483	ACACAATATAACCAAATACATCTATAACCACAAAAAATACAAACACTTCA	57730357	ACGCGATATAACCAAATACATCTATAACCGCGAAAAATACGAACGCTTCG	I	A	Red	TCCAGTCCTCGATGCTCCGCCCCAGCTCGGTCACCGCCTGGAACTCCCCAACGTCGCTGT[CG]AAGCGCCCGTACTCCTCGCGGTTATAGATGTATCTGGCCACACCGCGCACGCGCTCTGTC	37	6	32729596	GCGCGGTGTGGCCAGATACATCTATAACCGCGAGGAGTACGGGCGCTTCG	6	32837574	F	rs762815
cg24926276	-1.34079	-0.249994	-6.79425	6.58488e-07	0.000272091	-0.220295	6.1328	4539942	4539944	4539893	4539943		NA		NA	LC	.;.	0	1	0	XY_NO	A_NO	4540035	4540036	93	LRG1	NM_052972	437172	cg24926276	45689344	45689344	cg24926276	cg24926276	45689344	TATCTACTCCCTATAACTTCTATAAATTAACTAAAATATCCTATATCTCC	NA		II			CACCAGGCCTGTATCTGCTCCCTGTGACTTCTATGGGTTAGCTGGAATGTCCTGTATCTC[CG]CATGGTCTGGCGTTCAAACCTGCCTAGGACAGGTAGTGTGGGGACCTACCTTTTTGGTCG	37	19	4539943	CGGAGATACAGGACATTCCAGCTAACCCATAGAAGTCACAGGGAGCAGAT	19	4490943	R
cg00400832	0.827493	-1.33054	6.76242	7.08285e-07	0.000284928	0.115265	6.06397	96650322	96650324	96650274	96650324		NA		NA	HC	chr7_HCshore:96650191-96651757;chr7_ICshore:96649946-96651723	0	1	1	XY_NO	A_NO	96654142	96654143	3820	DLX5	AK297614	8477	cg00400832	54730306	55632475	cg00400832	cg00400832	54730306	ACACCATTAAATCACTAAAACTAAAACTATACTCCAAAAACATCTCCCCA	55632475	ACGCCATTAAATCGCTAAAACTAAAACTATACTCCGAAAACATCTCCCCG	I	T	Red	GCGGCGAGTTACACGCCATTGGGTCGCTGGAGCTGGGACTGTGCTCCGGGGGCATCTCCC[CG]TTTTTCATGATCTTCTTGATCTTGGATCTTTTGTTCTGAAACCAGATTTTCACCTGAGTT	37	7	96650323	CGGGGAGATGCCCCCGGAGCACAGTCCCAGCTCCAGCGACCCAATGGCGT	7	96488259	R
cg03787603	-1.67363	2.85295	-6.76155	7.09699e-07	0.000284928	-0.132742	6.06209	101768609	101768611	101768610	101768660		NA		NA	IC	.;chr7_IC:101768214-101769038	0	1	0	XY_NO	A_NO	101928404	101928405	-159794	SH2B2	NM_020979	76499	cg03787603	15802458	15802458	cg03787603	cg03787603	15802458	AAACCTCCRTCCTAACTCTTCACTATTAAAACACTTAAAAACTAAATAAC	NA		II			GACGTTTGCGCTCTGGAAAGGTAAACTCAGGATGCTGTTGGCTCCTAAGCAGAAAGCAGG[CG]CCACCCAGCCTTCAAGTGCTTCAACAGTGAAGAGTTAGGACGGAGGCCCAGCCTGGAACA	37	7	101768610	CGCCACCCAGCCTTCAAGTGCTTCAACAGTGAAGAGTTAGGACGGAGGCC	7	101555330	F
cg09900242	0.691932	-1.03846	6.75851	7.14667e-07	0.000286105	0.105595	6.0555	68676450	68676452	68676450	68676500		NA		NA	HC	chr16_HCshore:68676162-68677140;chr16_ICshore:68675549-68677101	0	1	1	XY_NO	A_NO	68678150	68678151	-1699	CDH3	AK296968	188995	cg09900242	29743478	20637496	cg09900242	cg09900242	29743478	AAACAAAAATTAAAAAATCAACTCTTCTACCTACAACACAAACCACACCA	20637496	AAACGAAAATTAAAAAATCAACTCTTCTACCTACGACGCGAACCGCACCG	I	C	Grn	AATGTTTTTGAAATGAATGAATGAGTGAATGACCGACAAGGGGAGCTAAGGGGAAGGCAG[CG]GTGCGGTCCGCGTCGCAGGCAGAAGAGCTGACTCTCCAATCTCCGCTCCTCTCTCCGCCC	37	16	68676451	CGGTGCGGTCCGCGTCGCAGGCAGAAGAGCTGACTCTCCAATCTCCGCTC	16	67233952	F
cg17916835	0.970789	0.125943	6.75201	7.25408e-07	0.000289204	0.16428	6.04141	96655043	96655045	96654994	96655044		NA	rs1526086,rs6975750	2	LC	.;.	0	1	0	XY_NO	A_NO	96654142	96654143	-901	DLX5	AK297614	326389	cg17916835	62659435	62659435	cg17916835	cg17916835	62659435	AAACATTAAAATAAAAACTCTTTAACTATATTCAATAACCAAAAACTCCC	NA		II			ATCTATTTTCAAGACATTGGAATAAAGGCTCTTTAACTATGTTCAGTGGCCAAAGACTCC[CG]CAAAGGTGAATGGATCCATGTATAACCTGCCATACCTCCAGGAAAGAATGGGAAAGTCTC	37	7	96655044	CGGGAGTCTTTGGCCACTGAACATAGTTAAAGAGCCTTTATTCCAATGTC	7	96492980	R
cg07061260	1.1024	-0.636577	6.73809	7.48951e-07	0.000294501	0.178617	6.01124	68676556	68676558	68676557	68676607		NA		NA	HC	chr16_HCshore:68676162-68677140;chr16_ICshore:68675549-68677101	0	1	0	XY_NO	A_NO	68678150	68678151	-1593	CDH3	AK296968	137935	cg07061260	56801404	56801404	cg07061260	cg07061260	56801404	CRAAATACAAACCCTAATTAAATAAACACCCRACTAATAAACTATTAAAC	NA		II			GCTCCTCTCTCCGCCCCCGTCCGGAATGCTGAGTGCCCGAGAAGGAGGCGGAAATGAGCG[CG]CTCAACAGCCCACCAGCCGGGTGTTTACTTAATTAGGGCCTGCATCCCGAGGCTCGTTTG	37	16	68676557	GGGATGCAGGCCCTAATTAAGTAAACACCCGGCTGGTGGGCTGTTGAGCG	16	67234058	F
cg20288341	1.10512	1.58667	6.73483	7.54581e-07	0.000295938	0.140382	6.00417	31683130	31683132	31683131	31683181		NA	rs3749952	1	LC	.;.	0	1	0	XY_NO	A_NO	31683132	31683133	-1	LY6G6D	AJ315536	364494	cg20288341	61636508	61636508	cg20288341	cg20288341	61636508	CAACCCCTAACAAAAAACTAAACAAAATCCCAACAAACTAAAATTTCATC	NA		II			GAGCCGGGCTGGGGAGGGGGGTGGGCAGGAGGTAGAGGCGGTCCTGACACGGGCAGACTG[CG]ATGAAACCCCAGTTTGTTGGGATCTTGCTCAGCTCCCTGCTAGGGGCTGCCTTGGGTAAG	37	6	31683131	AGCCCCTAGCAGGGAGCTGAGCAAGATCCCAACAAACTGGGGTTTCATCG	6	31791110	F	rs3749952
cg04509074	0.951628	-1.44201	6.70575	8.06732e-07	0.000309157	0.129347	5.94104	2754273	2754275	2754224	2754274		NA		NA	LC	.;.	0	1	0	XY_NO	A_NO	2752261	2752262	2013	C5orf38	NM_178569	90355	cg04509074	23748327	23748327	cg04509074	cg04509074	23748327	TACTCTAAATACAATCRATTCTAACATCAATTAAATATATAACCAAACAC	NA		II			GCTGGAGTGTCTGCTCTGGATACAGTCGATTCTGACATCAATTAAATATATAACCAGACA[CG]TGCAGTGGCGGGGAGGGTCCCCTCACCCAGGGTGCATCTCCAGAAACGCCGCCTGCCCTT	37	5	2754274	GCTCTGGATACAGTCGATTCTGACATCAATTAAATATATAACCAGACACG	5	2807274	R
cg08704562	1.35431	-1.41302	6.70216	8.13412e-07	0.00031075	0.180168	5.93325	38886788	38886790	38886788	38886838		NA		NA	HC	chr19_HCshore:38885970-38887119;chr19_ICshore:38885947-38886987	0	1	1	XY_NO	A_NO	38880938	38880939	5851	SPRED3	NM_001042522	168202	cg08704562	26630392	14673368	cg08704562	cg08704562	26630392	TAAACCCTCAATTTTAAATCCTCAAACCAACTAAAAAACCCACCAAACCA	14673368	TAAACCCTCAATTTTAAATCCTCGAACCGACTAAAAAACCCACCAAACCG	I	T	Red	GCAGCGCGATGCGGCTGCGCCGGCTGCGGGGGTCGCCACGAGGAGGCTGCGCGGTGAGGA[CG]GCCTGGTGGGTCCCCTAGCCGGCCCGAGGACCCAAAATTGAGGGTCCAGGACCCCGGACT	37	19	38886789	CGGCCTGGTGGGTCCCCTAGCCGGCCCGAGGACCCAAAATTGAGGGTCCA	19	43578629	F
cg15801654	0.861253	1.63485	6.70144	8.14768e-07	0.00031075	0.110023	5.93167	1859987	1859989	1859988	1860038		NA		NA	IC	.;chr11_IC:1859858-1860343	0	1	0	XY_NO	A_NO	1860232	1860233	-244	TNNI2	NM_003282	291405	cg15801654	51710320	51710320	cg15801654	cg15801654	51710320	TTAATAAAAAATACCRTAACTAAACTACTCTATTTAAAACTCRATAACRC	NA		II			CAGGCAAAGCCAGGGACACTGTCCTCAGGCTCCTTACGAGAACGACAGAGGCATCTCCAG[CG]CGTCACCGAGCCCTAAATAGAGTAGCCCAGCCACGGCACCCCCCACCAAGACTTCTTGGA	37	11	1859988	CGCGTCACCGAGCCCTAAATAGAGTAGCCCAGCCACGGCACCCCCCACCA	11	1816564	F
cg02273398	1.45607	-1.78952	6.69185	8.32939e-07	0.000315748	0.176513	5.91083	50817399	50817401	50817350	50817400		NA		NA	ICshore	.;chr6_ICshore:50816975-50819491	0	1	0	XY_NO	A_NO	50786438	50786439	30962	TFAP2B	NM_003221	46368	cg02273398	57672308	57672308	cg02273398	cg02273398	57672308	AAACCACCTAAAAATTATTAACCCRATAAAAAATATCCCTTCCTAAAAAC	NA		II			GCCGAAGTTAGGGGCCACCTGAGAGTTGTTGGCCCGGTGGGAAGTGTCCCTTCCTGAGGG[CG]CTCTCGGCTTCTCAGGGCAAGCTGCCTTCCACGCTTGGACTTTGAGGGCGGTTGTCTGTC	37	6	50817400	CGCCCTCAGGAAGGGACACTTCCCACCGGGCCAACAACTCTCAGGTGGCC	6	50925359	R
cg24127506	1.21355	1.98021	6.68437	8.47416e-07	0.000318476	0.13208	5.89455	102050489	102050491	102050441	102050491		NA		NA	HC	chr14_HCshore:102050454-102051131;chr14_ICshore:102050197-102051665	0	1	1	XY_NO	A_NO	102027687	102027688	22803	DIO3	NM_001362	424141	cg24127506	26684363	57808416	cg24127506	cg24127506	26684363	ACCCTACAATAACTAAACTAAACCACAACTCAACCATATCTACAAATCCA	57808416	ACCCTACAATAACTAAACTAAACCGCGACTCAACCATATCTACAAATCCG	I	A	Red	GAAGCTCGGGGAGCCCTGCAGTGGCTGGACTGGGCCGCGGCTCAGCCATGTCTGCAGATC[CG]GGCGTCTGTACAGTCCTATGGGGGTCGATAAGGAAATGGGATGCTTTTCACATAAATATG	37	14	102050490	GCCCTGCAGTGGCTGGACTGGGCCGCGGCTCAGCCATGTCTGCAGATCCG	14	101120243	R
cg16876790	0.888427	-1.18457	6.66628	8.83479e-07	0.0003275	0.129418	5.85516	96654785	96654787	96654786	96654836		NA		NA	LC	.;.	0	1	0	XY_NO	A_NO	96654142	96654143	-643	DLX5	AK297614	309970	cg16876790	43682455	43682455	cg16876790	cg16876790	43682455	CACCRACTTAATAAACATTATACCTTCTTAAACATTCCTATCCAACCCRC	NA		II			GAAAATTTGCTCTTTGGGGAAAGAGGCAACTTCCTTTGCAGGAGATGAGTATCTCCCGGA[CG]CGGGCTGGACAGGAATGCCCAAGAAGGCACAATGTCCATTAAGCCGGTGAATGGCAGGGA	37	7	96654786	CGCGGGCTGGACAGGAATGCCCAAGAAGGCACAATGTCCATTAAGCCGGT	7	96492722	F
cg12041387	1.31448	-1.23339	6.65825	8.99993e-07	0.000331708	0.185506	5.83765	96650170	96650172	96650121	96650171		NA		NA	ICshore	.;chr7_ICshore:96649946-96651723	0	1	0	XY_NO	A_NO	96654142	96654143	3972	DLX5	AK297614	225233	cg12041387	18711347	18711347	cg12041387	cg12041387	18711347	AACTAACTACACTTATATACCAAAATACAAAATTCTCCAAATAACTAAAC	NA		II			GGAATTGATTGAGCTGGCTGCACTTGTGTACCAGGATGCAGAGTTCTCCAGGTAGCTGGA[CG]CTGGGGACTGGTTGGAGGTCGGAGGGTGGGCATGAGGGTGGTGGCTGAGCGAGCGGGACG	37	7	96650171	GCTGGCTGCACTTGTGTACCAGGATGCAGAGTTCTCCAGGTAGCTGGACG	7	96488107	R
cg18644286	1.43245	2.70015	6.65265	9.11688e-07	0.000334212	0.117735	5.82545	57742254	57742256	57742254	57742304		NA		NA	HC	chr19_HCshore:57741944-57742534;chr19_ICshore:57741385-57742656	0	1	1	XY_NO	A_NO	57742376	57742377	-121	AURKC	NM_003160	338528	cg18644286	22652333	40743487	cg18644286	cg18644286	22652333	CCTCAATCCAAAATTCCCAAATTAAAACAAAACTAAAATACTACAATCCA	40743487	CCTCAATCCAAAATTCCCGAATTAAAACGAAACTAAAATACTACGATCCG	I	A	Red	CACCCTCTGTCTCCTTCCTTCTCGGGCCTCACCCCTGGCCCTCGCTTTCAGTGCCCAGCC[CG]GACCGCAGCACTCCAGTTCCGCCCCAACCCGGGAACCCTGGACTGAGGCTCCCGTTTCTG	37	19	57742255	CCTCAGTCCAGGGTTCCCGGGTTGGGGCGGAACTGGAGTGCTGCGGTCCG	19	62434067	F
cg04752716	1.00595	1.88116	6.64481	9.28318e-07	0.000335384	0.1158	5.80836	58728864	58728866	58728865	58728915		NA		NA	HC	chr19_HCshore:58728073-58728922;chr19_ICshore:58727992-58728998	36	1	0	XY_NO	A_NO	58740069	58740070	-11204	ZNF544	AL833618	94888	cg04752716	41670359	41670359	cg04752716	cg04752716	41670359	CAAAATAAAATTACTCTAATTCAAACACACCTAACACTACCCCCCAAACC	NA		II			CTGCAGAGATGAATGGCCCCGGATCTGTGGAGGCTCGCCTGCCCCTGGGGACCCCGTCCT[CG]GCCTGGGGGGTAGTGTCAGGTGTGTTTGAACCAGAGCAATTCCATCTTGAATAGGGACTC	37	19	58728865	CGGCCTGGGGGGTAGTGTCAGGTGTGTTTGAACCAGAGCAATTCCATCTT	19	63420677	F
cg18652721	1.04562	-0.729647	6.60814	1.01037e-06	0.000354753	0.165863	5.72827	2754073	2754075	2754024	2754074		NA		NA	LC	.;.	0	1	0	XY_NO	A_NO	2752261	2752262	1813	C5orf38	NM_178569	338676	cg18652721	16611427	16611427	cg18652721	cg18652721	16611427	TTTTTATCACCAAAAAACACTAACCTAAAATATTTCCATTTCTAAAAAAC	NA		II			ATCGGGTGTAATTTTTATCACCAGGGAGCACTGGCCTGGAGTATTTCCATTTCTAAAGAG[CG]GTTCCCGCTGTGGTTTCATTAGCATTTGGGGCTCATCCTCCCTCCCCCTCCCTTGACCCA	37	5	2754074	CGCTCTTTAGAAATGGAAATACTCCAGGCCAGTGCTCCCTGGTGATAAAA	5	2807074	R
cg00525277	1.10498	-0.210389	6.59307	1.04621e-06	0.000363365	0.186163	5.69531	32064238	32064240	32064238	32064288		NA	rs56250504	1	HC	chr6_HCshore:32063619-32064994;chr6_ICshore:32063377-32065145	0	1	1	XY_NO	A_NO	32077150	32077151	12912	TNXB	NM_019105	11172	cg00525277	28775476	69601371	cg00525277	cg00525277	28775476	AACATATATATTTACAATACAAACTACAACAACAAAAACTACAATATACA	69601371	GACGTATATATTTACAATACGAACTACAACGACGAAAACTACGATATACG	I	C	Grn	CAACACATGCAGCGGCCACTCTCACAGCGGCCCCGGCCACGACAGTCCCCAGGACAGCTG[CG]CACACCGCAGTCCTCGCCGCTGTAGCCCGCATTGCAAACACACACGCCGTTCTCGCAGCG	37	6	32064239	GGCGTGTGTGTTTGCAATGCGGGCTACAGCGGCGAGGACTGCGGTGTGCG	6	32172217	F	rs56250504
cg17272620	-1.82519	-1.17681	-6.56298	1.12172e-06	0.000382359	-0.251598	5.62938	4540332	4540334	4540333	4540383		NA		NA	LC	.;.	0	1	0	XY_NO	A_NO	4540035	4540036	-297	PLIN5	AK127689	316234	cg17272620	43666488	43666488	cg17272620	cg17272620	43666488	TATCCCTATCTCCAAAAATAATACCTTACAAACCTTAACCCTTAAACTCC	NA		II			TTCCTGATTTTTGGGGGGCATCCAAGAGTCTCTCTAGTTGCATCCTCACTTCCCCCAACC[CG]GAGTTCAAGGGTCAAGGTTTGCAAGGCACTATTCCTGGAGACAGGGACAGCTCTCTGAGC	37	19	4540333	GTCCCTGTCTCCAGGAATAGTGCCTTGCAAACCTTGACCCTTGAACTCCG	19	4491333	F
cg26272248	1.16517	1.7006	6.56005	1.12937e-06	0.000383522	0.14108	5.62295	145163033	145163035	145162984	145163034		NA		NA	HC	chr8_HCshore:145162937-145163505;chr8_ICshore:145162286-145165657	4	1	0	XY_NO	A_NO	145162628	145162629	406	KIAA1875	NR_024207	458392	cg26272248	65762482	65762482	cg26272248	cg26272248	65762482	CAAATCCTACCCTTTTTAACCAACAACCAACAATAACAAAACCTAACCCC	NA		II			CGGAGCCGTCGCAGGTCCTGCCCTTTTTGACCAGCAGCCAACAGTGGCAAAGCCTGACCC[CG]CGCGCCCGCGCCCGCCGGCTGTGGCTGCTTCTGCGCACCAGCCTCCACGAAGTCGTGGAA	37	8	145163034	AGGTCCTGCCCTTTTTGACCAGCAGCCAACAGTGGCAAAGCCTGACCCCG	8	145235022	R
cg00748373	0.905268	-1.15255	6.54504	1.16937e-06	0.000394069	0.134202	5.59002	68676740	68676742	68676740	68676790		NA	rs62055321	1	HC	chr16_HCshore:68676162-68677140;chr16_ICshore:68675549-68677101	0	1	1	XY_NO	A_NO	68678150	68678151	-1409	CDH3	AK296968	15824	cg00748373	54727348	38623409	cg00748373	cg00748373	54727348	AATCTCCCACAAAACACTTTTTATACCCAAAAAAAAATCAAATCTACACA	38623409	AATCTCCCGCAAAACGCTTTTTATACCCGAAAAAAAATCAAATCTACGCG	I	C	Grn	CGAGCGTAGGCCTGGCCACCCTGTCCCGCCGGGGGCCCACTCCATTGCGCCGCGCGGGTG[CG]CGTAGACCTGACCTCCCCTCGGGCATAAAAAGCGCCCTGCGGGAGATCCAGGCCGGGAGG	37	16	68676741	CGCGTAGACCTGACCTCCCCTCGGGCATAAAAAGCGCCCTGCGGGAGATC	16	67234242	F	rs62055321
cg26000619	1.01106	-1.43552	6.52812	1.21621e-06	0.000402121	0.137628	5.55286	2251066	2251068	2251066	2251116		NA		NA	HC	chr19_HCshore:2250546-2252871;chr19_ICshore:2250403-2254508	0	1	1	XY_NO	A_NO	2250637	2250638	430	MIR4321	NR_036207	453756	cg26000619	49723391	32777403	cg26000619	cg26000619	49723391	CTCAAATTCCACAAATAACCTAAAACCCACAATTAAAAAAATTAAAAACA	32777403	CTCGAATTCCGCGAATAACCTAAAACCCGCAATTAAAAAAATTAAAAACG	I	A	Red	GGTGCGCGCAGGCACCGGGACACGGGGCAGGAGCGGGCGGGGGCGGCGTGGCCTCGTGGC[CG]CTCTCAACTCCTCCAATTGCGGGTTCCAGGCCATCCGCGGAACTCGAGGAGTCGCCACCC	37	19	2251067	CTCGAGTTCCGCGGATGGCCTGGAACCCGCAATTGGAGGAGTTGAGAGCG	19	2202067	F
cg10319053	-0.998891	-2.10236	-6.51844	1.24386e-06	0.000407111	-0.107367	5.53158	27143369	27143371	27143320	27143370		NA		NA	IC	.;chr7_IC:27142387-27143857	0	1	0	XY_NO	A_NO	27142393	27142394	-976	HOXA2	NM_006735	196377	cg10319053	55601474	55601474	cg10319053	cg10319053	55601474	TACATATACCAAACRAAACAACAACCCCAAATCCATATATCCAAATCCCC	NA		II			CTGGAGAAAGATGCATGTGCCAAGCGAGACAACAACCCCAGGTCCATGTGTCCAAATCCC[CG]TAGCCAGGGCGGCGGCCAGCCAAAGAAATGCCGCCCCGAGCAGGCGCGTGCGGCTCCTGG	37	7	27143370	CGGGGATTTGGACACATGGACCTGGGGTTGTTGTCTCGCTTGGCACATGC	7	27109895	R
cg12092346	1.35051	1.83279	6.51856	1.2435e-06	0.000407111	0.153715	5.53185	77659571	77659573	77659572	77659622		NA	rs78587287	1	HC	HCshore:77658871-77660150;ICshore:77658734-77660154	0	1	0	XY_NO	A_NO	77676054	77676055	16483	AX746671	AX746671	226225	cg12092346	14620373	14620373	cg12092346	cg12092346	14620373	AAATAACCRAAAAAACCATAAACAAAATACCRCTAAAAATACTACTAAAC	NA		II			CCATGACCACCGTGGGCTACGGCGACATGGTCCCGCGCAGCCTGCCCGGGCAGGTGGTGG[CG]CTCAGCAGCATCCTCAGCGGCATCCTGCTCATGGCCTTCCCGGTCACCTCCATCTTCCAC	37	18	77659572	GGTGACCGGGAAGGCCATGAGCAGGATGCCGCTGAGGATGCTGCTGAGCG	18	75760560	F	rs78587287
cg00872984	1.2393	-0.246713	6.51467	1.25478e-06	0.000408914	0.20733	5.5233	32063990	32063992	32063990	32064040		NA		NA	HC	chr6_HCshore:32063619-32064994;chr6_ICshore:32063377-32065145	0	1	1	XY_NO	A_NO	32077150	32077151	13160	TNXB	NM_019105	18390	cg00872984	49777435	44719445	cg00872984	cg00872984	49777435	AAACTACCATAAACACAACCTTTACAAAAATAACATATACATATATAACA	44719445	AAACTACCGTAAACACGACCTTTACGAAAATAACGTATACGTATATAACG	I	C	Grn	CGCGGCCTCGGCAGCCCCCGGGGCAGCTGCGCGTGCTGCAGTCTTCCCCTGAGTAGCCTG[CG]TCACACACGCACACGCCATCCTCGCAAAGGCCGTGCCCACGGCAGTCCCCGGGACAGCGA	37	6	32063991	GGACTGCCGTGGGCACGGCCTTTGCGAGGATGGCGTGTGCGTGTGTGACG	6	32171969	F
cg04753078	0.934127	-0.469333	6.50978	1.26914e-06	0.000411852	0.155542	5.51254	32063618	32063620	32063619	32063669		NA		NA	ICshore	.;chr6_ICshore:32063377-32065145	0	1	0	XY_NO	A_NO	32077150	32077151	13532	TNXB	NM_019105	94897	cg04753078	53627445	53627445	cg04753078	cg04753078	53627445	CTAACTACCRAAAACRTAAACRATATATACAAAAAATATACCTATACCAC	NA		II			CTCCAGGGCAGGCGCTGGCTGGAGGCTCTTCCTGCCCGCAGTCCTCACCGCCATAGCCCA[CG]TGGCACAGGCACACTCCTTGCACACACCGCCCACGTCCCCGGCAGTCAGCCGGGCACATG	37	6	32063619	TGACTGCCGGGGACGTGGGCGGTGTGTGCAAGGAGTGTGCCTGTGCCACG	6	32171597	F
cg25599573	1.0984	1.40005	6.50832	1.27346e-06	0.000412333	0.146881	5.50932	175108428	175108430	175108429	175108479		NA	rs594623	1	LC	.;.	0	1	0	XY_NO	A_NO	175108463	175108464	-34	HRH2	NM_022304	447744	cg25599573	47642479	47642479	cg25599573	cg25599573	47642479	AACAAACAATCTCCTAAACTCTAAATATATACAAAAATCRAATTAATAAC	NA		II			AGCCTGGGAGAGGCTTAATTTATGTTTTATGGAGATTAGCTTGCTTCTGAGAGGGGGTTC[CG]CCATCAACTCGATTTCTGCACACACTCAGAGCTCAGGAGATTGCCTGCTCTCTGAAAAAC	37	5	175108429	CGCCATCAACTCGATTTCTGCACACACTCAGAGCTCAGGAGATTGCCTGC	5	175041035	F	rs594623
cg21286967	0.986119	-1.29562	6.48143	1.35564e-06	0.000430857	0.140032	5.45011	31696709	31696711	31696710	31696760		NA		NA	HC	chr6_HCshore:31696185-31696744;chr6_ICshore:31695775-31698401	0	1	0	XY_NO	A_NO	31697568	31697569	859	DDAH2	AK026191	380004	cg21286967	10763492	10763492	cg21286967	cg21286967	10763492	TACTAAAACTACCACCTAAAAAATCATTACCRCTAAAACCRCTACTTAAC	NA		II			TACGAGCGGGGCTCCAGGGCCGCGTGATTAGGGCCGTGTCCCCTTGGATCACGGCCGTGT[CG]CCAAGCAGCGGTCCCAGCGGCAATGACTCCTCAGGTGGCAGTTCTAGCAGCTGTAGCCCC	37	6	31696710	CGCCAAGCAGCGGTCCCAGCGGCAATGACTCCTCAGGTGGCAGTTCTAGC	6	31804689	F
cg07895437	1.04857	-1.62371	6.47622	1.37217e-06	0.000433253	0.136838	5.43864	33282970	33282972	33282922	33282972		NA		NA	HC	chr6_HCshore:33282848-33283357;chr6_ICshore:33282687-33283502	0	1	1	XY_NO	A_NO	33282163	33282164	-807	TAPBP	AF067286	153499	cg07895437	21714498	40769439	cg07895437	cg07895437	21714498	CTCTCTTAAACAACAAAAATAACCCCATAAAAATCCCAAACCCAAATACA	40769439	CTCTCTTAAACGACAAAAATAACCCCGTAAAAATCCCAAACCCAAATACG	I	A	Red	CTCCGGGAGACTCTCTCTTGGACGGCAAGGATGGCCCCGTGGGAGTCCCAGGCCCAGGTA[CG]GCCCCGACCCCGCCCAGGCGGTGCCGGCGCTCACAGTGTCCTCGGTGGCGCATGAAGCTG	37	6	33282971	CTCTCTTGGACGGCAAGGATGGCCCCGTGGGAGTCCCAGGCCCAGGTACG	6	33390949	R
cg22997113	1.10159	0.113267	6.47381	1.37991e-06	0.000434272	0.185146	5.43332	27170240	27170242	27170191	27170241		NA		NA	HC	chr7_HCshore:27169581-27170846;chr7_ICshore:27168745-27171170	11	1	0	XY_NO	A_NO	27170398	27170399	158	HOXA4	NM_002141	405565	cg22997113	37683484	37683484	cg22997113	cg22997113	37683484	RACAAATACTAAATCRAAAACRCTAAAAACTACTAATAACCRAAACCCCC	NA		II			GCTGCTGCAGCGGCAGGTGCTGGGTCGGGGGCGCTGGGGGCTGCTGGTAGCCGGGGCCCC[CG]CCCGGGCCGCCGTCTGCGCCGCCCGAGCCGCTGTGCTGCGCGTACTCCTCGAAGGGAGGG	37	7	27170241	GCAGGTGCTGGGTCGGGGGCGCTGGGGGCTGCTGGTAGCCGGGGCCCCCG	7	27136766	R
cg05006231	0.861234	0.0445084	6.46369	1.41281e-06	0.000440137	0.14646	5.41101	1852164	1852166	1852116	1852166		NA		NA	IC	.;chr19_IC:1850973-1852620	0	1	1	XY_NO	A_NO	1848451	1848452	-3713	REXO1	NM_020695	99848	cg05006231	29722314	32626329	cg05006231	cg05006231	29722314	AAAAACTAAACAAAAAACACAACTACACCAAACATAAATAACACCCAACA	32626329	AAAAACTAAACGAAAAACGCAACTACGCCAAACGTAAATAACACCCGACG	I	A	Red	ACGGGGCGGGCGGGAAGCTGGGCGGGGGGCGCAGCTGCGCCAGGCGTGGGTGACACCCGG[CG]GGCGCAGCGCGCGCTGCTGCAGGCAGCCCCCTCCGCGGGGCTTAGGGCTAGGGGCAGGGC	37	19	1852165	GGAAGCTGGGCGGGGGGCGCAGCTGCGCCAGGCGTGGGTGACACCCGGCG	19	1803165	R
cg25288140	1.75355	1.6247	6.44611	1.47191e-06	0.000451792	0.217483	5.3722	41278340	41278342	41278340	41278390		NA	rs11655505	1	HC	chr17_HCshore:41278108-41278811;chr17_ICshore:41277969-41279365	0	1	1	XY_NO	A_NO	41277599	41277600	742	NBR2	AK310868	442774	cg25288140	56799410	15809427	cg25288140	cg25288140	56799410	CTAACATAACAAACAAAAACAATAACTAATCCCATTTCTCCACATTTTCA	15809427	CTAACATAACGAACAAAAACAATAACTAATCCCGTTTCTCCGCGTTTTCG	I	C	Grn	CGCCACCAGTCAATGGGGTGGTCGTTTTGAGGGACAAGTGGTAAGAGCCAATCTTCTTGG[CG]AAAACGCGGAGAAACGGGACTAGTTACTGTCTTTGTCCGCCATGTTAGATTCACCCCACA	37	17	41278341	CTAACATGGCGGACAAAGACAGTAACTAGTCCCGTTTCTCCGCGTTTTCG	17	38531867	F	rs11655505
cg14441480	0.65087	0.347118	6.40498	1.62022e-06	0.000481225	0.109775	5.28126	32729499	32729501	32729499	32729549		NA		NA	HC	chr6_HCshore:32729223-32729989;chr6_ICshore:32728842-32730129	0	1	1	XY_NO	A_NO	32731329	32731330	1830	HLA-DQB2	AK098007	268497	cg14441480	74749355	20642499	cg14441480	cg14441480	74749355	CATCAAAAACTAAAACAACTATAAAAACTTCTTAAAACAAAAACAAACCA	20642499	CATCGAAAACTAAAACAACTATAAAAACTTCTTAAAACAAAAACGAACCG	I	C	Grn	GCCGCTGCAAGGTCGTGCGCAGCTCCGCCTCGTAGTTGTGTCTGCACACCTTGTCCACCG[CG]GCCCGCTCCTGCTCCAAGAAGTCCTTATAGTTGTTCCAGTCCTCGATGCTCCGCCCCAGC	37	6	32729500	CGGCCCGCTCCTGCTCCAAGAAGTCCTTATAGTTGTTCCAGTCCTCGATG	6	32837478	F
cg26276233	1.45473	0.640272	6.397	1.65073e-06	0.000487615	0.229726	5.26359	41278134	41278136	41278085	41278135		NA	rs799906	1	HC	chr17_HCshore:41278108-41278811;chr17_ICshore:41277969-41279365	0	1	0	XY_NO	A_NO	41277599	41277600	536	NBR2	AK310868	458466	cg26276233	22802450	22802450	cg26276233	cg26276233	22802450	TCCAACCCCAAAAATCTAAAACAAATAATCTTATAAAATCAATAACCTAC	NA		II			TACAATTCCCATCCAGCCCCAGGAGTCTGGGGCAAGTAGTCTTGTAAGGTCAGTGGCCTG[CG]GGGACGCAGTGAGCGCCGAATTTGCCTGGGGCAGGGGAAATGCGCTCTGGCCCATGTCTG	37	17	41278135	CCAGCCCCAGGAGTCTGGGGCAAGTAGTCTTGTAAGGTCAGTGGCCTGCG	17	38531661	R
cg18460422	0.892628	1.25801	6.39186	1.67069e-06	0.000492045	0.126492	5.2522	32063552	32063554	32063552	32063602		NA		NA	ICshore	.;chr6_ICshore:32063377-32065145	0	1	1	XY_NO	A_NO	32077150	32077151	13598	TNXB	NM_019105	335584	cg18460422	36796434	20764332	cg18460422	cg18460422	36796434	AAACTACAAACAAAAAAAACCTCCAACCAACACCTACCCTAAAAACTACA	20764332	AAACTACGAACAAAAAAAACCTCCAACCAACGCCTACCCTAAAAACTACG	I	A	Red	CAGGGCCTCGGAAGCCCTCTACACACACACACTGGCCTGCCCGGCACAGTTCCCGGGGCC[CG]CAGCCTCCAGGGCAGGCGCTGGCTGGAGGCTCTTCCTGCCCGCAGTCCTCACCGCCATAG	37	6	32063553	GGACTGCGGGCAGGAAGAGCCTCCAGCCAGCGCCTGCCCTGGAGGCTGCG	6	32171531	F
cg26929700	0.980089	1.00206	6.39069	1.67526e-06	0.000492391	0.146772	5.24961	49732566	49732568	49732566	49732616		NA		NA	IC	.;chr16_IC:49731538-49733520	0	1	1	XY_NO	A_NO	49698135	49698136	-34431	ZNF423	AK304829	469931	cg26929700	64620502	49769332	cg26929700	cg26929700	64620502	AAACAACTATATTCCCAACTAACTTCCTAAAAAATATAAAACAAACACCA	49769332	AAACGACTATATTCCCAACTAACTTCCTAAAAAATATAAAACAAACGCCG	I	A	Red	AGGCCCTCAGCCCCTCACTTTATCTGCTCGCACAGACCTCGGCCTGGCAAGCGGTGGGCC[CG]GCGCCTGCTCCACATTCCCCAGGAAGCCAGCTGGGAACACAGCCGCCCTGCTCCCGGACC	37	16	49732567	GGGCGGCTGTGTTCCCAGCTGGCTTCCTGGGGAATGTGGAGCAGGCGCCG	16	48290068	F
cg24635754	1.20408	2.40974	6.38458	1.69938e-06	0.000496322	0.115779	5.23607	117318184	117318186	117318184	117318234		NA		NA	IC	.;chr1_IC:117317538-117318376	0	1	1	XY_NO	A_NO	117297085	117297086	21100	CD2	AK301154	432183	cg24635754	10625389	73715464	cg24635754	cg24635754	10625389	CCACAATTTCCTACTTCACCTATACTTAAAAAAAACTAACACTTTTCCCA	73715464	CCGCGATTTCCTACTTCACCTATACTTAAAAAAAACTAACGCTTTTCCCG	I	T	Red	GGTCCCAGCGCACGGTGAGGAGGTGGAAGCTCTGGCTCTGAGCCGCCAGCCGCTGGGGCA[CG]GGAAAAGCGCCAGTTCCCTCCAAGCACAGGTGAAGCAGGAAACCGCGGTGACTGTCGGCG	37	1	117318185	CGGGAAAAGCGCCAGTTCCCTCCAAGCACAGGTGAAGCAGGAAACCGCGG	1	117119708	F
cg19603903	1.56695	1.29624	6.38108	1.71335e-06	0.000500006	0.213365	5.22831	57742344	57742346	57742345	57742395		NA		NA	HC	chr19_HCshore:57741944-57742534;chr19_ICshore:57741385-57742656	0	1	0	XY_NO	A_NO	57742376	57742377	-31	AURKC	NM_003160	353409	cg19603903	49808466	49808466	cg19603903	cg19603903	49808466	CRCTCAAAAAAATACTTCCTAACTAACTCCTATTAACTAAAATTCCTAAC	NA		II			CCGGGAACCCTGGACTGAGGCTCCCGTTTCTGTCCTTTCTATTGGGCGCACTTCCGATGG[CG]TCAGGAATTTCAGCCAATAGGAGCCAGCCAGGAAGTACCTCTCTGAGCGGTTGGTGCCGG	37	19	57742345	GCTCAGAGAGGTACTTCCTGGCTGGCTCCTATTGGCTGAAATTCCTGACG	19	62434157	F
cg14542583	1.28877	-2.06673	6.38026	1.71662e-06	0.000500222	0.138094	5.2265	38886666	38886668	38886666	38886716		NA		NA	HC	chr19_HCshore:38885970-38887119;chr19_ICshore:38885947-38886987	50	1	1	XY_NO	A_NO	38880938	38880939	5729	SPRED3	NM_001042522	270620	cg14542583	22656399	69763468	cg14542583	cg14542583	22656399	CACACACAAAAACACATAACAACAAAAACAAAACACTACCAAAAAAAACA	69763468	CGCGCGCAAAAACGCGTAACAACAAAAACAAAACACTACCAAAAAAAACG	I	C	Grn	ACCCGTGCGCCTGCGAGCCGGGCCACCCGCGCCCCGCCGCGCGCTGGGCCGCGCTGGCCG[CG]CTCTCCCTGGCAGTGCCCTGCCTCTGCTGCTACGCGCCCCTGCGCGCGTGCCACTGGGTC	37	19	38886667	CGCGCGCAGGGGCGCGTAGCAGCAGAGGCAGGGCACTGCCAGGGAGAGCG	19	43578507	F
cg14631276	1.9907	2.84019	6.37329	1.74488e-06	0.000504265	0.162939	5.21103	145163101	145163103	145163053	145163103		NA		NA	HC	chr8_HCshore:145162937-145163505;chr8_ICshore:145162286-145165657	1	1	1	XY_NO	A_NO	145162628	145162629	474	KIAA1875	NR_024207	272430	cg14631276	60700308	32740335	cg14631276	cg14631276	60700308	CTATAACTACTTCTACACACCAACCTCCACAAAATCATAAAAAAAATACA	32740335	CTATAACTACTTCTACGCACCAACCTCCACGAAATCGTAAAAAAAATACG	I	A	Red	CGCGCCCGCCGGCTGTGGCTGCTTCTGCGCACCAGCCTCCACGAAGTCGTGGAAAAGGTG[CG]GTGTGCCTGTCCTGCGCCTCCTGGCCTCTTTCCGGATCTGGGCCTTCCCTTAGGGGTCCC	37	8	145163102	CGCACCTTTTCCACGACTTCGTGGAGGCTGGTGCGCAGAAGCAGCCACAG	8	145235090	R
cg02631126	1.04311	-0.603001	6.36938	1.76092e-06	0.000508138	0.169447	5.20236	28058917	28058919	28058917	28058967		NA	rs35902873	1	IC	.;chr6_IC:28058637-28059346	0	1	1	XY_NO	A_NO	28058928	28058929	-10	ZSCAN12P1	NR_024063	53614	cg02631126	14664332	53625499	cg02631126	cg02631126	14664332	CACAAAACAATCACTCACCAAAACCACACATCCTAACCAAAAAATAAACA	53625499	CACAAAACAATCGCTCACCAAAACCACACATCCTAACCGAAAAATAAACG	I	A	Red	TGAGGCCACCACCCAGAGCCTCTTCCTAGAGGAGCCGGAAGCATCGGGAGCCGCGGTACC[CG]CCCATCTTCCGGCCAGGATGTGTGGTCCTGGTGAGCGATTGTCCTGTGGCGTCCGGGACC	37	6	28058918	CGCCCATCTTCCGGCCAGGATGTGTGGTCCTGGTGAGCGATTGTCCTGTG	6	28166897	F	rs35902873
cg07211212	1.59155	-1.01677	6.35367	1.82692e-06	0.00051986	0.228538	5.16749	55200145	55200147	55200097	55200147		NA		NA	ICshore	.;chr20_ICshore:55199947-55207099	0	1	1	XY_NO	A_NO	55204357	55204358	-4211	TFAP2C	NM_003222	141066	cg07211212	29669440	41656476	cg07211212	cg07211212	29669440	CCCATTAATTAAATAAACACTAAAAACATATATTTACCACACACAACTCA	41656476	CCCGTTAATTAAATAAACGCTAAAAACGTATATTTACCGCACACGACTCG	I	A	Red	TCCCCTCCCCCTCCCGTTAATTAAATAAACGCTGGAAGCGTGTGTTTACCGCACACGACT[CG]GCCCTCGGGGAACTCTTTTTCTACGTCTCTCCTACTCTTAAACTCCTCAACTCACAGAGG	37	20	55200146	CCCGTTAATTAAATAAACGCTGGAAGCGTGTGTTTACCGCACACGACTCG	20	54633553	R
cg24063962	1.0786	0.661654	6.3357	1.90548e-06	0.000534185	0.171159	5.12758	144790394	144790396	144790345	144790395		NA		NA	HC	chr8_HCshore:144787696-144791078;chr8_ICshore:144787407-144791266	0	1	0	XY_NO	A_NO	144790278	144790279	-116	CCDC166	NM_001162914	423057	cg24063962	26770305	26770305	cg24063962	cg24063962	26770305	TTCCTCTTACCTAACCTAAATATTCTAAACRCCAAACCCAAAAATAAAAC	NA		II			CAATTTAGCCCTTCCTCTTACCTGGCCTAAATATTCTAGGCGCCAGGCCCAGAGGTGGGA[CG]CGCCTCGGGGTCACGAGGCTTTTGGGGAGGCAGATCGGGGCTTTGGGTCGCGGGTCAGGG	37	8	144790395	TCCTCTTACCTGGCCTAAATATTCTAGGCGCCAGGCCCAGAGGTGGGACG	8	144862383	R
cg26968378	1.27185	-0.00393194	6.32186	1.96838e-06	0.00054437	0.212371	5.09679	28447086	28447088	28447037	28447087		NA		NA	IC	.;chr6_IC:28446758-28447295	0	1	0	XY_NO	A_NO	28446480	28446481	-606	TRNA_Leu	.	470632	cg26968378	17663376	17663376	cg26968378	cg26968378	17663376	TTCAAAACRAAAACCAATTTATATTTAATACRAAATATCACATCCTCTCC	NA		II			AGTTTTTAAAGTTCAGGGCGAGGACCAGTTTGTATTTGGTGCGGAGTATCACATCCTCTC[CG]GACCCTAACAGGATGTGTCGCCTGCTCGCTCCAACCCCACAAACGCCGTCTGGGCTGGCA	37	6	28447087	TCAGGGCGAGGACCAGTTTGTATTTGGTGCGGAGTATCACATCCTCTCCG	6	28555066	R
cg27417609	0.772016	0.067383	6.31586	1.99629e-06	0.000547481	0.131929	5.08345	68676805	68676807	68676806	68676856		NA		NA	HC	chr16_HCshore:68676162-68677140;chr16_ICshore:68675549-68677101	9	1	0	XY_NO	A_NO	68678150	68678151	-1344	CDH3	AK296968	478209	cg27417609	64694426	64694426	cg27417609	cg27417609	64694426	TAAAAATAAACCACRCRATTAAAAAAACCTAAAACTACTCRCTAAACTCC	NA		II			AGACCTGACCTCCCCTCGGGCATAAAAAGCGCCCTGCGGGAGATCCAGGCCGGGAGGGCG[CG]GAGCTCAGCGAGCAGCCCCAGGCTTTCCCAACCGCGTGGTCCACCCCCAGCCTCAGTCCC	37	16	68676806	GGGGGTGGACCACGCGGTTGGGAAAGCCTGGGGCTGCTCGCTGAGCTCCG	16	67234307	F
cg10279314	1.35821	0.751498	6.30019	2.07111e-06	0.000557618	0.211556	5.04856	27185895	27185897	27185846	27185896		NA	rs2179146	1	ICshore	.;chr6_ICshore:27184347-27185951	0	1	0	XY_NO	A_NO	27182951	27182952	2945	TRNA_Arg	.	195697	cg10279314	69632356	69632356	cg10279314	cg10279314	69632356	CTAATAAAACAAATAACTCTCCTTTCCAAATATTTCTAAATTTAATCCCC	NA		II			TGGGGCGGTGTCTGATAAAACAGATGGCTCTCCTTTCCAGGTGTTTCTGAATTTGATCCC[CG]ACGCCTGGGGCATCGTGGAGGAACTTGCATAGGAAATCAAGGTGTCGCAGGAAAGAGAAC	37	6	27185896	CGGGGATCAAATTCAGAAACACCTGGAAAGGAGAGCCATCTGTTTTATCA	6	27293875	R
cg13493635	0.668238	0.0135048	6.29925	2.07571e-06	0.00055843	0.114502	5.04645	32847784	32847786	32847736	32847786		NA		NA	HC	chr6_HCshore:32847410-32847986;chr6_ICshore:32847383-32847949	0	1	1	XY_NO	A_NO	32861952	32861953	-14167	LOC100294145	NR_037178	248941	cg13493635	66632348	60602346	cg13493635	cg13493635	66632348	ACTACCTCAAAAAAAAATACCAAAACAATTATCAAAACACAATAACCCCA	60602346	ACTACCTCGAAAAAAAATACCGAAACGATTATCAAAACACAATAACCCCG	I	A	Red	GCGGCCGCACCTGCTGCCTCGGAAAGGGGTACCGGAGCGGTTGTCAAGACACAATGACCC[CG]ACGCCAGACTCAAGCGGGGAAAAGCGGGCCTAGAGCTCCAGGGCGGGAGCGACGCCGACG	37	6	32847785	CGGGGTCATTGTGTCTTGACAACCGCTCCGGTACCCCTTTCCGAGGCAGC	6	32955763	R
cg17781313	1.12728	-2.28847	6.29479	2.09757e-06	0.000561958	0.113709	5.03652	50817373	50817375	50817324	50817374		NA		NA	ICshore	.;chr6_ICshore:50816975-50819491	0	1	0	XY_NO	A_NO	50786438	50786439	30936	TFAP2B	NM_003221	324165	cg17781313	17676464	17676464	cg17781313	cg17781313	17676464	CCAAAAACCCTAAACRCCRAAATTAAAAACCACCTAAAAATTATTAACCC	NA		II			AGGGTCCCTTCCCAGGGACCCTGGGCGCCGAAGTTAGGGGCCACCTGAGAGTTGTTGGCC[CG]GTGGGAAGTGTCCCTTCCTGAGGGCGCTCTCGGCTTCTCAGGGCAAGCTGCCTTCCACGC	37	6	50817374	CGGGCCAACAACTCTCAGGTGGCCCCTAACTTCGGCGCCCAGGGTCCCTG	6	50925333	R
cg23845574	0.866069	-0.828266	6.28855	2.12854e-06	0.000567408	0.137923	5.02262	135051269	135051271	135051220	135051270		NA	rs2980721	1	ICshore	.;chr10_ICshore:135048623-135052272	0	1	0	XY_NO	A_NO	135051407	135051408	-137	VENTX	NM_014468	419300	cg23845574	47782444	47782444	cg23845574	cg23845574	47782444	AAAAAATATAAACRACCTCCTTTATACCTCTAAATCRAAAACAATTAAAC	NA		II			TCGAGGAGCCGGGGAGGTGTGAACGGCCTCCTTTGTGCCTCTGAATCGAAGGCAATTAGG[CG]CTGCTTATCTGGGCATTAGCCGTGTATGCAAACCGGGCTCCCGCCCCCTCCTCCTGGGCT	37	10	135051270	CGCCTAATTGCCTTCGATTCAGAGGCACAAAGGAGGCCGTTCACACCTCC	10	134901260	R
cg14122138	-1.39405	-2.16236	-6.2839	2.15193e-06	0.000570711	-0.145566	5.01226	36719736	36719738	36719736	36719786		NA		NA	HC	chr17_HCshore:36719437-36719955;chr17_ICshore:36719290-36720051	0	1	1	XY_NO	A_NO	36720231	36720232	495	SRCIN1	AK126665	261952	cg14122138	50720303	31682372	cg14122138	cg14122138	50720303	TAACAACAAAAACAACATCTCCTTCACAAAAATACTATTCCTACAATTCA	31682372	TAACAACGAAAACGACGTCTCCTTCGCAAAAATACTATTCCTACAATTCG	I	A	Red	CGTGCAGCGTGTCCAGGCTGCTGACCTCGTGCGTGATGTGCACGCGCCGAGTCTCCTCCC[CG]AACTGCAGGAACAGCACCCCTGCGAAGGAGACGCCGCCCTCGCTGTCACTGCTGCCGTCT	37	17	36719737	TGACAGCGAGGGCGGCGTCTCCTTCGCAGGGGTGCTGTTCCTGCAGTTCG	17	33973263	F
cg23029655	-1.49475	-1.86124	-6.28239	2.15958e-06	0.000571161	-0.173719	5.00889	53591755	53591757	53591756	53591806		NA		NA	HC	chr12_HCshore:53591261-53591770;chr12_ICshore:53591144-53592343	0	1	0	XY_NO	A_NO	53594968	53594969	3213	ITGB7	BC015916	406114	cg23029655	41750346	41750346	cg23029655	cg23029655	41750346	AAATATTTTTAAAAACRAAACCCAAAACCTATACAAAACCRAATCCCRAC	NA		II			CGCAGCGCCGCGCCTCCGCCTCTCCCGACGCGGTGAAGTTCTGCTCAGCAAGAAAAGGCG[CG]TCGGGACCCGGTCCTGCATAGGCCCTGGGCCCCGCTCCCAAAAACACCCTGCAAACCCGG	37	12	53591756	GGTGTTTTTGGGAGCGGGGCCCAGGGCCTATGCAGGACCGGGTCCCGACG	12	51878023	F
cg05724492	-2.2156	3.49914	-6.28046	2.1694e-06	0.000572451	-0.147972	5.00459	979661	979663	979613	979663		NA	rs73499252	1	IC	.;chr16_IC:979331-982603	0	1	1	XY_NO	A_NO	1020983	1020984	41322	LMF1	AK294932	113135	cg05724492	43786433	59795300	cg05724492	cg05724492	43786433	TACAAAACAACAAAAAACAACCACATTCAAAACTACAAAATTCATTACCA	59795300	TACAAAACGACAAAAAACGACCACATTCGAAACTACGAAATTCATTACCG	I	T	Red	AGGTGCACTCGCTGCAGGGCGGCAGGAAGCGGCCACATTCGGGGCTGCGGAATTCATTAC[CG]TCAGGCTCCTTCTTTGAAGTGAATGTTACCAAACTCAGCAGCCCTCAAAGCTCAGCTCTA	37	16	979662	CGGTAATGAATTCCGCAGCCCCGAATGTGGCCGCTTCCTGCCGCCCTGCA	16	919663	R
cg16704889	0.924724	-0.556964	6.27325	2.2065e-06	0.000580253	0.152168	4.98851	31696728	31696730	31696729	31696779		NA		NA	HC	chr6_HCshore:31696185-31696744;chr6_ICshore:31695775-31698401	0	1	0	XY_NO	A_NO	31697568	31697569	840	DDAH2	AK026191	307200	cg16704889	35623434	35623434	cg16704889	cg16704889	35623434	CAACRACTAAAACTACAACTACTAAAACTACCACCTAAAAAATCATTACC	NA		II			CCGCGTGATTAGGGCCGTGTCCCCTTGGATCACGGCCGTGTCGCCAAGCAGCGGTCCCAG[CG]GCAATGACTCCTCAGGTGGCAGTTCTAGCAGCTGTAGCCCCAGTCGTTGCCTCAGTTTAC	37	6	31696729	CGGCAATGACTCCTCAGGTGGCAGTTCTAGCAGCTGTAGCCCCAGTCGTT	6	31804708	F
cg20080624	0.745207	-0.80204	6.26948	2.22618e-06	0.000582252	0.118607	4.98009	96651110	96651112	96651111	96651161		NA		NA	HC	chr7_HCshore:96650191-96651757;chr7_ICshore:96649946-96651723	0	1	0	XY_NO	A_NO	96654142	96654143	3032	DLX5	AK297614	361451	cg20080624	51783344	51783344	cg20080624	cg20080624	51783344	TTCTTAACAATATAAAACCTCCTCRAAAATAAACAAAACCTAATATTCTC	NA		II			ACCCTTCAGTTTCTCCGCTCCAGGCGACGTTCTCAGCCTTTTCTTAGCCTGAGACCACCG[CG]AGAACACCAGGCCTTGCTCACCCCCGAGGAGGCTCTACATTGTTAAGAAAACCAGATAGC	37	7	96651111	TCTTAACAATGTAGAGCCTCCTCGGGGGTGAGCAAGGCCTGGTGTTCTCG	7	96489047	F
cg00503840	0.668721	-0.586812	6.26617	2.24357e-06	0.000583343	0.110054	4.97271	96650508	96650510	96650509	96650559		NA		NA	HC	chr7_HCshore:96650191-96651757;chr7_ICshore:96649946-96651723	0	1	0	XY_NO	A_NO	96654142	96654143	3634	DLX5	AK297614	10723	cg00503840	51641434	51641434	cg00503840	cg00503840	51641434	AAACCAAAACTCCATAATTTACCTAAAACATAACTTCTTAACRATAAACC	NA		II			CTGGAGGCATCTTCGGACCTCTGGGCGGCCCAGCCCTGCCTGGCGTCTCCCCGCCGCTTG[CG]GCCTACCGCCAAGAAGCTATGCCTTAGGCAAACCATGGAGCTCTGGCCCCAGAGGGCGCC	37	7	96650509	CGGCCTACCGCCAAGAAGCTATGCCTTAGGCAAACCATGGAGCTCTGGCC	7	96488445	F
cg18942934	0.615283	0.477245	6.25238	2.31757e-06	0.00059367	0.102893	4.94193	32847761	32847763	32847761	32847811		NA		NA	HC	chr6_HCshore:32847410-32847986;chr6_ICshore:32847383-32847949	0	1	1	XY_NO	A_NO	32861952	32861953	-14190	LOC100294145	NR_037178	343292	cg18942934	22616472	37650313	cg18942934	cg18942934	22616472	ACTTTTCCCCACTTAAATCTAACATCAAAATCATTATATCTTAACAACCA	37650313	GCTTTTCCCCGCTTAAATCTAACGTCGAAATCATTATATCTTAACAACCG	I	C	Grn	CGCGGAGCCCGCTCAAGGCTAAAGCGGCCGCACCTGCTGCCTCGGAAAGGGGTACCGGAG[CG]GTTGTCAAGACACAATGACCCCGACGCCAGACTCAAGCGGGGAAAAGCGGGCCTAGAGCT	37	6	32847762	GCTTTTCCCCGCTTGAGTCTGGCGTCGGGGTCATTGTGTCTTGACAACCG	6	32955740	F
cg26787220	0.860366	-0.0425756	6.23591	2.40925e-06	0.000609033	0.146276	4.90513	45720770	45720772	45720770	45720820		NA	rs79187950	1	HC	chr19_HCshore:45720435-45721049;chr19_ICshore:45720247-45721206	0	1	1	XY_NO	A_NO	45737468	45737469	16698	EXOC3L2	NM_138568	467253	cg26787220	34725426	50760417	cg26787220	cg26787220	34725426	ACACAACACAACTACAAAAACTATTCCAACAACTAATCAATATCAAAACA	50760417	ACGCGACGCAACTACAAAAACTATTCCGACGACTAATCAATATCGAAACG	I	C	Grn	TTGGGACCTGAGATTCTCGGAAGCCAAGCCTTGTCCTGGTTTCTGAAACACCCCCAACCG[CG]TCCCGACACTGACCAGCCGCCGGAACAGCCTCTGCAGTTGCGCCGCGTCCTCCCGGAGCC	37	19	45720771	ACGCGGCGCAACTGCAGAGGCTGTTCCGGCGGCTGGTCAGTGTCGGGACG	19	50412611	F	rs79187950
cg03130418	0.960601	1.26474	6.22617	2.46524e-06	0.000618348	0.134851	4.88334	32063438	32063440	32063438	32063488		NA		NA	ICshore	.;chr6_ICshore:32063377-32065145	0	1	1	XY_NO	A_NO	32077150	32077151	13712	TNXB	NM_019105	63614	cg03130418	47716346	40604339	cg03130418	cg03130418	47716346	TACCATCCAAACATACCCAAAAAACTACCATAACCAAAAAAAATATCACA	40604339	TACCATCCAAACATACCCAAAAAACTACCGTAACCGAAAAAAATATCACG	I	A	Red	CCTGCTCACCTTCTCCGCAGTCTTCGCCAGCATACCCATCTTTGCAGACACAGCTGCCAT[CG]TGACACTCTCCTCGGCCACGGCAGTCCCCTGGGCATGTCTGGATGGCACAGTCAGGGCCT	37	6	32063439	CGTGACACTCTCCTCGGCCACGGCAGTCCCCTGGGCATGTCTGGATGGCA	6	32171417	F
cg01067216	0.943555	1.51111	6.21157	2.55159e-06	0.000631741	0.12206	4.85067	102051020	102051022	102051021	102051071		NA		NA	HC	chr14_HCshore:102050454-102051131;chr14_ICshore:102050197-102051665	44	1	0	XY_NO	A_NO	102027687	102027688	23334	DIO3	NM_001362	22508	cg01067216	25680437	25680437	cg01067216	cg01067216	25680437	RTAACTCAACTATAACCAATAAAACRAAAAATACCCTAAAACTTTTCRCC	NA		II			AGCCTGCAGGCCTGGCGCCCTGCGCGGAGGAAGAGGCCTCGCTCCGGGTACCCTCCCGGA[CG]GCGAAAAGTCTCAGGGCACCCTCCGTTTCATTGGCCACAGCTGAGCCACGTGACTCACCA	37	14	102051021	CGGCGAAAAGTCTCAGGGCACCCTCCGTTTCATTGGCCACAGCTGAGCCA	14	101120774	F
cg23218559	1.05042	-1.86114	6.20973	2.56267e-06	0.000633309	0.123137	4.84656	2250955	2250957	2250955	2251005		NA		NA	HC	chr19_HCshore:2250546-2252871;chr19_ICshore:2250403-2254508	0	1	1	XY_NO	A_NO	2250637	2250638	319	MIR4321	NR_036207	409272	cg23218559	45740474	35708392	cg23218559	cg23218559	45740474	AAACAACAAAAAAAACACAATATCCAACTAACCATACACAAACAACAACA	35708392	AAACGACGAAAAAAACACGATATCCAACTAACCGTACGCAAACAACGACG	I	C	Grn	ACCACCGCTGCTTCACACGGATGACCCCGGCCCTGCTCCTGCTGCCGCGGTCCGAGCCCG[CG]CCGCTGCCTGCGCACGGCCAGCTGGACACCGTGCCCTTCCCGCCGCCCAGGTGCGCGCAG	37	19	2250956	GGGCGGCGGGAAGGGCACGGTGTCCAGCTGGCCGTGCGCAGGCAGCGGCG	19	2201956	F
cg04469731	1.18205	-1.26741	6.19711	2.64014e-06	0.00064624	0.171126	4.8183	129992358	129992360	129992359	129992409		NA		NA	LC	.;.	0	1	0	XY_NO	A_NO	129979323	129979324	13036	APLP2	L23114	89601	cg04469731	35725453	35725453	cg04469731	cg04469731	35725453	CCTTTAACATCATAAATAATTTCCTTATCTAACATAATACCRTCRCTACC	NA		II			AGATTACTACTATGACACCTTCAAAGGAGATGACTACAATGAGGAGAATCCTACTGAACC[CG]GCAGCGACGGCACCATGTCAGACAAGGAAATTACTCATGATGTCAAAGGTAACCCCATGT	37	11	129992359	CGGCAGCGACGGCACCATGTCAGACAAGGAAATTACTCATGATGTCAAAG	11	129497569	F
cg27485152	1.05731	1.87809	6.18919	2.69001e-06	0.000654706	0.12118	4.80054	142311033	142311035	142311034	142311084		NA		NA	IC	.;chr8_IC:142310871-142311223	0	1	0	XY_NO	A_NO	142350647	142350648	-39613	LOC731779	NR_024441	479276	cg27485152	58708480	58708480	cg27485152	cg27485152	58708480	CTATATTTACACRAAACRCTTACTATACTATATTCRCACACTTAATCCAC	NA		II			TAAAGCTTAACATGGAGCAGCACGGACCCCGTGACTCGACGAAGTGGCGTGGACCTTACC[CG]TGGACCAAGTGTGCGAACACAGCACAGCAAGCGCCCCGTGCAAACACAGGAGCATCCTGA	37	8	142311034	TGTGTTTGCACGGGGCGCTTGCTGTGCTGTGTTCGCACACTTGGTCCACG	8	142380216	F
cg00611789	-0.998083	-0.92286	-6.18799	2.69767e-06	0.000655134	-0.153929	4.79784	78985431	78985433	78985431	78985481		NA		NA	HC	chr5_HCshore:78985242-78986287;chr5_ICshore:78985300-78986415	0	1	1	XY_NO	A_NO	78985658	78985659	-226	CMYA5	NM_153610	13041	cg00611789	13801431	49643316	cg00611789	cg00611789	13801431	AAATCCCTAACAAACCTTTCAAACAACTAAAAATCACTTTAAAAAACACA	49643316	AAATCCCTAACGAACCTTTCGAACAACTAAAAATCACTTTAAAAAACGCG	I	A	Red	AAATAAGAGACGGGGCTAGGTTGCCTTTCCTCCTTTGAACCCCCTGGTGCAGCCGGAGCC[CG]CGCCCCTTAAAGTGATCTCCAGTTGTCCGAAAGGCCCGCCAGGGATCTGGCGAAACGGGG	37	5	78985432	CGCGCCCCTTAAAGTGATCTCCAGTTGTCCGAAAGGCCCGCCAGGGATCT	5	79021188	F
cg13912631	0.758178	0.690744	6.1882	2.69633e-06	0.000655134	0.121825	4.79832	136075278	136075280	136075279	136075329		NA		NA	ICshore	.;chr9_ICshore:136074404-136076432	0	1	0	XY_NO	A_NO	136084627	136084628	9349	OBP2B	AJ251028	257497	cg13912631	74674483	74674483	cg13912631	cg13912631	74674483	AACAAAAACCRAAATACCCAAATCTCAAACTACAAAACATCATTACCTAC	NA		II			TCCCGTGACATTCCACAAGGCCCCGCTGGCCGGCCCCTGGCCTGCCCCCAGAGAACTGCT[CG]CAGGCAATGATGCCCTGCAGCCTGAGACCTGGGCACCCCGGCCTTTGCCCCAAGGAGGCT	37	9	136075279	CGCAGGCAATGATGCCCTGCAGCCTGAGACCTGGGCACCCCGGCCTTTGC	9	135065100	F
cg14672680	1.05876	2.24954	6.18361	2.7257e-06	0.000658404	0.104832	4.78804	1859837	1859839	1859788	1859838		NA		NA	LC	.;.	0	1	0	XY_NO	A_NO	1860232	1860233	-394	TNNI2	NM_003282	273249	cg14672680	65789386	65789386	cg14672680	cg14672680	65789386	AAAAAAAACTATAACTATCRCCAACAAACAACCAAATTAATAAACTAAAC	NA		II			CTGGCCCCGCAGGGAGAGGCTGTGGCTGTCGCCAGCAAGCAGCCAGGTTGGTGGACTGGA[CG]CTGACCTCGGGTGAGATGGGCTGAGGCGAGGTGTGGATACTCGCAGCTACCCCTCAGCTG	37	11	1859838	GGAGAGGCTGTGGCTGTCGCCAGCAAGCAGCCAGGTTGGTGGACTGGACG	11	1816414	R
cg15755348	-1.07184	0.9718	-6.17545	2.77878e-06	0.000665861	-0.164141	4.76973	101768873	101768875	101768825	101768875		NA		NA	IC	.;chr7_IC:101768214-101769038	0	1	1	XY_NO	A_NO	101928404	101928405	-159530	SH2B2	NM_020979	290765	cg15755348	66793395	56807450	cg15755348	cg15755348	66793395	TAACTTACCTCACACTACCCAATTCCACCCAAAAACCTTATAAAAAAACA	56807450	TAACTTACCTCACGCTACCCGATTCCACCCAAAAACCTTATAAAAAAACG	I	C	Grn	CAGAGGAGAAAGTGACTTGCCTCACGCTGCCCGGTTCCACCCAGGGACCTTGTGAAGAGA[CG]CGGGAAGGCTGGCAGAAAGGAGAACCGTCCTTCCTGTGGAATACTCCCGAGATCGCACCA	37	7	101768874	TGACTTGCCTCACGCTGCCCGGTTCCACCCAGGGACCTTGTGAAGAGACG	7	101555594	R
cg21337909	0.938774	1.1632	6.16091	2.87594e-06	0.000677711	0.134455	4.73711	32063458	32063460	32063459	32063509		NA		NA	ICshore	.;chr6_ICshore:32063377-32065145	0	1	0	XY_NO	A_NO	32077150	32077151	13692	TNXB	NM_019105	380634	cg21337909	24672480	24672480	cg21337909	cg21337909	24672480	AAACTTCCRAAACCCTAACTATACCATCCAAACATACCCAAAAAACTACC	NA		II			TCTTCGCCAGCATACCCATCTTTGCAGACACAGCTGCCATCGTGACACTCTCCTCGGCCA[CG]GCAGTCCCCTGGGCATGTCTGGATGGCACAGTCAGGGCCTCGGAAGCCCTCTACACACAC	37	6	32063459	CGGCAGTCCCCTGGGCATGTCTGGATGGCACAGTCAGGGCCTCGGAAGCC	6	32171437	F
cg11500797	0.895033	-1.62642	6.16	2.88217e-06	0.000678764	0.115747	4.73506	96652122	96652124	96652123	96652173		NA	rs79953074	1	IC	.;chr7_IC:96651833-96652626	0	1	0	XY_NO	A_NO	96654142	96654143	2020	DLX5	AK297614	216042	cg11500797	34724461	34724461	cg11500797	cg11500797	34724461	CTTTAAAAACCTCRATTAACRTCTTCCCTACCCAAAAATCTAACTTCTAC	NA		II			GGCTTCAAGGAGGTGGCCCTGGGCCGTGACCCTACTTCTGTCGGCGTCTGTTCGGGCGCC[CG]CAGAAGCCAGACTCTTGGGCAGGGAAGACGCTAACCGAGGTCTCCAAAGTTCAAAGACCC	37	7	96652123	TTTGGAGACCTCGGTTAGCGTCTTCCCTGCCCAAGAGTCTGGCTTCTGCG	7	96490059	F	rs79953074
cg23770265	1.20294	1.86475	6.15711	2.9019e-06	0.000680922	0.134361	4.72858	2968558	2968560	2968510	2968560		NA	rs41438154	1	IC	.;chr7_IC:2968077-2968712	0	1	1	XY_NO	A_NO	2883958	2883959	-84600	GNA12	AK295830	418263	cg23770265	10624372	20706389	cg23770265	cg23770265	10624372	AACTTAAAACACATCTACTCACACATCTACTCACAAAAAAAACACAAACA	20706389	AACTTAAAACACATCTACTCGCACATCTACTCACAAAAAAAACGCAAACG	I	A	Red	CCGCAGCCGCCGAGCTTGAAGCACATCTGCTCGCACATCTGCTCACAGGGAGGACGCAGG[CG]GGAGCCGGCCGGCTGGGGGACTGGGGCGCTGCCTCGCCATGGTGCACAGGCTGAGCTCAA	37	7	2968559	AGCTTGAAGCACATCTGCTCGCACATCTGCTCACAGGGAGGACGCAGGCG	7	2935085	R
cg03350138	0.991937	-0.342574	6.14928	2.9562e-06	0.000690185	0.166417	4.71099	28446793	28446795	28446794	28446844		NA		NA	IC	.;chr6_IC:28446758-28447295	0	1	0	XY_NO	A_NO	28446480	28446481	-313	TRNA_Leu	.	67869	cg03350138	23625367	23625367	cg03350138	cg03350138	23625367	AAACRCAACTAACAAACTAAAAACTCRATCTCAAAATCCTCAAAATCCCC	NA		II			CCCAAGAGAATCGGTTCTTAAGAACATGATTAGAAATCCCACGCCTAGGCCGACGCAGCA[CG]GGGACTCTGAGGACTCTGAGATCGAGTCTCCAGTTTGTCAGCTGCGTTTGGGGGTCTGGA	37	6	28446794	CGGGGACTCTGAGGACTCTGAGATCGAGTCTCCAGTTTGTCAGCTGCGTT	6	28554773	F
cg11536851	0.5852	-0.00379378	6.14803	2.96493e-06	0.000691332	0.100584	4.70819	4832358	4832360	4832358	4832408		NA	rs6967542	1	IC	.;chr7_IC:4830735-4832728	0	1	1	XY_NO	A_NO	4828269	4828270	-4089	MIR4656	NR_039800	216585	cg11536851	73691459	11799374	cg11536851	cg11536851	73691459	ATACACATACACTACTATTTCCACATAAAAACACAAACACAATACTACCA	11799374	ATACACGTACGCTACTATTTCCACGTAAAAACACAAACACAATACTACCG	I	A	Red	ACAGCCCAGGGCCGCTGAGCCGGGGCCGCAGGAAAGGCTGGCGCTGGCAGGCGCTTCCGT[CG]GCAGCACTGTGTTTGTGTTTCCACGTGGAAACAGCAGCGCACGTGTACAACTGTGCATAC	37	7	4832359	CGGCAGCACTGTGTTTGTGTTTCCACGTGGAAACAGCAGCGCACGTGTAC	7	4798885	F	rs6967542
cg26332114	1.32748	2.30122	6.14099	3.01479e-06	0.000698267	0.130041	4.69236	57742259	57742261	57742260	57742310		NA		NA	HC	chr19_HCshore:57741944-57742534;chr19_ICshore:57741385-57742656	0	1	0	XY_NO	A_NO	57742376	57742377	-116	AURKC	NM_003160	459462	cg26332114	53660413	53660413	cg26332114	cg26332114	53660413	CRAAAACCTCAATCCAAAATTCCCRAATTAAAACRAAACTAAAATACTAC	NA		II			TCTGTCTCCTTCCTTCTCGGGCCTCACCCCTGGCCCTCGCTTTCAGTGCCCAGCCCGGAC[CG]CAGCACTCCAGTTCCGCCCCAACCCGGGAACCCTGGACTGAGGCTCCCGTTTCTGTCCTT	37	19	57742260	GGGAGCCTCAGTCCAGGGTTCCCGGGTTGGGGCGGAACTGGAGTGCTGCG	19	62434072	F
cg20191338	-1.70796	-1.6306	-6.1116	3.23215e-06	0.000728266	-0.202385	4.62626	77905662	77905664	77905663	77905713		NA		NA	HC	HCshore:77905027-77905890;ICshore:77904993-77907177	0	1	0	XY_NO	A_NO	77905806	77905807	-143	LOC100130522	NR_028340	363076	cg20191338	30622326	30622326	cg20191338	cg20191338	30622326	TCTACCTCAATAACRAAATCAAAAAATAAACACCCCCTCAAATACCAAAC	NA		II			AAATGCGTGATGCTTTTGATGTTTCAACAGAATATTGTTTCTAAGATTATGTATCTTGCA[CG]TTTGGCACTTGAGGGGGTGCTCATCTTTTGATTCCGCTATTGAGGTAGAGGCGGGACGGG	37	18	77905663	CTACCTCAATAGCGGAATCAAAAGATGAGCACCCCCTCAAGTGCCAAACG	18	76006654	F
cg13921444	-1.31344	-2.01601	-6.10335	3.29597e-06	0.000735591	-0.142862	4.6077	186733023	186733025	186733024	186733074		NA		NA	IC	.;chr4_IC:186732739-186733152	0	1	0	XY_NO	A_NO	186733409	186733410	386	SORBS2	NM_001145670	257721	cg13921444	36797497	36797497	cg13921444	cg13921444	36797497	CTTACCCTAAAAACRAAAAATCCAAACRAAAAATATTACACTCTACTAAC	NA		II			CAGCACACACCTGCTTTTTCAGACCTGCCGCTCATATGCCACAGCCACGCACAGGACCAG[CG]TTAGCAGAGTGCAACACCCTCCGTTTGGATCCCTCGTTTTCAGGGTAAGCAGCTAGGGAG	37	4	186733024	TTACCCTGAAAACGAGGGATCCAAACGGAGGGTGTTGCACTCTGCTAACG	4	186970018	F
cg11700490	0.746205	1.26452	6.09762	3.34104e-06	0.00074093	0.106547	4.5948	95026936	95026938	95026937	95026987		NA	rs77506442	1	LC	.;.	0	1	0	XY_NO	A_NO	95025686	95025687	-1250	PON1	AK301772	219308	cg11700490	57731340	57731340	cg11700490	cg11700490	57731340	TTTTAACATTAATCATCTTAACAAAAACTCTAATCTATACAATTCAAAAC	NA		II			TCTACCATGCTGCCTCTAGAAAATCTATGGAAGAAGGGTTGTATTAAAAGGACAGTGTAA[CG]TCTTGAATTGTATAGATTAGAGTTCTTGTTAAGATGACTAATGTTAAAAGAGTGCAAGCA	37	7	95026937	CGTCTTGAATTGTATAGATTAGAGTTCTTGTTAAGATGACTAATGTTAAA	7	94864873	F	rs77506442
cg19145218	-1.26386	-1.4494	-6.09722	3.34426e-06	0.000740966	-0.164078	4.59389	749335	749337	749286	749336		NA		NA	LC	.;.	0	1	0	XY_NO	A_NO	749227	749228	-108	C20orf54	NM_033409	346246	cg19145218	32777420	32777420	cg19145218	cg19145218	32777420	TCTAATCACCTCCTTTTCCTCTCTAAAAAAAACCACTCCTAAAATATAAC	NA		II			TCAGTGGCCTTTCTGGTCACCTCCTTTTCCTCTCTGGGAGGAGCCACTCCTGGGGTGTAA[CG]CAGTCAGATCCCCTAGCAGTCCCGCTCTGCCCCCTCCCTTCTGGGGGCCTCAGACTCCAT	37	20	749336	CTGGTCACCTCCTTTTCCTCTCTGGGAGGAGCCACTCCTGGGGTGTAACG	20	697336	R
cg05210804	1.12638	-2.01276	6.0884	3.41495e-06	0.000750162	0.129025	4.57402	33282895	33282897	33282895	33282945		NA	rs61734030	1	HC	chr6_HCshore:33282848-33283357;chr6_ICshore:33282687-33283502	0	1	1	XY_NO	A_NO	33282163	33282164	-732	TAPBP	AF067286	103665	cg05210804	46694478	47681435	cg05210804	cg05210804	46694478	ACCATCCTTACCATCCAAAAAAAAATCTCCCAAAATAAACAAAAACAACA	47681435	ACCATCCTTACCGTCCAAAAAAAAATCTCCCGAAATAAACGAAAACAACG	I	A	Red	CTCTGGGTGGGGACCAGACACGTCTGCTGGACGGGGGCGTGGCCGCACTCGCTTCGTCGC[CG]CTGCCCCCGCCCACTCCGGGAGACTCTCTCTTGGACGGCAAGGATGGCCCCGTGGGAGTC	37	6	33282896	GCCATCCTTGCCGTCCAAGAGAGAGTCTCCCGGAGTGGGCGGGGGCAGCG	6	33390874	F	rs61734030
cg19107469	0.897503	-0.611551	6.08259	3.46241e-06	0.000755423	0.145925	4.56092	55200444	55200446	55200445	55200495		NA		NA	ICshore	.;chr20_ICshore:55199947-55207099	0	1	0	XY_NO	A_NO	55204357	55204358	-3912	TFAP2C	NM_003222	345730	cg19107469	33763349	33763349	cg19107469	cg19107469	33763349	ACTCAAAACTTAATCRCCTCCAAACRTAAAACAAACCACTATTACCAAAC	NA		II			CTGGGTGCTGCCCGGGCTGCCTGTCGCCCAGTACTGGCGCAGGAAGACGGGTCCGCGCAG[CG]TCTGGCAACAGTGGCCTGCTCCACGCCTGGAGGCGACCAAGTTCTGAGTTAAAGGCGCCG	37	20	55200445	CTCAGAACTTGGTCGCCTCCAGGCGTGGAGCAGGCCACTGTTGCCAGACG	20	54633852	F
cg00908833	0.988813	-2.12779	6.07036	3.56443e-06	0.000768548	0.108334	4.53334	50810431	50810433	50810432	50810482		NA		NA	ICshore	.;chr6_ICshore:50810338-50811147	0	1	0	XY_NO	A_NO	50786438	50786439	23994	TFAP2B	NM_003221	19097	cg00908833	32659456	32659456	cg00908833	cg00908833	32659456	CTTCATAATATTAAACTCTTACCTAACATTTCTTTTAAACTATTTCCCCC	NA		II			CTAAATCTTTCAGGGCTTTTTGCGCCTGATCACCAAGAGGTTGGAGAGGTGGGAGGGGCG[CG]GGGGAAACAGCTCAAAAGAAATGCCAGGTAAGAGCTCAATATTATGAAGTATTAAAAATC	37	6	50810432	TTCATAATATTGAGCTCTTACCTGGCATTTCTTTTGAGCTGTTTCCCCCG	6	50918391	F
cg02612650	1.80911	-2.65908	6.06456	3.61384e-06	0.000776161	0.167895	4.52026	26195909	26195911	26195910	26195960		NA		NA	IC	.;chr6_IC:26195783-26196807	0	1	0	XY_NO	A_NO	26197477	26197478	1568	HIST1H3F	CCDS4590	53201	cg02612650	27692306	27692306	cg02612650	cg02612650	27692306	CRCTACRCTTCTTAAAAACRACTAAATCATTAATAATAAACTCACATACC	NA		II			AGTAAAGAAAAAGGTTGCAAGTCCGAAGTTGCAGTGAAGTGCAAGATGTCCAGGCCCCTC[CG]GTATGTGAGTTCATCACTAATGACTTAGCCGTCTCCAAGAAGCGCAGCGGCCTTCTCTGT	37	6	26195910	GCTGCGCTTCTTGGAGACGGCTAAGTCATTAGTGATGAACTCACATACCG	6	26303889	F
cg14196170	0.968771	1.40239	6.05966	3.65615e-06	0.000781332	0.129674	4.50921	32063594	32063596	32063595	32063645		NA	rs77254376	1	ICshore	.;chr6_ICshore:32063377-32065145	0	1	0	XY_NO	A_NO	32077150	32077151	13556	TNXB	NM_019105	263495	cg14196170	26634492	26634492	cg14196170	cg14196170	26634492	ATATACAAAAAATATACCTATACCACRTAAACTATAACRATAAAAACTAC	NA		II			GGCACAGTTCCCGGGGCCCGCAGCCTCCAGGGCAGGCGCTGGCTGGAGGCTCTTCCTGCC[CG]CAGTCCTCACCGCCATAGCCCACGTGGCACAGGCACACTCCTTGCACACACCGCCCACGT	37	6	32063595	TGTGCAAGGAGTGTGCCTGTGCCACGTGGGCTATGGCGGTGAGGACTGCG	6	32171573	F	rs77254376
cg09156207	1.16131	0.886351	6.03697	3.8588e-06	0.000809383	0.177634	4.45797	28058723	28058725	28058675	28058725		NA		NA	IC	.;chr6_IC:28058637-28059346	0	1	1	XY_NO	A_NO	28058928	28058929	-204	ZSCAN12P1	NR_024063	176057	cg09156207	42602440	21602347	cg09156207	cg09156207	42602440	AAAAATAACACTTATACACCACAACTCTAAAATTAATAACAAAAAAAACA	21602347	AAAAATAACGCTTATACACCACAACTCTAAAATTAATAACGAAAAAAACG	I	A	Red	TATAACATCAGAAAAGATAGCGCTTGTACACCACAACTCTAAAGTTGGTGGCGGGGGAAA[CG]GGGAGACCTAGCACCCTTCTAGAAGATTAATCCACCAACATTTCAAAATCTTGTAAGGAG	37	6	28058724	AAAGATAGCGCTTGTACACCACAACTCTAAAGTTGGTGGCGGGGGAAACG	6	28166703	R
cg19240857	1.05768	1.77774	6.03675	3.86089e-06	0.000809383	0.123942	4.45745	31683108	31683110	31683109	31683159		NA	rs3749952	1	LC	.;.	0	1	0	XY_NO	A_NO	31683132	31683133	-23	LY6G6D	AJ315536	347552	cg19240857	74713475	74713475	cg19240857	cg19240857	74713475	CAAAATCCCAACAAACTAAAATTTCATCRCAATCTACCCRTATCAAAACC	NA		II			CACGGGGGATATAAGGCAGGCAGAGCCGGGCTGGGGAGGGGGGTGGGCAGGAGGTAGAGG[CG]GTCCTGACACGGGCAGACTGCGATGAAACCCCAGTTTGTTGGGATCTTGCTCAGCTCCCT	37	6	31683109	AAGATCCCAACAAACTGGGGTTTCATCGCAGTCTGCCCGTGTCAGGACCG	6	31791088	F	rs3749952
cg12776033	0.652419	0.0756722	6.03491	3.87781e-06	0.000811605	0.111857	4.4533	31939058	31939060	31939009	31939059		NA		NA	ICshore	.;chr6_ICshore:31938666-31940943	0	1	0	XY_NO	A_NO	31938951	31938952	108	STK19	NR_026717	237054	cg12776033	11636360	11636360	cg12776033	cg12776033	11636360	AACTAATTCTCACCCCRACTTTAACTCTCCTAATTTTAAAAAATAAATAC	NA		II			TTTCTTCTAAGGACTGATTCTCACCCCGGCTTTGGCTCTCCTAATTTTAGAGGGTAGGTA[CG]GGTCTCCAGATATACTGCCTACCACGCTTTGCTCACCCCTCCAACCGGCCTCGGTGTTCC	37	6	31939059	ACTGATTCTCACCCCGGCTTTGGCTCTCCTAATTTTAGAGGGTAGGTACG	6	32047038	R
cg22762992	1.5425	1.39054	6.02812	3.9409e-06	0.000819099	0.202903	4.43797	118616376	118616378	118616327	118616377		NA		NA	ICshore	.;chr2_ICshore:118615914-118618361	0	1	0	XY_NO	A_NO	118572254	118572255	44123	DDX18	NM_006773	401626	cg22762992	12764383	12764383	cg22762992	cg22762992	12764383	ATCCRCAAAAATAATAACAAAAAACTTTCTCCCCATTATAAACCTTTCCC	NA		II			AGGTCCGAGGGGTCCGCAGAGGTGGTGGCAAGGGACTTTCTCCCCATTGTAAACCTTTCC[CG]GAGACCACCTCAGTTAGGGTTGTCTCTGCTTGGCACAGTCAGGGAGACCAGCGGGGACAG	37	2	118616377	CGGGAAAGGTTTACAATGGGGAGAAAGTCCCTTGCCACCACCTCTGCGGA	2	118332847	R
cg14505741	0.899916	1.3101	6.02386	3.98108e-06	0.000823827	0.124128	4.42833	1202779	1202781	1202730	1202780		NA	rs77046439	1	HC	chr4_HCshore:1202417-1203205;chr4_ICshore:1202302-1203751	0	1	0	XY_NO	A_NO	1202749	1202750	-30	LOC100130872	NR_024569	269763	cg14505741	16734502	16734502	cg14505741	cg14505741	16734502	AAACCCTCAATATCAAAACCAAACTACTATAACTATTTCCTCTTTAATTC	NA		II			CCCCTGCCCCGGAGCCCTCAGTGTCAGAACCAGGCTGCTGTGGCTGTTTCCTCTTTAATT[CG]CCTGAGTTTTATGAGCCCAAATTCATAGACCTTTGTTGCTGCATATAAACTTGAGGATAA	37	4	1202780	AGCCCTCAGTGTCAGAACCAGGCTGCTGTGGCTGTTTCCTCTTTAATTCG	4	1192780	R
cg26451415	0.678007	-0.243834	6.0212	4.00639e-06	0.000827732	0.115646	4.42231	64350149	64350151	64350150	64350200		NA	rs34238742	1	IC	.;chr7_IC:64348734-64350317	0	1	0	XY_NO	A_NO	64342870	64342871	7280	ZNF273	AX746558	461544	cg26451415	40801313	40801313	cg26451415	cg26451415	40801313	TTTAACCCTCAAATTTTTTAAATAAAATACAAATACAAAAACTTAAACTC	NA		II			GGGAGTGTAGCTGGACACCGAGCACCATCCACGCTCAGCCCCACGGGGCTCCAGGAGTCC[CG]AGCCCAAGCCCCTGCACTTGCATTTTATTTAAAAAACCTGAGGGTTAAATTCGGGCAAGT	37	7	64350150	TTAACCCTCAGGTTTTTTAAATAAAATGCAAGTGCAGGGGCTTGGGCTCG	7	63987585	F	rs34238742
cg27662246	1.15587	1.91741	6.01787	4.03827e-06	0.000832534	0.135436	4.41478	107974538	107974540	107974489	107974539		NA		NA	ICshore	.;chr12_ICshore:107974380-107975896	0	1	0	XY_NO	A_NO	107974633	107974634	-94	BTBD11	NM_001017523	482338	cg27662246	66677305	66677305	cg27662246	cg27662246	66677305	TTAAACTTAAATCCACAATCAAAAAACCCCAAATAAAAATAACACRAAAC	NA		II			TAGCGGACACCTTAGGCTTGGGTCCACAATCAGGGAGCCCCAAATAGAAATAACACGGGG[CG]CTGATTGGTTTTCCGCCGCTCCAGACCCTGCGCTTGGTGCTTCAAGTGACTCATCCTTAT	37	12	107974539	CGCCCCGTGTTATTTCTATTTGGGGCTCCCTGATTGTGGACCCAAGCCTA	12	106498669	R
cg04052466	1.26213	-2.47747	6.01342	4.08132e-06	0.000838718	0.117416	4.4047	2251060	2251062	2251060	2251110		NA		NA	HC	chr19_HCshore:2250546-2252871;chr19_ICshore:2250403-2254508	0	1	1	XY_NO	A_NO	2250637	2250638	424	MIR4321	NR_036207	81395	cg04052466	15726311	30744315	cg04052466	cg04052466	15726311	TTCCACAAATAACCTAAAACCCACAATTAAAAAAATTAAAAACAACCACA	30744315	TTCCGCGAATAACCTAAAACCCGCAATTAAAAAAATTAAAAACGACCACG	I	A	Red	CGCCCAGGTGCGCGCAGGCACCGGGACACGGGGCAGGAGCGGGCGGGGGCGGCGTGGCCT[CG]TGGCCGCTCTCAACTCCTCCAATTGCGGGTTCCAGGCCATCCGCGGAACTCGAGGAGTCG	37	19	2251061	CGTGGCCGCTCTCAACTCCTCCAATTGCGGGTTCCAGGCCATCCGCGGAA	19	2202061	F
cg13320898	-1.26478	1.81974	-6.00275	4.18638e-06	0.000851233	-0.157729	4.38056	4801922	4801924	4801922	4801972		NA	rs71529310	1	ICshore	.;chr7_ICshore:4801682-4803169	47	1	1	XY_NO	A_NO	4815261	4815262	-13338	KIAA0415	AB007875	245454	cg13320898	69681482	70676420	cg13320898	cg13320898	69681482	AAAAACAAAAACAATAATAACAATAACTAAAATAATAATAACCATAACCA	70676420	GAAAACAAAAACGATAATAACAATAACTAAAATAATAATAACCGTAACCG	I	C	Grn	CGCCGGTGGTGGTCACCCGGGTGTGCGAGGTGGGGCCCAAGGAGCCAGCAGCAGCCGTCG[CG]GCCACGGCCACCACCACCCCAGCCACTGCCACCACCGCCTCTGCCTCCGCCTCTTCCACT	37	7	4801923	CGGCCACGGCCACCACCACCCCAGCCACTGCCACCACCGCCTCTGCCTCC	7	4768449	F
cg09397359	1.15423	2.20187	5.99354	4.2792e-06	0.000861976	0.117324	4.35972	48694672	48694674	48694673	48694723		NA		NA	HC	chr3_HCshore:48693099-48694907;chr3_ICshore:48693025-48694882	0	1	0	XY_NO	A_NO	48689480	48689481	-5192	CELSR3	AB011536	180281	cg09397359	49611469	49611469	cg09397359	cg09397359	49611469	ATTACTAACCAACAACCTAACCRTACRCCTTAAAAACATATAACAAAAAC	NA		II			GGCGTAGCGAGCACCGCAGCCACGCCCTCGAGGAAGCGGCCCAGCAGCGGTGACAGGAAG[CG]CTCCTGCCACATGTTCTCAAGGCGCACGGTCAGGCTGTTGGCCAGCAACTCCTCCGTGAT	37	3	48694673	CGCTCCTGCCACATGTTCTCAAGGCGCACGGTCAGGCTGTTGGCCAGCAA	3	48669677	F
cg22580935	0.971846	-0.998068	5.99027	4.31268e-06	0.000865953	0.149692	4.35231	2041904	2041906	2041905	2041955		NA		NA	HC	chr19_HCshore:2041769-2042624;chr19_ICshore:2041693-2042893	0	1	0	XY_NO	A_NO	2042078	2042079	174	MKNK2	AK001730	398810	cg22580935	71731307	71731307	cg22580935	cg22580935	71731307	RACCTATAAAACCTAAACRTCATCTTATATATCCTACTCAACRACTACCC	NA		II			GGCAGGGCAGGCCTCGCCGCGGTCCCAGCCGCAGTCGCTGCCACAGCGGCCCACGAAGGG[CG]GGTAGCCGCTGAGTAGGATATACAAGATGACGCCCAGGCTCCACAGGTCGCAGCGCTTGT	37	19	2041905	ACCTGTGGAGCCTGGGCGTCATCTTGTATATCCTACTCAGCGGCTACCCG	19	1992905	F
cg06239191	0.929946	1.7635	5.97858	4.43464e-06	0.000883415	0.112013	4.32581	145163135	145163137	145163135	145163185		NA		NA	HC	chr8_HCshore:145162937-145163505;chr8_ICshore:145162286-145165657	0	1	1	XY_NO	A_NO	145162628	145162629	508	KIAA1875	NR_024207	122470	cg06239191	62709504	49695406	cg06239191	cg06239191	62709504	AATTAAAACTACTCCAACCTAAAAAACCCCTAAAAAAAAACCCAAATCCA	49695406	AATTAAAACTACTCCGACCTAAAAAACCCCTAAAAAAAAACCCAAATCCG	I	A	Red	GCCTCCACGAAGTCGTGGAAAAGGTGCGGTGTGCCTGTCCTGCGCCTCCTGGCCTCTTTC[CG]GATCTGGGCCTTCCCTTAGGGGTCCCCTAGGCCGGAGTAGCCCCAACCTTTGATTGCGGG	37	8	145163136	CGGATCTGGGCCTTCCCTTAGGGGTCCCCTAGGCCGGAGTAGCCCCAACC	8	145235124	F
cg26647303	1.28506	-2.27983	5.97272	4.4971e-06	0.000890032	0.134517	4.31252	2041954	2041956	2041905	2041955		NA		NA	HC	chr19_HCshore:2041769-2042624;chr19_ICshore:2041693-2042893	0	1	0	XY_NO	A_NO	2042078	2042079	124	MKNK2	AK001730	464876	cg26647303	39706411	39706411	cg26647303	cg26647303	39706411	RAATAACCRCTAAATAAAATATACAAAATAACRCCCAAACTCCACAAATC	NA		II			CCACGAAGGGCGGGTAGCCGCTGAGTAGGATATACAAGATGACGCCCAGGCTCCACAGGT[CG]CAGCGCTTGTCGTAGATGCTAGCCTCCTCGCTGAAGGCCTCCACTACCTCCGGGGCCATG	37	19	2041955	GGTAGCCGCTGAGTAGGATATACAAGATGACGCCCAGGCTCCACAGGTCG	19	1992955	R
cg16473141	0.808894	-0.298987	5.97185	4.50639e-06	0.000890927	0.13632	4.31056	24641500	24641502	24641451	24641501		NA		NA	HC	chr14_HCshore:24640629-24641622;chr14_ICshore:24639683-24642416	0	1	0	XY_NO	A_NO	24641233	24641234	268	REC8	NM_005132	302853	cg16473141	15700475	15700475	cg16473141	cg16473141	15700475	AAACTCTACATCTCCAACCTAAAACCCAACCCAAAAATCTCAAATTTAAC	NA		II			ACGTCCCCTTGGAGCTCTGCATCTCCAACCTGGAACCCAACCCAGAAGTCTCAAGTTTGA[CG]CATCACGTGGCGTGCGGATCCACTGAGGGTCCACAGAGAGGGGCGCCCATCTCCTGCGTC	37	14	24641501	AGCTCTGCATCTCCAACCTGGAACCCAACCCAGAAGTCTCAAGTTTGACG	14	23711341	R
cg09359114	0.758748	-0.569244	5.97009	4.52541e-06	0.000893313	0.124855	4.30656	96650095	96650097	96650047	96650097		NA		NA	ICshore	.;chr7_ICshore:96649946-96651723	0	1	1	XY_NO	A_NO	96654142	96654143	4047	DLX5	AK297614	179623	cg09359114	46760494	24619494	cg09359114	cg09359114	46760494	CTAATAAAATATCCCAAAAACCAACACCAACAAATACTATAAAAAACCCA	24619494	CTAATAAAATATCCCGAAAACCAACGCCAACGAATACTATAAAAAACCCG	I	A	Red	AGAGCAGCCCATCTAATAGAGTGTCCCGGAGGCCAGCGCCAGCGGGTGCTGTAAGGAGCC[CG]GCGGCGGCAGGTGGGAATTGATTGAGCTGGCTGCACTTGTGTACCAGGATGCAGAGTTCT	37	7	96650096	CTAATAGAGTGTCCCGGAGGCCAGCGCCAGCGGGTGCTGTAAGGAGCCCG	7	96488032	R
cg03288922	1.33647	1.94604	5.96481	4.5827e-06	0.000902852	0.152061	4.2946	118616236	118616238	118616187	118616237		NA	rs75193414	1	ICshore	.;chr2_ICshore:118615914-118618361	0	1	0	XY_NO	A_NO	118572254	118572255	43983	DDX18	NM_006773	66598	cg03288922	44801502	44801502	cg03288922	cg03288922	44801502	TTTTATATACCCCAATACCTAAATTTCCCATTTCRAATATAAATAAAATC	NA		II			GGAGCTTTCTGTTTTATATACCCCAATACCTGGGTTTCCCATTTCGGGTATAGGTAGAAT[CG]AGATTACAGGAAACCCGAAGCCCCCTGGCCGGGGCAGAGCGGGACCCTTGTTTCCCAGTG	37	2	118616237	TTTATATACCCCAATACCTGGGTTTCCCATTTCGGGTATAGGTAGAATCG	2	118332707	R
cg27387193	1.07477	-0.208515	5.95635	4.67626e-06	0.000914196	0.181871	4.2754	32064031	32064033	32064031	32064081		NA		NA	HC	chr6_HCshore:32063619-32064994;chr6_ICshore:32063377-32065145	0	1	1	XY_NO	A_NO	32077150	32077151	13119	TNXB	NM_019105	477707	cg27387193	73768301	70705393	cg27387193	cg27387193	73768301	AACTTCACCAATAAAAACTATAAAAACCATCACTATCCCAAAAACTACCA	70705393	AACTTCACCGATAAAAACTATAAAAACCGTCGCTATCCCGAAAACTACCG	I	T	Red	TCTTCCCCTGAGTAGCCTGCGTCACACACGCACACGCCATCCTCGCAAAGGCCGTGCCCA[CG]GCAGTCCCCGGGACAGCGACGGCTCCCACAGTCCTCACCGGTGAAGCCCGGGTTGCACAC	37	6	32064032	CGGCAGTCCCCGGGACAGCGACGGCTCCCACAGTCCTCACCGGTGAAGCC	6	32172010	F
cg10189661	0.850051	0.316097	5.93913	4.87261e-06	0.000933789	0.142564	4.2363	31683119	31683121	31683120	31683170		NA	rs3749952	1	LC	.;.	0	1	0	XY_NO	A_NO	31683132	31683133	-12	LY6G6D	AJ315536	194105	cg10189661	72626371	72626371	cg10189661	cg10189661	72626371	AAAAAACTAAACAAAATCCCAACAAACTAAAATTTCATCRCAATCTACCC	NA		II			TAAGGCAGGCAGAGCCGGGCTGGGGAGGGGGGTGGGCAGGAGGTAGAGGCGGTCCTGACA[CG]GGCAGACTGCGATGAAACCCCAGTTTGTTGGGATCTTGCTCAGCTCCCTGCTAGGGGCTG	37	6	31683120	CGGGCAGACTGCGATGAAACCCCAGTTTGTTGGGATCTTGCTCAGCTCCC	6	31791099	F	rs3749952
cg09318162	0.756323	1.15147	5.92862	4.99651e-06	0.000944708	0.110223	4.21243	32847841	32847843	32847842	32847892		NA	rs59017557,rs75728498,rs77462805,rs77813053	4	HC	chr6_HCshore:32847410-32847986;chr6_ICshore:32847383-32847949	45	1	0	XY_NO	A_NO	32861952	32861953	-14110	LOC100294145	NR_037178	178903	cg09318162	39644342	39644342	cg09318162	cg09318162	39644342	CTAATTTTCAACTCACTTTATTCTTCTTTTTCAAAAATATTTTAAACRTC	NA		II			CCCCGACGCCAGACTCAAGCGGGGAAAAGCGGGCCTAGAGCTCCAGGGCGGGAGCGACGC[CG]ACGCCTAAAACATTCTTGAAAAAGAAGAATAAAGTGAGTTGAAAATCAGTCTGCCCTATT	37	6	32847842	TGATTTTCAACTCACTTTATTCTTCTTTTTCAAGAATGTTTTAGGCGTCG	6	32955820	F	rs77813053
cg02527886	1.73213	3.17815	5.92407	5.05119e-06	0.000951213	0.102175	4.20209	2968315	2968317	2968267	2968317		NA	rs41454944	1	IC	.;chr7_IC:2968077-2968712	0	1	1	XY_NO	A_NO	2883958	2883959	-84357	GNA12	AK295830	51489	cg02527886	18632498	50719310	cg02527886	cg02527886	18632498	ATAAAATCATTTCCCAAAAACTCAACAATAATTAACATAATACTACTACA	50719310	ATAAAATCGTTTCCCGAAAACTCGACGATAATTAACATAATACTACTACG	I	A	Red	TAGCGTCTGACGATGGAGTCGTTTCCCGGGGGCTCGGCGGTGATTGACATGATGCTGCTG[CG]GCTCCGGGGGGGCTGCTTCAGACACAGACACACACACGTTACGGGTGCATAAATATTACA	37	7	2968316	ATGGAGTCGTTTCCCGGGGGCTCGGCGGTGATTGACATGATGCTGCTGCG	7	2934842	R
cg15065591	1.35375	2.45886	5.92428	5.04857e-06	0.000951213	0.126919	4.20258	41278379	41278381	41278331	41278381		NA	rs11655505	1	HC	chr17_HCshore:41278108-41278811;chr17_ICshore:41277969-41279365	0	1	1	XY_NO	A_NO	41277599	41277600	781	NBR2	AK310868	279769	cg15065591	47782384	73796404	cg15065591	cg15065591	47782384	TCTTCTTAACAAAAACACAAAAAAACAAAACTAATTACTATCTTTATCCA	73796404	TCTTCTTAACGAAAACGCGAAAAAACGAAACTAATTACTATCTTTATCCG	I	C	Grn	GGTAAGAGCCAATCTTCTTGGCGAAAACGCGGAGAAACGGGACTAGTTACTGTCTTTGTC[CG]CCATGTTAGATTCACCCCACAGAGATAGCGGCAGAGCTGGCAGCGGACGGTCTTTGCATT	37	17	41278380	TCTTCTTGGCGAAAACGCGGAGAAACGGGACTAGTTACTGTCTTTGTCCG	17	38531906	R
cg15729404	1.17246	-2.10312	5.90346	5.30636e-06	0.000980074	0.1198	4.15524	133561613	133561615	133561564	133561614		NA		NA	ICshore	.;chr6_ICshore:133561567-133564720	0	1	0	XY_NO	A_NO	133561735	133561736	-121	EYA4	AK301950	290360	cg15729404	48770489	48770489	cg15729404	cg15729404	48770489	TTATTTATTCCRTCTACCTTTACTATATCCCCTAATTATAACATACACAC	NA		II			AAATTTATGGATTGTTTATTCCGTCTACCTTTGCTGTGTCCCCTGGTTGTGGCATACACA[CG]TGTGGGTATAAAATCGTAAATCCTATGTAGTCGCGTAGTGCATGCGCAGAAGGCTTAGAC	37	6	133561614	TGTTTATTCCGTCTACCTTTGCTGTGTCCCCTGGTTGTGGCATACACACG	6	133603307	R
cg07044859	-0.815177	-0.119018	-5.90167	5.32913e-06	0.000982539	-0.13847	4.15117	101282882	101282884	101282834	101282884		NA	rs77813346	1	ICshore	.;chr10_ICshore:101280959-101283629	0	1	1	XY_NO	A_NO	101286704	101286705	-3821	chromosome 10 open reading frame 139	DQ372721	137614	cg07044859	58648484	41720494	cg07044859	cg07044859	58648484	TTAAAAAAACACCTCCCTAAAACCAAATAACCATAAAATCATAATTCCCA	41720494	TTAAAAAAACGCCTCCCTAAAACCGAATAACCGTAAAATCATAATTCCCG	I	A	Red	AGGCGGGGTCACTTGGAAAAACGCCTCCCTGGGGCCGGATGGCCGTGGAGTCATGGTTCC[CG]GAGTCTGGCTGGGGCAGGACGTTGTCTCCAGCCCACCCAGGCGTGGAGCGGAGGCGTCCT	37	10	101282883	CGGGAACCATGACTCCACGGCCATCCGGCCCCAGGGAGGCGTTTTTCCAA	10	101272873	R
cg23871697	-0.802051	1.25284	-5.88924	5.49018e-06	0.00100643	-0.117617	4.12286	4801992	4801994	4801992	4802042		NA	rs1053753,rs6976790	2	ICshore	.;chr7_ICshore:4801682-4803169	0	1	1	XY_NO	A_NO	4815261	4815262	-13268	KIAA0415	AB007875	419650	cg23871697	74760436	74746502	cg23871697	cg23871697	74760436	ATATAATTACAACACCACTAAACTCCTCCACCCAAAACCTTTTAACCTCA	74746502	ATATAATTACAACACCACTAAACTCCTCCACCCGAAACCTTTTAACCTCG	I	A	Red	CACCACCACCCCAGCCACTGCCACCACCGCCTCTGCCTCCGCCTCTTCCACTGGAGAGCC[CG]AGGTCAAAAGGTCCCGGGTGGAGGAGCCCAGTGGTGCTGTAACCACACCGGCTGGAGTGA	37	7	4801993	GTGTGGTTACAGCACCACTGGGCTCCTCCACCCGGGACCTTTTGACCTCG	7	4768519	F	rs6976790
cg01319701	-1.19886	-2.42739	-5.8782	5.63719e-06	0.00102155	-0.108424	4.09774	749263	749265	749214	749264		NA		NA	LC	.;.	0	1	0	XY_NO	A_NO	749227	749228	-36	C20orf54	NM_033409	27553	cg01319701	51735363	51735363	cg01319701	cg01319701	51735363	CRAAATTCCCTCACAAAACTAAAACTTCCTTCCTCATACCTTCACTAAAC	NA		II			GTTCCCACACACGGAATTCCCTCACAGGGCTGGGACTTCCTTCCTCATACCTTCACTGAG[CG]AACCCAATGCTCAGTGGCCTTTCTGGTCACCTCCTTTTCCTCTCTGGGAGGAGCCACTCC	37	20	749264	CGCTCAGTGAAGGTATGAGGAAGGAAGTCCCAGCCCTGTGAGGGAATTCC	20	697264	R
cg12860686	0.776503	-0.624383	5.87213	5.71977e-06	0.00102993	0.12701	4.08391	2753875	2753877	2753827	2753877		NA		NA	ICshore	.;chr5_ICshore:2748196-2753922	0	1	1	XY_NO	A_NO	2752261	2752262	1615	C5orf38	NM_178569	238359	cg12860686	14627310	16679371	cg12860686	cg12860686	14627310	AAAAAACAACCAAATTAAACAAACCATCAACAATCTACAACATTTTTACA	16679371	AAAAAACAACCGAATTAAACAAACCGTCGACAATCTACGACATTTTTACG	I	C	Grn	ACAGAGAGAGAGAGAAAGCAGCCGGGTTGGGCAAGCCGTCGACAGTCTGCGACATTTTTG[CG]CTTCCTGGGAGGGAATTCCTCCAAGAAGAGGGGTAAATGAGAGGCCCACACGCTGGATGG	37	5	2753876	AGAAAGCAGCCGGGTTGGGCAAGCCGTCGACAGTCTGCGACATTTTTGCG	5	2806876	R
cg02869559	1.18233	-0.336484	5.86398	5.83266e-06	0.00104299	0.195907	4.06532	36259066	36259068	36259066	36259116		NA	rs2843956	1	HC	chr21_HCshore:36258935-36259756;chr21_ICshore:36258782-36259758	0	1	1	XY_NO	A_NO	36260986	36260987	1920	RUNX1	NM_001122607	58320	cg02869559	72636430	10792359	cg02869559	cg02869559	72636430	AAAAAACAAACAAAAACCAACAAAACCAAAAAAAATCCACAAAAACAACA	10792359	AAAAAACAAACGAAAACCGACGAAACCGAAAAAAATCCGCGAAAACAACG	I	A	Red	AGGAAGACCGACCCGGGGCTGCGGGGGCCCCTTTCCAGAATCCGGCCCCGCCCGCCTGGC[CG]CTGCCCTCGCGGATCTCCCCCGGCCTCGCCGGCCTCCGCCTGTCCTCCCACCACCCTCTC	37	21	36259067	GGAGGACAGGCGGAGGCCGGCGAGGCCGGGGGAGATCCGCGAGGGCAGCG	21	35180937	F	rs2843956
cg13040392	0.86666	1.32039	5.85251	5.99529e-06	0.00105988	0.119789	4.03917	136075392	136075394	136075343	136075393		NA		NA	HC	chr9_HCshore:136075297-136076055;chr9_ICshore:136074404-136076432	0	1	0	XY_NO	A_NO	136084627	136084628	9235	OBP2B	AJ251028	241029	cg13040392	50785341	50785341	cg13040392	cg13040392	50785341	AATAAAAAAACTTCCTCCAAAATTCTCTACAAAAAATAAACAAAACRTCC	NA		II			AGGAGGCTGGGGATAGAAGGGCTTCCTCCAGGATTCTCTGCAGGAGATGAGCAAAACGTC[CG]CAGAGCCAGTGACTGCGGGACCCACGACAATCTCAGGTCACGCCTGCCGGGAGAAGCAGC	37	9	136075393	CGGACGTTTTGCTCATCTCCTGCAGAGAATCCTGGAGGAAGCCCTTCTAT	9	135065214	R
cg14982276	0.954855	-1.20208	5.84729	6.07077e-06	0.00106527	0.137568	4.02728	42880581	42880583	42880581	42880631		NA	rs4283504,rs76833541	2	ICshore	.;chr21_ICshore:42878608-42880827	0	1	1	XY_NO	A_NO	42880084	42880085	-497	TMPRSS2	NM_005656	278331	cg14982276	31608302	11679402	cg14982276	cg14982276	31608302	AACACTTTCCACCAAACACTAATAAAAACCAAAAAATACCAACCTAAACA	11679402	AACACTTTCCACCGAACGCTAATAAAAACCAAAAAATACCAACCTAAACG	I	A	Red	TGCTGGCCCAAGCACGAGTGGCGGGGACACAGCGCCGGACGCCCAAGACCCTCCCCAGTC[CG]CCTAGGCTGGCATTTCTTGGCCCCCACCAGCGTCCGGTGGAAAGTGCTCCCCCGGATGGT	37	21	42880582	CGCCTAGGCTGGCATTTCTTGGCCCCCACCAGCGTCCGGTGGAAAGTGCT	21	41802452	F	rs76833541
cg10894512	1.18331	1.55375	5.84044	6.17144e-06	0.00107366	0.154576	4.01163	90712477	90712479	90712478	90712528		NA		NA	LC	.;.	0	1	0	XY_NO	A_NO	90712579	90712580	102	ACTA2	AK300353	206131	cg10894512	61612315	61612315	cg10894512	cg10894512	61612315	ACACCACCCAATATAAAACAACCCAACCAAACACTATCAAAATAAATAAC	NA		II			CTTATTATACCGGGTAATTAAAAGAGCCACTGGAATCTATAAGTCACATCCTTGGCCTGG[CG]CCACTTACCCTGACAGTGCTTGGCTGGGCTGCTCCACACTGGGTGGTGTTCAGGGAAGCT	37	10	90712478	CACCACCCAGTGTGGAGCAGCCCAGCCAAGCACTGTCAGGGTAAGTGGCG	10	90702458	F
cg12623302	1.03583	-0.592938	5.83691	6.2238e-06	0.00107838	0.167736	4.0036	28058801	28058803	28058752	28058802		NA		NA	IC	.;chr6_IC:28058637-28059346	0	1	0	XY_NO	A_NO	28058928	28058929	-126	ZSCAN12P1	NR_024063	234731	cg12623302	64670476	64670476	cg12623302	cg12623302	64670476	TAATCCACCAACATTTCAAAATCTTATAAAAAACTACRACCCRCTAAAAC	NA		II			TTCTAGAAGATTAATCCACCAACATTTCAAAATCTTGTAAGGAGCTGCGACCCGCTAGGA[CG]GGAGCCTACTGCGCCCTCAAACCCCGCGGCGGCTCCCTCCCCGGAGGGGGCGCGTGAGGC	37	6	28058802	AATCCACCAACATTTCAAAATCTTGTAAGGAGCTGCGACCCGCTAGGACG	6	28166781	R
cg23904955	-0.767427	0.482865	-5.81201	6.60734e-06	0.0011209	-0.12719	3.94672	101282758	101282760	101282710	101282760		NA		NA	ICshore	.;chr10_ICshore:101280959-101283629	0	1	1	XY_NO	A_NO	101286704	101286705	-3945	chromosome 10 open reading frame 139	DQ372721	420219	cg23904955	47655507	32731371	cg23904955	cg23904955	47655507	ACAATAAACTCCCAACAAACCCTACTCTAACATCAAAATTACAAATACCA	32731371	ACAATAAACTCCCAACGAACCCTACTCTAACGTCGAAATTACAAATACCG	I	C	Grn	CCCAGGGACCCAGCAGTGGGCTCCCAGCGGGCCCTGCTCTGGCGTCGGGGTTGCAGATAC[CG]CCCAGGAGGAGGCGAGCGAGGCCTCCGGGACAATAGGTCAACCCTGCGGGGGTCGCGGGG	37	10	101282759	GCAGTGGGCTCCCAGCGGGCCCTGCTCTGGCGTCGGGGTTGCAGATACCG	10	101272749	R
cg18998365	1.32098	0.536176	5.8109	6.62502e-06	0.00112317	0.210996	3.94418	142781531	142781533	142781532	142781582		NA	rs10482616	1	LC	.;.	0	1	0	XY_NO	A_NO	142782301	142782302	770	NR3C1	AJ877169	344084	cg18998365	32612300	32612300	cg18998365	cg18998365	32612300	TACCTTTTATTAAACRAAATTTAACTATAATATCCCAAATACRCTTCTCC	NA		II			TCAAGAGAGTAAGACTGTTAGTATATCGTTAATCAGGGTGTTTTAAGAGATGGGCTAAGA[CG]GAGAAGCGCATTTGGGACACTATAGTCAAATCCCGTCCAATAAAAGGTAACTTTTCCTAT	37	5	142781532	CGGAGAAGCGCATTTGGGACACTATAGTCAAATCCCGTCCAATAAAAGGT	5	142761725	F	rs10482616
cg01899542	0.7628	0.699481	5.80105	6.78363e-06	0.00113954	0.122161	3.92168	49732223	49732225	49732175	49732225		NA		NA	IC	.;chr16_IC:49731538-49733520	0	1	1	XY_NO	A_NO	49698135	49698136	-34088	ZNF423	AK304829	38903	cg01899542	38741393	60688417	cg01899542	cg01899542	38741393	CAAAACAAAAAAAACATATACTAATTATCTAAATATACAACCTACTCACA	60688417	CGAAACAAAAAAAACATATACTAATTATCTAAATATACAACCTACTCACG	I	A	Red	GCTCCCGCCCCCCGAAGCAAGGAGGGCATGTGCTGATTATCTGAGTGTGCAGCCTGCTCA[CG]GGGCATCCTGGGCTCTAAGAATGCCAGGGGGTTAGAAACTGGGGAGGGGTGGGGGAATTA	37	16	49732224	CGAAGCAAGGAGGGCATGTGCTGATTATCTGAGTGTGCAGCCTGCTCACG	16	48289725	R
cg04972979	-1.06036	-1.83531	-5.792	6.93281e-06	0.00115304	-0.121186	3.90098	749147	749149	749098	749148		NA		NA	IC	.;chr20_IC:748938-749233	0	1	0	XY_NO	A_NO	749227	749228	80	C20orf54	AK291706	99181	cg04972979	16672360	16672360	cg04972979	cg04972979	16672360	ACAATCTTTAACTCCATACTTCTTCCTTCTAATACAAAACAAAAATATCC	NA		II			CAGTTCACGCTGCAGTCTTTAACTCCATACTTCTTCCTTCTAGTACAAAGCAGGAGTGTC[CG]TTGTGGCCACGCCTCACCCAGGAAACTCCTGAATCCTGGCAGCTCCTCCCCACGGTTCCC	37	20	749148	CGGACACTCCTGCTTTGTACTAGAAGGAAGAAGTATGGAGTTAAAGACTG	20	697148	R
cg01620208	0.862764	1.3596	5.74977	7.67447e-06	0.00122362	0.117563	3.8043	142311009	142311011	142310960	142311010		NA		NA	IC	.;chr8_IC:142310871-142311223	0	1	0	XY_NO	A_NO	142350647	142350648	-39637	LOC731779	NR_024441	33512	cg01620208	46668344	46668344	cg01620208	cg01620208	46668344	AACAATTAAATAATAAAACTTAACATAAAACAACACRAACCCCRTAACTC	NA		II			TTTAGAAAACAGGCAATTAAATAGTAAAGCTTAACATGGAGCAGCACGGACCCCGTGACT[CG]ACGAAGTGGCGTGGACCTTACCCGTGGACCAAGTGTGCGAACACAGCACAGCAAGCGCCC	37	8	142311010	GCAATTAAATAGTAAAGCTTAACATGGAGCAGCACGGACCCCGTGACTCG	8	142380192	R
cg09739413	0.844878	0.61671	5.74161	7.8268e-06	0.00123756	0.135754	3.7856	32729497	32729499	32729497	32729547		NA		NA	HC	chr6_HCshore:32729223-32729989;chr6_ICshore:32728842-32730129	0	1	1	XY_NO	A_NO	32731329	32731330	1832	HLA-DQB2	AK098007	186156	cg09739413	11794350	72705319	cg09739413	cg09739413	11794350	TCAAAAACTAAAACAACTATAAAAACTTCTTAAAACAAAAACAAACCACA	72705319	TCGAAAACTAAAACAACTATAAAAACTTCTTAAAACAAAAACGAACCGCG	I	A	Red	TTGCCGCTGCAAGGTCGTGCGCAGCTCCGCCTCGTAGTTGTGTCTGCACACCTTGTCCAC[CG]CGGCCCGCTCCTGCTCCAAGAAGTCCTTATAGTTGTTCCAGTCCTCGATGCTCCGCCCCA	37	6	32729498	CGCGGCCCGCTCCTGCTCCAAGAAGTCCTTATAGTTGTTCCAGTCCTCGA	6	32837476	F
cg21553145	1.19697	-1.21507	5.72862	8.07572e-06	0.00126149	0.168512	3.75581	145578112	145578114	145578112	145578162		NA		NA	HC	chr8_HCshore:145577184-145578159;chr8_ICshore:145576965-145578671	0	1	1	XY_NO	A_NO	145578573	145578574	461	C8ORFK29	NM_001252404	383796	cg21553145	19659452	52676440	cg21553145	cg21553145	19659452	ACCAAAACCCTAAATAAAACCAACCAATACTCCTAAAAACAAAAAAACCA	52676440	ACCAAAACCCTAAATAAAACCGACCGATACTCCTAAAAACGAAAAAACCG	I	C	Grn	CAAGGCTTGGCCCGGACTAGCTGGGTCCGCGCAGGGCTCGCGGAGGCGACGTCTCGCCTG[CG]GCCTCTCCGTCCCCAGGAGCACCGGCCGGCCCCACCCAGGGCCCTGGCCCTGCCTCTGCC	37	8	145578113	CGGCCTCTCCGTCCCCAGGAGCACCGGCCGGCCCCACCCAGGGCCCTGGC	8	145548921	F
cg13223107	1.04349	-1.77237	5.72427	8.16083e-06	0.00126811	0.129151	3.74583	50810714	50810716	50810714	50810764		NA		NA	HC	chr6_HCshore:50810468-50810977;chr6_ICshore:50810338-50811147	0	1	1	XY_NO	A_NO	50786438	50786439	24277	TFAP2B	NM_003221	243862	cg13223107	68603309	70659500	cg13223107	cg13223107	68603309	ATCATTATCATTAACATTAAAAAAAAAACACTCACACAAACCCAAAAACA	70659500	ATCGTTATCATTAACATTAAAAAAAAAACGCTCACACAAACCCAAAAACG	I	C	Grn	GCGCTGGGAAAGGAAACAGAGCGGAATCGCCCACATTAGCCTCGCTCTTCGGTGACCCGG[CG]CCTCTGGGCTTGTGTGAGCGTCTCCTTTCTAATGCCAATGACAACGACACTGAGGGTGAT	37	6	50810715	GTCGTTGTCATTGGCATTAGAAAGGAGACGCTCACACAAGCCCAGAGGCG	6	50918674	F
cg03853208	-1.0554	-1.42759	-5.7193	8.25921e-06	0.0012767	-0.145213	3.73443	25989762	25989764	25989763	25989813		NA		NA	ICshore	.;chr7_ICshore:25989344-25991869	0	1	0	XY_NO	A_NO	25989605	25989606	-157	MIR148A	NR_029597	77648	cg03853208	17628361	17628361	cg03853208	cg03853208	17628361	TCRAACTATTAAAACACCATTTCTATTAAACATTTACTCCTACTAACTAC	NA		II			CAATTTAGTTCAGGATGCGACCGATAATGGAACGGGTCATTAATTATGGAAAGTTACTGC[CG]CAGTCAGCAGGAGCAAATGCCCAACAGAAATGGTGTTTTAACAGCCCGATTCGACAAATT	37	7	25989763	CGGGCTGTTAAAACACCATTTCTGTTGGGCATTTGCTCCTGCTGACTGCG	7	25956288	F
cg17083494	0.918305	-0.389798	5.71149	8.4163e-06	0.00129015	0.152795	3.7165	96654831	96654833	96654832	96654882		NA		NA	LC	.;.	0	1	0	XY_NO	A_NO	96654142	96654143	-689	DLX5	AK297614	313166	cg17083494	64745404	64745404	cg17083494	cg17083494	64745404	AAAATCATTATAAAAACTTTAAACTACAAAAACTCTCCCTACCATTCACC	NA		II			GAGTATCTCCCGGACGCGGGCTGGACAGGAATGCCCAAGAAGGCACAATGTCCATTAAGC[CG]GTGAATGGCAGGGAGAGTTCCTGCAGCCCAAAGTCCTTATAATGACTTTTAAAAATTACT	37	7	96654832	AAGTCATTATAAGGACTTTGGGCTGCAGGAACTCTCCCTGCCATTCACCG	7	96492768	F
cg00404280	-1.36329	0.60137	-5.71048	8.43685e-06	0.00129154	-0.215904	3.71418	144631886	144631888	144631886	144631936		NA		NA	IC	.;chr8_IC:144631672-144632097	0	1	1	XY_NO	A_NO	144635556	144635557	-3669	GSDMD	NM_001166237	8549	cg00404280	52642494	17605427	cg00404280	cg00404280	52642494	CCCAATAAAAAAAACAACCACAAAACAACCTAACCAAAATATACAATACA	17605427	CCCGATAAAAAAAACGACCACGAAACAACCTAACCAAAATATACAATACG	I	C	Grn	TTGGCGGGAAGCAGAGTCACCTAAACCGCCTGCTGTGCACACCGGTGTTCGGAAGGGCAG[CG]CACTGCACATCCTGGCCAGGCTGCTTCGTGGCCGTCTCTCCCACCGGGGTCTGCAGGTGC	37	8	144631887	CCCGGTGGGAGAGACGGCCACGAAGCAGCCTGGCCAGGATGTGCAGTGCG	8	144703030	F
cg11222127	1.04818	-2.13298	5.70889	8.46919e-06	0.00129155	0.113737	3.71054	113905209	113905211	113905210	113905260		NA		NA	HC	chr12_HCshore:113904587-113906540;chr12_ICshore:113904418-113906538	0	1	0	XY_NO	A_NO	113909876	113909877	4667	LHX5	NM_022363	211553	cg11222127	27759304	27759304	cg11222127	cg11222127	27759304	AATCCTAAATTCACAACCCCCTCCTCTATCCCAAATATAATTTCAAAACC	NA		II			AAGGCGTGCCTCCGGGCGCCTAGGGCGCTCAGCTGTTTCATCCGGCGTTCTTTGGACCGT[CG]GTTCTGAAACCACACCTGGGACAGAGGAGGGGGCTGTGAACCCAGGATCAGGAGTGTCCT	37	12	113905210	CGGTTCTGAAACCACACCTGGGACAGAGGAGGGGGCTGTGAACCCAGGAT	12	112389593	F
cg14288848	1.41355	-1.2861	5.70303	8.58982e-06	0.0013026	0.196946	3.69708	33282872	33282874	33282823	33282873		NA		NA	HC	chr6_HCshore:33282848-33283357;chr6_ICshore:33282687-33283502	0	1	0	XY_NO	A_NO	33282163	33282164	-709	TAPBP	AF067286	265515	cg14288848	31803302	31803302	cg14288848	cg14288848	31803302	CCACCTTATAAACTCTAAATAAAAACCAAACACRTCTACTAAACRAAAAC	NA		II			GAAGCCCATCTCCACCTTGTGGACTCTGGGTGGGGACCAGACACGTCTGCTGGACGGGGG[CG]TGGCCGCACTCGCTTCGTCGCCGCTGCCCCCGCCCACTCCGGGAGACTCTCTCTTGGACG	37	6	33282873	CGCCCCCGTCCAGCAGACGTGTCTGGTCCCCACCCAGAGTCCACAAGGTG	6	33390851	R
cg21903646	0.922072	-0.437005	5.69769	8.70128e-06	0.00131119	0.154423	3.68481	28447114	28447116	28447066	28447116		NA		NA	IC	.;chr6_IC:28446758-28447295	0	1	1	XY_NO	A_NO	28446480	28446481	-634	TRNA_Leu	.	389050	cg21903646	42616369	58643484	cg21903646	cg21903646	42616369	ACAAAATATCACATCCTCTCCAAACCCTAACAAAATATATCACCTACTCA	58643484	ACGAAATATCACATCCTCTCCGAACCCTAACAAAATATATCGCCTACTCG	I	C	Grn	TTTGTATTTGGTGCGGAGTATCACATCCTCTCCGGACCCTAACAGGATGTGTCGCCTGCT[CG]CTCCAACCCCACAAACGCCGTCTGGGCTGGCACTCCGACTTCTTCTTCCCTGTTGCAGCC	37	6	28447115	GCGGAGTATCACATCCTCTCCGGACCCTAACAGGATGTGTCGCCTGCTCG	6	28555094	R
cg22711741	1.58994	2.49426	5.68234	9.02964e-06	0.00134354	0.139973	3.64956	57742443	57742445	57742443	57742493		NA	rs11084490,rs58264281	2	HC	chr19_HCshore:57741944-57742534;chr19_ICshore:57741385-57742656	0	1	1	XY_NO	A_NO	57742427	57742428	17	AURKC	NM_001015878	400875	cg22711741	49641506	13649490	cg22711741	cg22711741	49641506	TACAACCTCACTAATATCTCACTACTACACAAACTTCAAAATCCACAACA	13649490	TACAACCTCACTAATATCTCACTACTACACAAACTTCGAAATCCGCGACG	I	T	Red	CCTCTCTGAGCGGTTGGTGCCGGGTATAAAAGAAGGCCGCGCAGCCACGGCTGCTCACGA[CG]CCGCGGATCCCGAAGCCTGTGTAGCAGTGAGACATCAGTGAGGCTGCAGGACGAGCAGGA	37	19	57742444	CGCCGCGGATCCCGAAGCCTGTGTAGCAGTGAGACATCAGTGAGGCTGCA	19	62434256	F	rs11084490
cg26695758	1.29314	1.22995	5.68091	9.06095e-06	0.00134664	0.178691	3.64626	32063606	32063608	32063606	32063656		NA		NA	ICshore	.;chr6_ICshore:32063377-32065145	0	1	1	XY_NO	A_NO	32077150	32077151	13544	TNXB	NM_019105	465859	cg26695758	15643445	63662323	cg26695758	cg26695758	15643445	ACATAAACAATATATACAAAAAATATACCTATACCACATAAACTATAACA	63662323	ACGTAAACGATATATACAAAAAATATACCTATACCACGTAAACTATAACG	I	A	Red	GGGGCCCGCAGCCTCCAGGGCAGGCGCTGGCTGGAGGCTCTTCCTGCCCGCAGTCCTCAC[CG]CCATAGCCCACGTGGCACAGGCACACTCCTTGCACACACCGCCCACGTCCCCGGCAGTCA	37	6	32063607	CGCCATAGCCCACGTGGCACAGGCACACTCCTTGCACACACCGCCCACGT	6	32171585	F
cg01603973	0.765569	-1.06142	5.67407	9.21182e-06	0.00136433	0.115323	3.63054	33672920	33672922	33672871	33672921		NA	rs77481235,rs77507305	2	IC	.;chr17_IC:33672389-33674179	0	1	0	XY_NO	A_NO	33700719	33700720	27799	SLFN11	NM_001104589	33177	cg01603973	67614457	67614457	cg01603973	cg01603973	67614457	AAAAAACRCRAAACTATCTTCAAAACCCTCAAAAATAATTTAAATTCTCC	NA		II			CAGAGAAAAAAAAAAGACGCGGAACTGTCTTCAGGGCCCTCAGAAGTGGTTTAAATTCTC[CG]CAAGGAAACCGAGGCGGGTACTGAGGTCGGTCTCGCCCTTTCCAGGGCGCGCAGTGAGGT	37	17	33672921	CGGAGAATTTAAACCACTTCTGAGGGCCCTGAAGACAGTTCCGCGTCTTT	17	30697034	R
cg11529738	0.825528	1.3216	5.67248	9.24743e-06	0.00136698	0.116596	3.62687	41278424	41278426	41278375	41278425		NA	rs11655505	1	HC	chr17_HCshore:41278108-41278811;chr17_ICshore:41277969-41279365	0	1	0	XY_NO	A_NO	41277599	41277600	826	NBR2	AK310868	216483	cg11529738	10731393	10731393	cg11529738	cg11529738	10731393	TATCCRCCATATTAAATTCACCCCACAAAAATAACRACAAAACTAACAAC	NA		II			GTTACTGTCTTTGTCCGCCATGTTAGATTCACCCCACAGAGATAGCGGCAGAGCTGGCAG[CG]GACGGTCTTTGCATTGCCGCCTCCCCAGGGGGCGGGAAGCTGGTAAGGAAGCAGCCTGGG	37	17	41278425	CGCTGCCAGCTCTGCCGCTATCTCTGTGGGGTGAATCTAACATGGCGGAC	17	38531951	R
cg15265085	1.4229	-1.4447	5.64218	9.95003e-06	0.0014386	0.191643	3.55717	32064587	32064589	32064587	32064637		NA		NA	HC	chr6_HCshore:32063619-32064994;chr6_ICshore:32063377-32065145	0	1	1	XY_NO	A_NO	32077150	32077151	12563	TNXB	NM_019105	282959	cg15265085	43786504	30712484	cg15265085	cg15265085	43786504	CTACACTAACAAAAACTATAATACACAAAACTACCCCTAAAACTATAACA	30712484	CTACACTAACGAAAACTATAATACGCGAAACTACCCCTAAAACTATAACG	I	A	Red	AGTCCTCGCCTGTGTACCCGGGCCAGCACACGCAGCGGCCGTCCACGCAGCGCCCGCCCT[CG]CCACAGTCCCAGGGGCAGCTCCGCGTACCACAGTCCTCGCCAGTGTAGCCGGGGTCACAC	37	6	32064588	CGCCACAGTCCCAGGGGCAGCTCCGCGTACCACAGTCCTCGCCAGTGTAG	6	32172566	F
cg00421848	0.879469	-0.589522	5.63402	1.01484e-05	0.00145931	0.142504	3.53838	35832163	35832165	35832114	35832164		NA		NA	ICshore	.;chr21_ICshore:35831536-35832690	0	1	0	XY_NO	A_NO	35831901	35831902	-262	KCNE1	NM_001127669	8945	cg00421848	21736499	21736499	cg00421848	cg00421848	21736499	TAAATCCTATCRAAAAAACTCAAAACCRACAAAAAATTTACATTAAAATC	NA		II			GGGAAGCGTTTTAGATCCTGTCGGAGAGGCTCAAGGCCGGCAGAAGGTTTGCATTAGGAT[CG]AGAAAGCCGACCAACGGACAGATCTACCTACCTTCCTGCGGGAGTTTGAGGTTGCCAGGG	37	21	35832164	AGATCCTGTCGGAGAGGCTCAAGGCCGGCAGAAGGTTTGCATTAGGATCG	21	34754034	R
cg24750391	0.683814	-1.13403	5.61766	1.05583e-05	0.0014979	0.102804	3.50069	95026210	95026212	95026211	95026261		NA	rs11764079	1	HC	chr7_HCshore:95025239-95026349;chr7_ICshore:95025115-95026391	8	1	0	XY_NO	A_NO	95025686	95025687	-524	PON1	AK301772	434256	cg24750391	50700459	50700459	cg24750391	cg24750391	50700459	ATTTCCTTCTCCCRTTAACTATAAAAACAAACRCAACTATTCACAAATCC	NA		II			TTGGGGCACGGGAACCTGTCTCCTGACCTTCGTGCCTTACCTCGGAGTGTGCTGCCCAGA[CG]GACTTGTGAATAGCTGCGTCTGTCCCCATAGTTAACGGGAGAAGGAAACACCAGGAGAAA	37	7	95026211	CGGACTTGTGAATAGCTGCGTCTGTCCCCATAGTTAACGGGAGAAGGAAA	7	94864147	F	rs11764079
cg13286614	0.848406	-0.501117	5.61514	1.0623e-05	0.00150179	0.139662	3.49488	96655500	96655502	96655451	96655501		NA		NA	IC	.;chr7_IC:96655354-96656256	0	1	0	XY_NO	A_NO	96654142	96654143	-1358	DLX5	AK297614	244878	cg13286614	35790357	35790357	cg13286614	cg13286614	35790357	AAATCCTAATTTAAAACCTTCCTACATCTTCCTTTACRAAATCCAAAACC	NA		II			CTCCGCGGACTAGATCCTGATTTGGGGCCTTCCTACATCTTCCTTTACGGGGTCCAAGAC[CG]GCAATCTGGGAGTTCCACAGGCTATCTAGGGTTATCTGGCCTCCCCTCCGTTTTCCCTCC	37	7	96655501	GATCCTGATTTGGGGCCTTCCTACATCTTCCTTTACGGGGTCCAAGACCG	7	96493437	R
cg22277636	-1.20995	-2.50297	-5.61333	1.06695e-05	0.00150616	-0.103641	3.49071	218621319	218621321	218621319	218621369		NA		NA	IC	.;chr2_IC:218621031-218621597	0	1	1	XY_NO	A_NO	218621315	218621316	-4	DIRC3	NR_026597	394505	cg22277636	39738338	22789424	cg22277636	cg22277636	39738338	AAAAACCCATACAAAACATACATACATAAAAACACATAAAAACCATACCA	22789424	AAAAACCCATACGAAACATACGTACGTAAAAACACGTAAAAACCGTACCG	I	A	Red	TAGGCACCTGGACACATATGCGTGTGCACGCACGCAAGGCCGCGCACGCTGGGCTCTGGC[CG]GCACGGCCCTCACGTGCCCTCACGCACGTATGCCCCGCATGGGTTCCCCCAGCGAGCTAT	37	2	218621320	GGGAACCCATGCGGGGCATACGTGCGTGAGGGCACGTGAGGGCCGTGCCG	2	218329565	F
cg10890302	1.36859	-0.782485	5.60232	1.0958e-05	0.00153308	0.214137	3.46531	32064245	32064247	32064245	32064295		NA	rs56250504	1	HC	chr6_HCshore:32063619-32064994;chr6_ICshore:32063377-32065145	0	1	1	XY_NO	A_NO	32077150	32077151	12905	TNXB	NM_019105	206066	cg10890302	60613476	50765360	cg10890302	cg10890302	60613476	CAAAAACAACATATATATTTACAATACAAACTACAACAACAAAAACTACA	50765360	CGAAAACGACGTATATATTTACAATACGAACTACAACGACGAAAACTACG	I	A	Red	TGCAGCGGCCACTCTCACAGCGGCCCCGGCCACGACAGTCCCCAGGACAGCTGCGCACAC[CG]CAGTCCTCGCCGCTGTAGCCCGCATTGCAAACACACACGCCGTTCTCGCAGCGCCCGCGA	37	6	32064246	CGAGAACGGCGTGTGTGTTTGCAATGCGGGCTACAGCGGCGAGGACTGCG	6	32172224	F	rs56250504
cg02357751	1.04147	-0.426492	5.59685	1.11041e-05	0.00154599	0.172858	3.45271	19710879	19710881	19710831	19710881		NA		NA	HC	chr22_HCshore:19710455-19712289;chr22_ICshore:19708979-19715508	0	1	1	XY_NO	A_NO	19705991	19705992	4889	GP1BB	NR_037612	48157	cg02357751	65773429	47784491	cg02357751	cg02357751	65773429	TAATAAACATCACAACAAATATCCAAATACTCCATATACCCCTAAAAACA	47784491	TAATAAACGTCGCAACGAATATCCGAATACTCCGTATACCCCTAAAAACG	I	A	Red	GGAGAACAATGTTGGTGAACGTCGCAGCGGGTGTCCGAGTGCTCCGTGTGCCCCTGAGAG[CG]GGTGGGAGCGGAAGCCTGAGCGGCCTGCGGCCTCCGGCGATAGTGTGCTATCTGCCGCTG	37	22	19710880	TGGTGAACGTCGCAGCGGGTGTCCGAGTGCTCCGTGTGCCCCTGAGAGCG	22	18090880	R
cg26254045	1.43227	-1.13983	5.59071	1.12705e-05	0.00155959	0.200403	3.43854	38886657	38886659	38886657	38886707		NA		NA	HC	chr19_HCshore:38885970-38887119;chr19_ICshore:38885947-38886987	50	1	1	XY_NO	A_NO	38880938	38880939	5720	SPRED3	NM_001042522	458052	cg26254045	51660447	67768394	cg26254045	cg26254045	51660447	AAACACATAACAACAAAAACAAAACACTACCAAAAAAAACACAACCAACA	67768394	AAACGCGTAACAACAAAAACAAAACACTACCAAAAAAAACGCGACCAACG	I	C	Grn	ACTTCTCGGACCCGTGCGCCTGCGAGCCGGGCCACCCGCGCCCCGCCGCGCGCTGGGCCG[CG]CTGGCCGCGCTCTCCCTGGCAGTGCCCTGCCTCTGCTGCTACGCGCCCCTGCGCGCGTGC	37	19	38886658	GGGCGCGTAGCAGCAGAGGCAGGGCACTGCCAGGGAGAGCGCGGCCAGCG	19	43578498	F
cg19951006	-1.112	-0.457426	-5.58599	1.14002e-05	0.00156741	-0.181354	3.42765	56732614	56732616	56732615	56732665		NA	rs59094153	1	LC	.;.	0	1	0	XY_NO	A_NO	56732662	56732663	-47	IL23A	NM_016584	359439	cg19951006	39718407	39718407	cg19951006	cg19951006	39718407	TTTTCTCCCTTTATCTCTAAATCTTTTAAAATCCCTACATTATAAAACCC	NA		II			AGGGGGATGATGCAGGGAGGGGAATCCCACCTGCTGTGAGTCACCTGCTGGTATAAAGGG[CG]GGCCTTACAATGCAGGGACCTTAAAAGACTCAGAGACAAAGGGAGAAAAACAACAGGAAG	37	12	56732615	CGGGCCTTACAATGCAGGGACCTTAAAAGACTCAGAGACAAAGGGAGAAA	12	55018882	F	rs59094153
cg08873792	0.809907	0.8786	5.57966	1.15765e-05	0.00158318	0.125657	3.41304	32847810	32847812	32847762	32847812		NA		NA	HC	chr6_HCshore:32847410-32847986;chr6_ICshore:32847383-32847949	0	1	1	XY_NO	A_NO	32861952	32861953	-14141	LOC100294145	NR_037178	171230	cg08873792	25662332	17611348	cg08873792	cg08873792	25662332	AATTATCAAAACACAATAACCCCAACACCAAACTCAAACAAAAAAAAACA	17611348	GATTATCAAAACACAATAACCCCGACGCCAAACTCAAACGAAAAAAAACG	I	A	Red	GGGTACCGGAGCGGTTGTCAAGACACAATGACCCCGACGCCAGACTCAAGCGGGGAAAAG[CG]GGCCTAGAGCTCCAGGGCGGGAGCGACGCCGACGCCTAAAACATTCTTGAAAAAGAAGAA	37	6	32847811	GGTTGTCAAGACACAATGACCCCGACGCCAGACTCAAGCGGGGAAAAGCG	6	32955789	R
cg24082680	1.48015	-0.522901	5.57632	1.16707e-05	0.00159211	0.232057	3.40532	63249198	63249200	63249199	63249249		NA		NA	ICshore	.;chr1_ICshore:63248541-63250202	14	1	0	XY_NO	A_NO	63249776	63249777	-577	ATG4C	NM_032852	423369	cg24082680	51756305	51756305	cg24082680	cg24082680	51756305	TCAAATTATTTTCAAACATTAAAACACAAAACAATCRAACRCRATAATTC	NA		II			AACTCCCAACCTCAAGCGATCCACCCGCCTCGGCCTCCCAAAGTGCTGGGATTACAGACG[CG]AACCACCGCGCCCGACTGTCCTGTGTTTTAATGCTTGAAAATAATCTGAATATGGAAAAT	37	1	63249199	CAGATTATTTTCAAGCATTAAAACACAGGACAGTCGGGCGCGGTGGTTCG	1	63021787	F
cg12584458	1.19012	0.18758	5.55919	1.21659e-05	0.00163536	0.19694	3.36576	28447106	28447108	28447057	28447107		NA		NA	IC	.;chr6_IC:28446758-28447295	0	1	0	XY_NO	A_NO	28446480	28446481	-626	TRNA_Leu	.	233995	cg12584458	57650507	57650507	cg12584458	cg12584458	57650507	ATATTTAATACRAAATATCACATCCTCTCCRAACCCTAACAAAATATATC	NA		II			AGGACCAGTTTGTATTTGGTGCGGAGTATCACATCCTCTCCGGACCCTAACAGGATGTGT[CG]CCTGCTCGCTCCAACCCCACAAACGCCGTCTGGGCTGGCACTCCGACTTCTTCTTCCCTG	37	6	28447107	TATTTGGTGCGGAGTATCACATCCTCTCCGGACCCTAACAGGATGTGTCG	6	28555086	R
cg19774868	-1.69879	-1.45153	-5.55496	1.22913e-05	0.00164759	-0.210197	3.35599	77905407	77905409	77905359	77905409		NA		NA	HC	HCshore:77905027-77905890;ICshore:77904993-77907177	0	1	1	XY_NO	A_NO	77905806	77905807	-398	LOC100130522	NR_028340	356391	cg19774868	13756307	40789342	cg19774868	cg19774868	13756307	TAAAACATACTAAAAACATCTACAATAACAACACAACCAACAACCACACA	40789342	TAAAACGTACTAAAAACGTCTACAATAACAACGCAACCAACAACCACGCG	I	A	Red	GTGCGTGCGTTTTAAAGCGTGCTGGAAACGTCTACAATGGCAGCGCAGCCAGCAGCCACG[CG]GCCTTGGCCACCCCCGAGCTCACGGCCGCAGCTCGGCCCGGGCCCCCTGGACGTCCGCCC	37	18	77905408	TAAAGCGTGCTGGAAACGTCTACAATGGCAGCGCAGCCAGCAGCCACGCG	18	76006399	R
cg01569346	0.721362	-0.233763	5.55063	1.24213e-05	0.00165469	0.122983	3.34597	32064147	32064149	32064147	32064197		NA	rs35055471,rs76156983	2	HC	chr6_HCshore:32063619-32064994;chr6_ICshore:32063377-32065145	0	1	1	XY_NO	A_NO	32077150	32077151	13003	TNXB	NM_019105	32499	cg01569346	60639379	69669478	cg01569346	cg01569346	60639379	ATAACCACTACATATATTAACCAAAATACACAAACCAAAACTACAACACA	69669478	ATAACCGCTACATATATTAACCGAAATACACAAACCGAAACTACGACACG	I	C	Grn	GCACACGCAGCGGCCATCCACGCAGCGCCCGCGCCCGCGACAGTCGCCAGGACAGGCGCG[CG]TGCCGCAGTCCCGGCCTGTGTACCCCGGCCAACACATGCAGCGGCCACTCTCACAGCGGC	37	6	32064148	GTGGCCGCTGCATGTGTTGGCCGGGGTACACAGGCCGGGACTGCGGCACG	6	32172126	F	rs76156983
cg11888738	0.795498	0.629636	5.54949	1.24557e-05	0.00165703	0.128168	3.34334	1202910	1202912	1202911	1202961		NA		NA	HC	chr4_HCshore:1202417-1203205;chr4_ICshore:1202302-1203751	0	1	0	XY_NO	A_NO	1202749	1202750	-161	LOC100130872	NR_024569	222786	cg11888738	40665301	40665301	cg11888738	cg11888738	40665301	CRACRAACTATTAATATTATAAACTACATACRCTTTAAATACCTTTTACC	NA		II			ATTTGTTCAACGTAAGCAGCTGAAATTCTGCGTGGGGTGGTGATGAACGGCTCTAGCACT[CG]GTAAAAGGTATTTAAAGCGCATGTAGTTTACAACACTAACAGCCCGCCGCCCGCGAGCAC	37	4	1202911	CGGTAAAAGGTATTTAAAGCGCATGTAGTTTACAACACTAACAGCCCGCC	4	1192911	F
cg18649319	-1.79396	-0.113507	-5.53336	1.29531e-05	0.00170088	-0.283985	3.30605	144631767	144631769	144631718	144631768		NA		NA	IC	.;chr8_IC:144631672-144632097	0	1	0	XY_NO	A_NO	144635556	144635557	-3788	GSDMD	NM_001166237	338620	cg18649319	36687466	36687466	cg18649319	cg18649319	36687466	ATAAATAAAATATAAACACTATCAAAATCAACTTACTACAACTAATCTCC	NA		II			GTTGTGAAACTGTAAATGGGATGTGAGCACTGTCAGAGTCAACTTGCTACAACTGGTCTC[CG]CAGTTACGCTGAAAGCTCTGGCACGTGTGAAACTGGCAAACGTGAAAACAACCCACCTTG	37	8	144631768	CGGAGACCAGTTGTAGCAAGTTGACTCTGACAGTGCTCACATCCCATTTA	8	144702911	R
cg26309194	1.09493	-2.18795	5.52946	1.30762e-05	0.00170829	0.117924	3.29705	42880556	42880558	42880508	42880558		NA		NA	ICshore	.;chr21_ICshore:42878608-42880827	0	1	1	XY_NO	A_NO	42880084	42880085	-472	TMPRSS2	NM_005656	459062	cg26309194	73760359	16636343	cg26309194	cg26309194	73760359	AAACCTTAAAAACTACTAACCCAAACACAAATAACAAAAACACAACACCA	16636343	AAACCTTAAAAACTACTAACCCAAACACGAATAACGAAAACACAACGCCG	I	A	Red	AGGACCCAGGGTAGGCCTTGGGGACTGCTGGCCCAAGCACGAGTGGCGGGGACACAGCGC[CG]GACGCCCAAGACCCTCCCCAGTCCGCCTAGGCTGGCATTTCTTGGCCCCCACCAGCGTCC	37	21	42880557	CGGCGCTGTGTCCCCGCCACTCGTGCTTGGGCCAGCAGTCCCCAAGGCCT	21	41802427	R
cg06940110	1.32105	0.396236	5.52645	1.31723e-05	0.00171618	0.210703	3.29008	118616429	118616431	118616380	118616430		NA		NA	ICshore	.;chr2_ICshore:118615914-118618361	0	1	0	XY_NO	A_NO	118572254	118572255	44176	DDX18	NM_006773	135569	cg06940110	33760328	33760328	cg06940110	cg06940110	33760328	AACCACCTCAATTAAAATTATCTCTACTTAACACAATCAAAAAAACCAAC	NA		II			CCTTTCCCGGAGACCACCTCAGTTAGGGTTGTCTCTGCTTGGCACAGTCAGGGAGACCAG[CG]GGGACAGTGTTGAAGGCCTGGCTCCTGTTGGTGGGCTCTCCAGCTACCCCGGGTTGTCTC	37	2	118616430	ACCACCTCAGTTAGGGTTGTCTCTGCTTGGCACAGTCAGGGAGACCAGCG	2	118332900	R
cg16834823	1.27742	-0.755652	5.52578	1.31939e-05	0.00171773	0.202335	3.28851	32064217	32064219	32064217	32064267		NA	rs56250504	1	HC	chr6_HCshore:32063619-32064994;chr6_ICshore:32063377-32065145	0	1	1	XY_NO	A_NO	32077150	32077151	12933	TNXB	NM_019105	309392	cg16834823	10675454	37767355	cg16834823	cg16834823	10675454	AACTACAACAACAAAAACTACAATATACACAACTATCCTAAAAACTATCA	37767355	AACTACAACGACGAAAACTACGATATACGCAACTATCCTAAAAACTATCG	I	T	Red	TCCCGGCCTGTGTACCCCGGCCAACACATGCAGCGGCCACTCTCACAGCGGCCCCGGCCA[CG]ACAGTCCCCAGGACAGCTGCGCACACCGCAGTCCTCGCCGCTGTAGCCCGCATTGCAAAC	37	6	32064218	GGCTACAGCGGCGAGGACTGCGGTGTGCGCAGCTGTCCTGGGGACTGTCG	6	32172196	F	rs56250504
cg02045294	0.769599	-0.299569	5.52066	1.3359e-05	0.00173057	0.13012	3.27667	49223813	49223815	49223764	49223814		NA		NA	HC	chr19_HCshore:49223750-49224495;chr19_ICshore:49222873-49225360	0	1	0	XY_NO	A_NO	49222975	49222976	-838	MAMSTR	NM_001130915	41912	cg02045294	70643433	70643433	cg02045294	cg02045294	70643433	AACCCAAACAAAAACCCTACAACCTTATTCTACAAAAAATCATCATTAAC	NA		II			GACTCGGCAGGGGCCCAGACAAGGGCCCTGCAACCTTGTTCTGCAGAAAATCATCATTAG[CG]CCCCTGAGTCTTAACAATCGAGGCGCTGCCGATACCACGGATACCTTTATTGCTCCCTGG	37	19	49223814	GCCCAGACAAGGGCCCTGCAACCTTGTTCTGCAGAAAATCATCATTAGCG	19	53915626	R
cg08657492	0.76453	-0.168868	5.51153	1.36586e-05	0.00175113	0.129744	3.25555	27170831	27170833	27170832	27170882		NA	rs73288595	1	HC	chr7_HCshore:27169581-27170846;chr7_ICshore:27168745-27171170	0	1	0	XY_NO	A_NO	27170398	27170399	-433	HOXA4	NM_002141	167370	cg08657492	16736434	16736434	cg08657492	cg08657492	16736434	TCRCCTATTAACCTAAAACCCCTAAAAAACACRAAACCTAACTAAATTAC	NA		II			CCCTACTGCTGGCCTAGGCCTCGGGCTGTCTGGCGGCCGCGACTCAGCGCTGACCTCGGG[CG]CAACCCAGTCAGGCTTCGTGTCCTTCAGGGGTTCTAGGCTAACAGGCGAAAGGAAGGGCG	37	7	27170832	CGCCTGTTAGCCTAGAACCCCTGAAGGACACGAAGCCTGACTGGGTTGCG	7	27137357	F	rs73288595
cg06952873	0.871011	-0.0856701	5.5037	1.3921e-05	0.00177592	0.14749	3.23743	28059207	28059209	28059208	28059258		NA	rs9393888	1	IC	.;chr6_IC:28058637-28059346	0	1	0	XY_NO	A_NO	28058928	28058929	280	ZSCAN12P1	NR_024063	135847	cg06952873	40689310	40689310	cg06952873	cg06952873	40689310	TTTCTCCCACAAAACTCCTCTACTAATACTTCTAAAAAACACCTTCATAC	NA		II			GCCCCAGGAGGGCGTGAAGAGAAGACTTCCTTTCCTCTCCTCTCGCCTCCTGGCGCTGGC[CG]TATGAAGGTGTCTCCCAGAAGCATTAGCAGAGGAGCCCTGTGGGAGAAATGAGGTGTATA	37	6	28059208	TTCTCCCACAGGGCTCCTCTGCTAATGCTTCTGGGAGACACCTTCATACG	6	28167187	F
cg23677243	0.903708	-1.5058	5.49421	1.42459e-05	0.00180187	0.118814	3.21545	37387524	37387526	37387524	37387574		NA		NA	HC	HCshore:37387141-37387686;ICshore:37387189-37387747	0	1	1	XY_NO	A_NO	37390561	37390562	3037	MEIS2	AK300247	416797	cg23677243	42631442	36658432	cg23677243	cg23677243	42631442	AAAAAACAAAACCCAAAAAAACCAAAACAAAAAACCAAACACCAAAAACA	36658432	AAAAAACGAAACCCAAAAAAACCGAAACGAAAAACCGAACGCCGAAAACG	I	C	Grn	AATAACTCACTTCTCGCAGTTTACTCCTGGGGCCGAGACCTGGGAAACATCCCCTGCTCG[CG]CTCTCGGCGCTCGGTCTCCCGTTTCGGCCTCCCTGGGCTTCGCTCCCCACCGCGTTCATC	37	15	37387525	GGGGAGCGAAGCCCAGGGAGGCCGAAACGGGAGACCGAGCGCCGAGAGCG	15	35174817	F
cg06166490	-0.740106	-1.09158	-5.48634	1.45212e-05	0.00182387	-0.11093	3.19723	27143333	27143335	27143334	27143384		NA		NA	IC	.;chr7_IC:27142387-27143857	0	1	0	XY_NO	A_NO	27142393	27142394	-940	HOXA2	NM_006735	121163	cg06166490	71673331	71673331	cg06166490	cg06166490	71673331	RCCRCCCTAACTACRAAAATTTAAACACATAAACCTAAAATTATTATCTC	NA		II			CCCGACCTTCCTGCGCCATCAACTTCTCAGGAGTGGCTGGAGAAAGATGCATGTGCCAAG[CG]AGACAACAACCCCAGGTCCATGTGTCCAAATCCCCGTAGCCAGGGCGGCGGCCAGCCAAA	37	7	27143334	CCGCCCTGGCTACGGGGATTTGGACACATGGACCTGGGGTTGTTGTCTCG	7	27109859	F
cg16425038	1.06209	-0.872457	5.47219	1.50301e-05	0.00185664	0.165169	3.16442	24641193	24641195	24641193	24641243		NA		NA	HC	chr14_HCshore:24640629-24641622;chr14_ICshore:24639683-24642416	0	1	1	XY_NO	A_NO	24641233	24641234	-39	REC8	NM_001048205	302036	cg16425038	72783342	11682337	cg16425038	cg16425038	72783342	CTCATTAAATAACAACTTTTACCCTAACAACCAATAAAAAACAAAAATCA	11682337	CTCATTAAATAACGACTTTTACCCTAACAACCAATAAAAAACGAAAATCG	I	A	Red	TGATTGGTTTGCTGGCTGCCTCGGGAGACCCTGTTGCCAGGATACTTGGCGTTCCCGACC[CG]ACCCCCGTTCCCCATTGGCTGTCAGGGCAAAAGCCGCCATCTAATGAGGAGCGAGGTGCG	37	14	24641194	CTCATTAGATGGCGGCTTTTGCCCTGACAGCCAATGGGGAACGGGGGTCG	14	23711034	F	rs1043116
cg16210718	1.19823	-1.69461	5.46105	1.54433e-05	0.00188887	0.150831	3.13859	19711006	19711008	19710958	19711008		NA		NA	HC	chr22_HCshore:19710455-19712289;chr22_ICshore:19708979-19715508	0	1	1	XY_NO	A_NO	19705991	19705992	5016	GP1BB	NR_037612	298196	cg16210718	55637496	27774498	cg16210718	cg16210718	55637496	ACCTCTAAACTATTTCTAACCAAACCACAACACTATAATCAATACAAACA	27774498	ACCTCTAAACTATTTCTAACCAAACCGCAACACTATAATCGATACGAACG	I	T	Red	CGCGTCCGCGCGGCCTCTGGGCTATTTCTGGCCAGGCCGCAGCACTGTGGTCGGTGCGGG[CG]TGGCAGGGGCGGGGCGGCCTTATCGCTCGGCTCTCCCGCCTACGCCTCCCGCTGCAGAGT	37	22	19711007	CGCCCGCACCGACCACAGTGCTGCGGCCTGGCCAGAAATAGCCCAGAGGC	22	18091007	R
cg21729992	1.09192	-0.659169	5.46061	1.54599e-05	0.00188897	0.1711	3.13757	55200369	55200371	55200321	55200371		NA		NA	ICshore	.;chr20_ICshore:55199947-55207099	0	1	1	XY_NO	A_NO	55204357	55204358	-3987	TFAP2C	NM_003222	386386	cg21729992	58705475	71796474	cg21729992	cg21729992	58705475	CACTACAAAAAACAAAAAATAACACTAAATAAAACAAACACCTAAAACCA	71796474	CGCTACGAAAAACGAAAAATAACGCTAAATAAAACGAACGCCTAAAACCG	I	T	Red	TGCGGGAGGACTCGCTGCGAAGGGCGAGGGGTGGCGCTGGGTGGGACGGGCGCCTGGGGC[CG]TGCAGGGTGGCTCCTGGGTGCTGCCCGGGCTGCCTGTCGCCCAGTACTGGCGCAGGAAGA	37	20	55200370	CGGCCCCAGGCGCCCGTCCCACCCAGCGCCACCCCTCGCCCTTCGCAGCG	20	54633777	R
cg18077580	0.654562	-0.381001	5.43989	1.626e-05	0.00195039	0.110052	3.08951	96655797	96655799	96655749	96655799		NA		NA	IC	.;chr7_IC:96655354-96656256	0	1	1	XY_NO	A_NO	96654142	96654143	-1655	DLX5	AK297614	329052	cg18077580	65638428	55721395	cg18077580	cg18077580	65638428	ACAATCTAAACTACACCAAAAAAACACAACTATTATCACACTTCCTTTCA	55721395	ACGATCTAAACTACACCAAAAAAACACAACTATTATCGCACTTCCTTTCG	I	A	Red	CTCCCTGCCTTTGCGGTCTGGACTGCACCAGAAAAACACAGCTATTGTCGCACTTCCTTT[CG]GGGGAAACTTCAGCACCGGGAGACTGGCGCCCAGCAGCATTCTCCTTCTCCCACTGGCCC	37	7	96655798	GCGGTCTGGACTGCACCAGAAAAACACAGCTATTGTCGCACTTCCTTTCG	7	96493734	R
cg25862768	1.25504	-2.46973	5.4302	1.66484e-05	0.00198035	0.116201	3.06702	145578140	145578142	145578141	145578191		NA		NA	HC	chr8_HCshore:145577184-145578159;chr8_ICshore:145576965-145578671	0	1	0	XY_NO	A_NO	145578573	145578574	433	C8ORFK29	NM_001252404	451716	cg25862768	44790399	44790399	cg25862768	cg25862768	44790399	TAAAACRAAACCAAATAAACAAAAACAAAACCAAAACCCTAAATAAAACC	NA		II			GCGCAGGGCTCGCGGAGGCGACGTCTCGCCTGCGGCCTCTCCGTCCCCAGGAGCACCGGC[CG]GCCCCACCCAGGGCCCTGGCCCTGCCTCTGCCCACCTGGCTCCGCCCCATTCAGGCCTCG	37	8	145578141	CGGCCCCACCCAGGGCCCTGGCCCTGCCTCTGCCCACCTGGCTCCGCCCC	8	145548949	F
cg03609666	1.0609	-1.50582	5.42301	1.6943e-05	0.00199935	0.142098	3.05031	49250438	49250440	49250439	49250489		NA		NA	IC	.;chr19_IC:49248564-49251138	0	1	0	XY_NO	A_NO	49250165	49250166	-273	IZUMO1	NM_182575	73048	cg03609666	26797357	26797357	cg03609666	cg03609666	26797357	CTTAAAACTAAAATATCCACTTCRTAACTCRACAACCRTTTCCAAAAACC	NA		II			TGCCCCAGGACCCAGGCTTTGGGCTAGATCCGGCCCCCCAGGCCGCTGCCGCCCCCACCG[CG]GTCCTTGGAAACGGCTGTCGAGCCACGAAGTGGACATTTTAGCCCTAAGACTACAACTCC	37	19	49250439	TTAGGGCTAAAATGTCCACTTCGTGGCTCGACAGCCGTTTCCAAGGACCG	19	53942251	F
cg08846011	0.962442	2.13035	5.40535	1.76885e-05	0.00205091	0.10301	3.0093	117318132	117318134	117318084	117318134		NA		NA	IC	.;chr1_IC:117317538-117318376	0	1	1	XY_NO	A_NO	117297085	117297086	21048	CD2	AK301154	170649	cg08846011	21619405	60703304	cg08846011	cg08846011	21619405	AAAAAAACTAAAACACCAAATTAACCAAAAACCTCAAAACAATCCCAACA	60703304	AAAAAAACTAAAACGCCAAATTAACCGAAAACCTCAAAACGATCCCAACG	I	C	Grn	GACAGGTAGATGGAGGAGGCTGGAGCGCCAGGTTGACCGGGGGCCTCAGGGCGGTCCCAG[CG]CACGGTGAGGAGGTGGAAGCTCTGGCTCTGAGCCGCCAGCCGCTGGGGCACGGGAAAAGC	37	1	117318133	CGCTGGGACCGCCCTGAGGCCCCCGGTCAACCTGGCGCTCCAGCCTCCTC	1	117119656	R
cg26426745	0.707072	-0.169927	5.3985	1.79866e-05	0.00207053	0.120411	2.99338	151810484	151810486	151810484	151810534		NA		NA	HC	chr1_HCshore:151810275-151811841;chr1_ICshore:151810065-151812726	0	1	1	XY_NO	A_NO	151810944	151810945	-459	LOC100132111	NR_024237	461160	cg26426745	51746448	10733390	cg26426745	cg26426745	51746448	ACAAAAACACAAAACTTCACAAAAATATACTACTAAAAAAATACAAAACA	10733390	ACAAAAACGCGAAACTTCGCAAAAATATACTACTAAAAAAATACGAAACG	I	C	Grn	CGCCAGGGATGACCCGGGACCTAGTCCCCCACCCAGCGGGGGCAGCAGCGCAATGAGGGG[CG]TCTCGCACTCCCCCAGCAGCACATCCCTGCGAAGTCCCGCGCCCCTGTCTAGCACCTTGG	37	1	151810485	ACAGGGGCGCGGGACTTCGCAGGGATGTGCTGCTGGGGGAGTGCGAGACG	1	150077109	F
cg21961527	1.25976	-2.17334	5.39742	1.80341e-05	0.00207428	0.136036	2.99086	113905474	113905476	113905426	113905476		NA		NA	HC	chr12_HCshore:113904587-113906540;chr12_ICshore:113904418-113906538	0	1	1	XY_NO	A_NO	113909876	113909877	4402	LHX5	NM_022363	389958	cg21961527	67650405	57658457	cg21961527	cg21961527	67650405	AAACCCATAAAACAACTCATAAAAACTTAAACTTCCTAATCCCCAACTCA	57658457	GAACCCGTAAAACGACTCATAAAAACTTAAACTTCCTAATCCCCGACTCG	I	C	Grn	GAAGGATTTCGCGGACCCGTGGGGCGACTCATAAAGACTTGGGCTTCCTGGTCCCCGGCT[CG]CCCGCGGCCTGACGGCTCTATAAAGGCCTCCCTCCCGGCACGGCTCTCGCCTCGGCCCCT	37	12	113905475	GGACCCGTGGGGCGACTCATAAAGACTTGGGCTTCCTGGTCCCCGGCTCG	12	112389858	R
cg17055704	1.40795	-1.14097	5.39608	1.80933e-05	0.00207847	0.198164	2.98774	33282878	33282880	33282829	33282879		NA		NA	HC	chr6_HCshore:33282848-33283357;chr6_ICshore:33282687-33283502	0	1	0	XY_NO	A_NO	33282163	33282164	-715	TAPBP	AF067286	312734	cg17055704	19628341	19628341	cg17055704	cg17055704	19628341	TATAAACTCTAAATAAAAACCAAACACRTCTACTAAACRAAAACRTAACC	NA		II			CATCTCCACCTTGTGGACTCTGGGTGGGGACCAGACACGTCTGCTGGACGGGGGCGTGGC[CG]CACTCGCTTCGTCGCCGCTGCCCCCGCCCACTCCGGGAGACTCTCTCTTGGACGGCAAGG	37	6	33282879	CGGCCACGCCCCCGTCCAGCAGACGTGTCTGGTCCCCACCCAGAGTCCAC	6	33390857	R
cg27549878	1.96089	-2.17435	5.39553	1.81174e-05	0.00208	0.189767	2.98648	38886553	38886555	38886553	38886603		NA		NA	HC	chr19_HCshore:38885970-38887119;chr19_ICshore:38885947-38886987	0	1	1	XY_NO	A_NO	38880938	38880939	5616	SPRED3	NM_001042522	480421	cg27549878	56786392	30753346	cg27549878	cg27549878	56786392	AAAAATCACCCTCAACATCCAACAAACAATAATAAAACAAACTCTCAACA	30753346	AAAAATCGCCCTCGACGTCCGACAAACAATAATAAAACAAACTCTCGACG	I	C	Grn	CTGCGCAGAGGCCCCGGACCCGGGTCGCCTCCTGGTGCGCCGTCTAAGCTGCCTGTGGTG[CG]CCGAGAGCTTGCTCTACCACTGCCTGTCGGACGCCGAGGGCGACTTCTCGGACCCGTGCG	37	19	38886554	CGCCGAGAGCTTGCTCTACCACTGCCTGTCGGACGCCGAGGGCGACTTCT	19	43578394	F
cg03546977	-0.895182	-1.52292	-5.39299	1.82303e-05	0.00208799	-0.118211	2.98056	78985488	78985490	78985439	78985489		NA		NA	HC	chr5_HCshore:78985242-78986287;chr5_ICshore:78985300-78986415	0	1	0	XY_NO	A_NO	78985658	78985659	-169	CMYA5	NM_153610	71712	cg03546977	67611333	67611333	cg03546977	cg03546977	67611333	TTAAAATAATCTCCAATTATCCRAAAAACCCRCCAAAAATCTAACRAAAC	NA		II			GCCCGCGCCCCTTAAAGTGATCTCCAGTTGTCCGAAAGGCCCGCCAGGGATCTGGCGAAA[CG]GGGGCGGGGGAGGGCTCAGGGAAGAGGAGAAGCTGAGCCCGGGCCCCAGAAGCTCGGTGG	37	5	78985489	TAAAGTGATCTCCAGTTGTCCGAAAGGCCCGCCAGGGATCTGGCGAAACG	5	79021245	R
cg10404009	0.834786	-0.816685	5.37542	1.9029e-05	0.00213765	0.133236	2.93971	49223844	49223846	49223796	49223846		NA	rs74798852	1	HC	chr19_HCshore:49223750-49224495;chr19_ICshore:49222873-49225360	0	1	1	XY_NO	A_NO	49222975	49222976	-869	MAMSTR	NM_001130915	197799	cg10404009	63613483	27722400	cg10404009	cg10404009	63613483	CAAAAAATCATCATTAACACCCCTAAATCTTAACAATCAAAACACTACCA	27722400	CAAAAAATCATCATTAACGCCCCTAAATCTTAACAATCGAAACGCTACCG	I	A	Red	AACCTTGTTCTGCAGAAAATCATCATTAGCGCCCCTGAGTCTTAACAATCGAGGCGCTGC[CG]ATACCACGGATACCTTTATTGCTCCCTGGCATTCACATCCTAAGCCCATGCTCCCACCGT	37	19	49223845	CGGCAGCGCCTCGATTGTTAAGACTCAGGGGCGCTAATGATGATTTTCTG	19	53915657	R
cg05251669	-1.42656	-1.78422	-5.37508	1.90447e-05	0.00213807	-0.161478	2.93893	77905390	77905392	77905342	77905392		NA		NA	HC	HCshore:77905027-77905890;ICshore:77904993-77907177	0	1	1	XY_NO	A_NO	77905806	77905807	-415	LOC100130522	NR_028340	104474	cg05251669	15675430	50810325	cg05251669	cg05251669	15675430	ACTATATACATACATTTTAAAACATACTAAAAACATCTACAATAACAACA	50810325	GCTATATACGTACGTTTTAAAACGTACTAAAAACGTCTACAATAACAACG	I	C	Grn	GTGGAGCCCTGCGCTGTGTGCGTGCGTTTTAAAGCGTGCTGGAAACGTCTACAATGGCAG[CG]CAGCCAGCAGCCACGCGGCCTTGGCCACCCCCGAGCTCACGGCCGCAGCTCGGCCCGGGC	37	18	77905391	GCTGTGTGCGTGCGTTTTAAAGCGTGCTGGAAACGTCTACAATGGCAGCG	18	76006382	R
cg26266427	0.894369	0.0360178	5.37318	1.91335e-05	0.00214243	0.151723	2.93449	32063837	32063839	32063837	32063887		NA		NA	HC	chr6_HCshore:32063619-32064994;chr6_ICshore:32063377-32065145	0	1	1	XY_NO	A_NO	32077150	32077151	13313	TNXB	NM_019105	458262	cg26266427	28729331	15672504	cg26266427	cg26266427	28729331	TAACAAAAATTACAATATAAAACAATACCCAAATAACTACAACCAACACA	15672504	TAACGAAAATTACGATATAAAACAATACCCGAATAACTACAACCAACACG	I	A	Red	TGCTGCAGTCCTCACTCACGTAGCCTTCCCAACAGATGCACACACCGTCCTGGCACACGC[CG]TGCTGGCTGCAGTCATTCGGGCACTGCCTCACACCGCAATCCTCGCCAGAGTAGCCGTCC	37	6	32063838	TGGCGAGGATTGCGGTGTGAGGCAGTGCCCGAATGACTGCAGCCAGCACG	6	32171816	F
cg06237826	0.783198	0.57277	5.37	1.92827e-05	0.0021535	0.127183	2.9271	79797141	79797143	79797142	79797192		NA		NA	ICshore	.;chr17_ICshore:79796821-79798002	0	1	0	XY_NO	A_NO	79792925	79792926	-4216	PPP1R27	NM_001007533	122445	cg06237826	42636438	42636438	cg06237826	cg06237826	42636438	CAATCCCTCRAATAATCCAAATAAAAACCCCAAAACCAAAAACTCTACAC	NA		II			AGCCTGTTTGGCGACCCCAAGCAAGCCCCTGTGTCCCTCCTGCTGGAGGTGAGCTGGGAG[CG]TGCAGAGCTTTTGGCTTTGGGGTTTCTATCTGGATCACCCGAGGGACTGGTGCCTGAAGC	37	17	79797142	AGTCCCTCGGGTGATCCAGATAGAAACCCCAAAGCCAAAAGCTCTGCACG	17	77390430	F
cg15610437	-1.33711	-1.75473	-5.36186	1.96698e-05	0.00217281	-0.153131	2.90816	827820	827822	827821	827871		NA		NA	LC	.;.	0	1	0	XY_NO	A_NO	827830	827831	-9	AZU1	NM_001700	288245	cg15610437	68727330	68727330	cg15610437	cg15610437	68727330	AAACCAAAACTATCAACCRAATCATAACRAAACAAATCTATAACTAAAAC	NA		II			GTCCCTGGGCCTGGGCGGGGACGCCACCAACTGCCAAGGCCTGTGTATAAGGGCAGCCGC[CG]CCTTAGCCACAGACCTGCCCCGCCATGACCCGGCTGACAGTCCTGGCCCTGCTGGCTGGT	37	19	827821	GGCCAGGACTGTCAGCCGGGTCATGGCGGGGCAGGTCTGTGGCTAAGGCG	19	778821	F
cg16454316	0.843486	1.38675	5.36088	1.9717e-05	0.00217566	0.1148	2.90587	32847844	32847846	32847845	32847895		NA	rs59017557,rs75728498,rs77462805,rs77813053	4	HC	chr6_HCshore:32847410-32847986;chr6_ICshore:32847383-32847949	48	1	0	XY_NO	A_NO	32861952	32861953	-14107	LOC100294145	NR_037178	302553	cg16454316	57677372	57677372	cg16454316	cg16454316	57677372	AAACTAATTTTCAACTCACTTTATTCTTCTTTTTCAAAAATATTTTAAAC	NA		II			CGACGCCAGACTCAAGCGGGGAAAAGCGGGCCTAGAGCTCCAGGGCGGGAGCGACGCCGA[CG]CCTAAAACATTCTTGAAAAAGAAGAATAAAGTGAGTTGAAAATCAGTCTGCCCTATTTCA	37	6	32847845	CGCCTAAAACATTCTTGAAAAAGAAGAATAAAGTGAGTTGAAAATCAGTC	6	32955823	F	rs77813053
cg04177132	1.26879	-2.55056	5.35957	1.97804e-05	0.00218065	0.116583	2.90282	113956530	113956532	113956481	113956531		NA	rs45484696,rs45501294	2	HC	chr2_HCshore:113956244-113957337;chr2_ICshore:113955798-113957179	0	1	0	XY_NO	A_NO	113956134	113956135	397	PSD4	AX748199	83941	cg04177132	21725366	21725366	cg04177132	cg04177132	21725366	TAAAATCCRACRAAACTAAAAATATACACCTAAAACCCCAAAACTAACTC	NA		II			CCGGGAAGGGGTGGGGTCCGGCGGAACTGGGAATGTGCACCTGGAGCCCCAGGACTAACT[CG]GGGAGGCTGGAGGCGGGCTGCGCACTTGGCCTGGGAACCGAGGCGGCCAGGGGGGCGGCG	37	2	113956531	GGGGTCCGGCGGAACTGGGAATGTGCACCTGGAGCCCCAGGACTAACTCG	2	113673002	R
cg25235958	1.037	0.257823	5.35725	1.98927e-05	0.00218898	0.172145	2.89742	79797057	79797059	79797009	79797059		NA		NA	ICshore	.;chr17_ICshore:79796821-79798002	0	1	1	XY_NO	A_NO	79792925	79792926	-4132	PPP1R27	NM_001007533	442054	cg25235958	71746467	64689478	cg25235958	cg25235958	71746467	AAAAAAAAACACCCTTTCCAAAAATAACCAAACCTCAAACTAAAAACACA	64689478	GAAAAAAAACGCCCTTTCCAAAAATAACCGAACCTCAAACTAAAAACGCG	I	A	Red	CAACAGTGTGACGAGAAGGAACGCCCTTTCCAGGAGTGACCGGGCCTCAGGCTAGAGACG[CG]GTGGGGGCAAGACCACCCGGTGAGCCTGTTTGGCGACCCCAAGCAAGCCCCTGTGTCCCT	37	17	79797058	CGCGTCTCTAGCCTGAGGCCCGGTCACTCCTGGAAAGGGCGTTCCTTCTC	17	77390346	R
cg05218245	0.810972	1.60616	5.3561	1.99485e-05	0.0021898	0.101506	2.89475	31683351	31683353	31683352	31683402		NA		NA	LC	.;.	0	1	0	XY_NO	A_NO	31683132	31683133	220	LY6G6D	AJ315536	103796	cg05218245	64704341	64704341	cg05218245	cg05218245	64704341	CRATTTCCAAATAACTTAATCTATTCCAAACCTAACTAAAATCTACCCTC	NA		II			GTGCTACAACTGTGGTGGAAGCCCCAGCAGTTCTTGCAAAGAGGCCGTGACCACCTGTGG[CG]AGGGCAGACCCCAGCCAGGCCTGGAACAGATCAAGCTACCTGGAAACCGTGAGTCCTCAG	37	6	31683352	GGTTTCCAGGTAGCTTGATCTGTTCCAGGCCTGGCTGGGGTCTGCCCTCG	6	31791331	F
cg08767938	-1.2045	-0.773503	-5.34219	2.06381e-05	0.00224259	-0.191153	2.86238	25989523	25989525	25989524	25989574		NA		NA	ICshore	.;chr7_ICshore:25989344-25991869	0	1	0	XY_NO	A_NO	25989605	25989606	82	MIR148A	NR_029597	169298	cg08767938	47764424	47764424	cg08767938	cg08767938	47764424	TATAATAAAAATCAATACACTACAAAACTTTATCTCTAAAAACTATAATC	NA		II			GCGCAGCGACGTGGCCACCAGGGCCACTCGGCCTGGCGTCTGGAGCACTGGCGGCATCGG[CG]ACCACAGCCTCTAGAGACAAAGTTCTGTAGTGCACTGACTTCTATCATACTCAGAGTCGG	37	7	25989524	ATGATAGAAGTCAGTGCACTACAGAACTTTGTCTCTAGAGGCTGTGGTCG	7	25956049	F
cg00892368	0.704865	0.664751	5.34138	2.0679e-05	0.00224506	0.114541	2.86049	32847703	32847705	32847655	32847705		NA		NA	HC	chr6_HCshore:32847410-32847986;chr6_ICshore:32847383-32847949	0	1	1	XY_NO	A_NO	32861952	32861953	-14248	LOC100294145	NR_037178	18756	cg00892368	48731416	51671432	cg00892368	cg00892368	48731416	AATCCACAAACAAAAAAATCAACACTAACAAAAACCAACAAACAAACACA	51671432	AATCCGCGAACAAAAAAATCGACACTAACAAAAACCAACAAACAAACGCG	I	A	Red	TGCTTGGCGTGGGGTCCGCGAACAGAAGGGTCGGCACTAGCAGAGACCAGCAGGCAGACG[CG]GAGCCCGCTCAAGGCTAAAGCGGCCGCACCTGCTGCCTCGGAAAGGGGTACCGGAGCGGT	37	6	32847704	CGCGTCTGCCTGCTGGTCTCTGCTAGTGCCGACCCTTCTGTTCGCGGACC	6	32955682	R
cg23709902	-1.36951	-2.10248	-5.33678	2.09132e-05	0.00226093	-0.150487	2.84976	36719772	36719774	36719772	36719822		NA		NA	HC	chr17_HCshore:36719437-36719955;chr17_ICshore:36719290-36720051	0	1	1	XY_NO	A_NO	36720231	36720232	459	SRCIN1	AK126665	417406	cg23709902	15606508	44653342	cg23709902	cg23709902	15606508	ACACTCTCCTAAAAAACAACATAAAAACAACAACAATAACAACAAAAACA	44653342	GCGCTCTCCTAAAAAACGACGTAAAAACGACAACAATAACAACGAAAACG	I	A	Red	TGTGCACGCGCCGAGTCTCCTCCCCGAACTGCAGGAACAGCACCCCTGCGAAGGAGACGC[CG]CCCTCGCTGTCACTGCTGCCGTCTCCACGCCGCCCTCCAGGAGAGCGCGGGGAGCTTTTC	37	17	36719773	CGCCCTCGCTGTCACTGCTGCCGTCTCCACGCCGCCCTCCAGGAGAGCGC	17	33973299	F
cg13944468	0.708913	0.242835	5.33279	2.11181e-05	0.00227543	0.120301	2.84047	2753851	2753853	2753851	2753901		NA		NA	ICshore	.;chr5_ICshore:2748196-2753922	0	1	1	XY_NO	A_NO	2752261	2752262	1591	C5orf38	NM_178569	258217	cg13944468	15715460	34716482	cg13944468	cg13944468	15715460	TTAAAAAAATTCCCTCCCAAAAAACACAAAAATATCACAAACTATCAACA	34716482	TTAAAAAAATTCCCTCCCAAAAAACGCAAAAATATCGCAAACTATCGACG	I	A	Red	AATCAATTACTATAGAGCTGAAAAACAGAGAGAGAGAGAAAGCAGCCGGGTTGGGCAAGC[CG]TCGACAGTCTGCGACATTTTTGCGCTTCCTGGGAGGGAATTCCTCCAAGAAGAGGGGTAA	37	5	2753852	TTGGAGGAATTCCCTCCCAGGAAGCGCAAAAATGTCGCAGACTGTCGACG	5	2806852	F
cg02729303	1.69393	0.0955858	5.33001	2.1262e-05	0.00228295	0.267165	2.834	16508919	16508921	16508870	16508920		NA	rs33684	1	LC	.;.	0	1	0	XY_NO	A_NO	16509106	16509107	187	FAM134B	NM_019000	55601	cg02729303	28690490	28690490	cg02729303	cg02729303	28690490	AAAATACTCCTCCCTTACTCAAAAAATTAATATTTACAAACTTCCAAAAC	NA		II			TTTTTGGAAAAAAAGTGCTCCTCCCTTACTCAGAAAGTTGGTGTTTACAAACTTCCAAAG[CG]CCTGCCTCCCTTGAATGAAGCTAGGAGCTGGGTTATTATCACTGCCCCCTTCTAAAAATA	37	5	16508920	AAGTGCTCCTCCCTTACTCAGAAAGTTGGTGTTTACAAACTTCCAAAGCG	5	16561920	R
cg02989255	1.21703	0.728495	5.32137	2.1716e-05	0.00231317	0.188884	2.81387	32063773	32063775	32063774	32063824		NA	rs61744970	1	HC	chr6_HCshore:32063619-32064994;chr6_ICshore:32063377-32065145	0	1	0	XY_NO	A_NO	32077150	32077151	13377	TNXB	NM_019105	60896	cg02989255	58775308	58775308	cg02989255	cg02989255	58775308	CRATATATACATCTATTAAAAAAACTACRTAAATAAAAACTACAACATCC	NA		II			TCGCACAGGCAGCGCCCTTCCTCACAGCGGCCCCTCCCGTGGCAGTTGGAGGGGCAGGTG[CG]GATGCTGCAGTCCTCACTCACGTAGCCTTCCCAACAGATGCACACACCGTCCTGGCACAC	37	6	32063774	GGTGTGTGCATCTGTTGGGAAGGCTACGTGAGTGAGGACTGCAGCATCCG	6	32171752	F	rs61744970
cg19989295	0.94983	-1.2088	5.31712	2.19431e-05	0.00232532	0.138551	2.80396	24641076	24641078	24641076	24641126		NA		NA	HC	chr14_HCshore:24640629-24641622;chr14_ICshore:24639683-24642416	0	1	1	XY_NO	A_NO	24641233	24641234	-156	REC8	NM_001048205	360043	cg19989295	44659329	25806422	cg19989295	cg19989295	44659329	TTTACACACCACTAAAATCCATTATAAAATATTCCAACCAATAAACTCCA	25806422	TTTACGCGCCGCTAAAATCCATTATAAAATATTCCGACCAATAAACTCCG	I	A	Red	GGAGCGACGGGGATGCGCTCATTGGTCAAGGAAGGGGCGCCTGTTACTAGAGGCGAGAAC[CG]GAGCCCATTGGTCGGAACACCTCACAATGGACCCCAGCGGCGCGCAAAATCCTTATGATT	37	14	24641077	CGGAGCCCATTGGTCGGAACACCTCACAATGGACCCCAGCGGCGCGCAAA	14	23710917	F
cg03421270	0.6921	0.40542	5.30618	2.25386e-05	0.00236889	0.115469	2.77845	32064152	32064154	32064153	32064203		NA	rs35055471,rs76156983	2	HC	chr6_HCshore:32063619-32064994;chr6_ICshore:32063377-32065145	0	1	0	XY_NO	A_NO	32077150	32077151	12998	TNXB	NM_019105	69181	cg03421270	30604367	30604367	cg03421270	cg03421270	30604367	ATAAAAATAACCRCTACATATATTAACCRAAATACACAAACCRAAACTAC	NA		II			CGCAGCGGCCATCCACGCAGCGCCCGCGCCCGCGACAGTCGCCAGGACAGGCGCGCGTGC[CG]CAGTCCCGGCCTGTGTACCCCGGCCAACACATGCAGCGGCCACTCTCACAGCGGCCCCGG	37	6	32064153	TGAGAGTGGCCGCTGCATGTGTTGGCCGGGGTACACAGGCCGGGACTGCG	6	32172131	F	rs35055471
cg05345154	0.905548	-1.26751	5.30579	2.25598e-05	0.00236983	0.130955	2.77756	2250900	2250902	2250900	2250950		NA		NA	HC	chr19_HCshore:2250546-2252871;chr19_ICshore:2250403-2254508	0	1	1	XY_NO	A_NO	2250637	2250638	264	MIR4321	NR_036207	106257	cg05345154	71714446	74795345	cg05345154	cg05345154	71714446	TCAAACCACAACAACAAAAACAAAACCAAAATCATCCATATAAAACAACA	74795345	TCGAACCGCGACAACAAAAACAAAACCGAAATCATCCGTATAAAACAACG	I	A	Red	ACCGCAGACTCCCGGCTGAGTACCGCCCGGCTGCAGGCACTGCTGTTCGGCGACGACCAC[CG]CTGCTTCACACGGATGACCCCGGCCCTGCTCCTGCTGCCGCGGTCCGAGCCCGCGCCGCT	37	19	2250901	TCGGACCGCGGCAGCAGGAGCAGGGCCGGGGTCATCCGTGTGAAGCAGCG	19	2201901	F
cg03221266	1.0073	0.85386	5.30264	2.27345e-05	0.00238426	0.153841	2.77021	90712731	90712733	90712682	90712732		NA	rs59889518	1	LC	.;.	0	1	0	XY_NO	A_NO	90712579	90712580	-152	ACTA2	AK300664	65369	cg03221266	62712316	62712316	cg03221266	cg03221266	62712316	CCRAAAACCTAAATCTCTTCCACTACATTCCACTAATCTACTCATAAAAC	NA		II			AATCTGGGTGGCCGGAGGCCTGGGTCTCTTCCACTGCATTCCACTGGTCTGCTCATGAAA[CG]GGAGGCGGTTCAGCCGCCTGTGGGAGATAAACACGCCAAGCCTTCAGAACAACTGCAGAA	37	10	90712732	CGGAGGCCTGGGTCTCTTCCACTGCATTCCACTGGTCTGCTCATGAAACG	10	90702712	R
cg26785346	-0.994103	-2.03724	-5.30286	2.27221e-05	0.00238426	-0.106189	2.77072	186732935	186732937	186732886	186732936		NA	rs71624722	1	IC	.;chr4_IC:186732739-186733152	0	1	0	XY_NO	A_NO	186733409	186733410	474	SORBS2	NM_001145670	467209	cg26785346	49630461	49630461	cg26785346	cg26785346	49630461	CTAAAAACCCACAATCTATTAACAAAAAACAAATAAACCCRAAAACRTCC	NA		II			AGACATATGCCCTGGGAGCCCACAATCTGTTAACAGGAAGCAGGTAAACCCGAGAGCGTC[CG]CCTGCGTTCCAGTCCAGTGCCCGTCCCAGCACACACCTGCTTTTTCAGACCTGCCGCTCA	37	4	186732936	TGGGAGCCCACAATCTGTTAACAGGAAGCAGGTAAACCCGAGAGCGTCCG	4	186969930	R
cg01601628	-1.53615	-2.67401	-5.29778	2.30067e-05	0.00239654	-0.122949	2.75886	149792347	149792349	149792348	149792398		NA		NA	IC	.;chr5_IC:149792109-149792491	0	1	0	XY_NO	A_NO	149792498	149792499	151	CD74	NM_001025158	33127	cg01601628	74692378	74692378	cg01601628	cg01601628	74692378	AAATAAACRAAATAACCTTCTATAAACRAATCAAATTCCTCTCCAACACC	NA		II			AGCTCCTGCTTCTCCTCCTGTGCATCTGGGACCCTGACCCCCCGGCTCGCCTCTTAAAGT[CG]GTGCTGGAGAGGAATCTGATTCGTCCACAGAAGGCCACTCCGCCCACTTGGTAGATGTGG	37	5	149792348	CGGTGCTGGAGAGGAATCTGATTCGTCCACAGAAGGCCACTCCGCCCACT	5	149772541	F
cg15076318	0.785613	-0.310308	5.29573	2.31223e-05	0.00240065	0.132261	2.75409	32847787	32847789	32847739	32847789		NA		NA	HC	chr6_HCshore:32847410-32847986;chr6_ICshore:32847383-32847949	0	1	1	XY_NO	A_NO	32861952	32861953	-14164	LOC100294145	NR_037178	279965	cg15076318	24612309	10617304	cg15076318	cg15076318	24612309	ACCTCAAAAAAAAATACCAAAACAATTATCAAAACACAATAACCCCAACA	10617304	ACCTCGAAAAAAAATACCGAAACGATTATCAAAACACAATAACCCCGACG	I	C	Grn	GCCGCACCTGCTGCCTCGGAAAGGGGTACCGGAGCGGTTGTCAAGACACAATGACCCCGA[CG]CCAGACTCAAGCGGGGAAAAGCGGGCCTAGAGCTCCAGGGCGGGAGCGACGCCGACGCCT	37	6	32847788	GCCTCGGAAAGGGGTACCGGAGCGGTTGTCAAGACACAATGACCCCGACG	6	32955766	R
cg08101303	1.09625	-2.25539	5.29144	2.33665e-05	0.00241768	0.11294	2.74408	96652221	96652223	96652221	96652271		NA		NA	IC	.;chr7_IC:96651833-96652626	0	1	1	XY_NO	A_NO	96654142	96654143	1921	DLX5	AK297614	157208	cg08101303	20654307	28717434	cg08101303	cg08101303	20654307	AACAAAATTATAAAAATTACATAATCAACCCTCTATCTACAACAACCCCA	28717434	AACGAAATTATAAAAATTACATAATCGACCCTCTATCTACGACGACCCCG	I	A	Red	AGGTCTCCAAAGTTCAAAGACCCACAAGCAAACTGCTCCTTCACTTCAGCAGCAAGCGGT[CG]GGGCCGCCGCAGACAGAGGGTCGATTATGCAACCCCCATAATCTCGCTGCAGATCTGCGA	37	7	96652222	CGGGGCCGCCGCAGACAGAGGGTCGATTATGCAACCCCCATAATCTCGCT	7	96490158	F
cg27032146	0.900148	-1.17255	5.27846	2.41209e-05	0.00247646	0.133031	2.7138	96652114	96652116	96652066	96652116		NA		NA	IC	.;chr7_IC:96651833-96652626	0	1	1	XY_NO	A_NO	96654142	96654143	2028	DLX5	AK297614	471701	cg27032146	60613493	22725397	cg27032146	cg27032146	60613493	TCAAAAAAATAACCCTAAACCATAACCCTACTTCTATCAACATCTATTCA	22725397	TCAAAAAAATAACCCTAAACCGTAACCCTACTTCTATCGACGTCTATTCG	I	A	Red	CCTCCCCAGGCTTCAAGGAGGTGGCCCTGGGCCGTGACCCTACTTCTGTCGGCGTCTGTT[CG]GGCGCCCGCAGAAGCCAGACTCTTGGGCAGGGAAGACGCTAACCGAGGTCTCCAAAGTTC	37	7	96652115	TCAAGGAGGTGGCCCTGGGCCGTGACCCTACTTCTGTCGGCGTCTGTTCG	7	96490051	R
cg26457160	0.638617	-0.32478	5.27277	2.44594e-05	0.00249285	0.108324	2.70053	95026120	95026122	95026121	95026171		NA	rs2072200,rs62469565	2	HC	chr7_HCshore:95025239-95026349;chr7_ICshore:95025115-95026391	0	1	0	XY_NO	A_NO	95025686	95025687	-434	PON1	AK301772	461630	cg26457160	43639448	43639448	cg26457160	cg26457160	43639448	AAACAAATTCCCRTACCCCAAATCCTAAAAAAAATAAATTAAAACTCTTC	NA		II			CCAGACGTGAGGCGACACTGAATTGCTCCCGAGACGCGGGAAGGGCGAAGGCAATCGAAG[CG]AAGAGCTTTAACTCATCTTCTCCAGGATTTGGGGCACGGGAACCTGTCTCCTGACCTTCG	37	7	95026121	GACAGGTTCCCGTGCCCCAAATCCTGGAGAAGATGAGTTAAAGCTCTTCG	7	94864057	F	rs2072200
cg18556834	0.861383	-0.939454	5.26744	2.47809e-05	0.00250815	0.133663	2.68809	24641069	24641071	24641069	24641119		NA		NA	HC	chr14_HCshore:24640629-24641622;chr14_ICshore:24639683-24642416	0	1	1	XY_NO	A_NO	24641233	24641234	-163	REC8	NM_001048205	337145	cg18556834	58684328	43797343	cg18556834	cg18556834	58684328	ACCACTAAAATCCATTATAAAATATTCCAACCAATAAACTCCAATTCTCA	43797343	GCCGCTAAAATCCATTATAAAATATTCCGACCAATAAACTCCGATTCTCG	I	C	Grn	CGGCGGGGGAGCGACGGGGATGCGCTCATTGGTCAAGGAAGGGGCGCCTGTTACTAGAGG[CG]AGAACCGGAGCCCATTGGTCGGAACACCTCACAATGGACCCCAGCGGCGCGCAAAATCCT	37	14	24641070	GCCGCTGGGGTCCATTGTGAGGTGTTCCGACCAATGGGCTCCGGTTCTCG	14	23710910	F
cg18512948	0.94811	-0.0368528	5.25675	2.54389e-05	0.00254535	0.15957	2.66312	24641705	24641707	24641656	24641706		NA		NA	ICshore	.;chr14_ICshore:24639683-24642416	0	1	0	XY_NO	A_NO	24641233	24641234	473	REC8	NM_005132	336455	cg18512948	39737425	39737425	cg18512948	cg18512948	39737425	ATCCTAACTTCTCTCCAAAATATTAAAAATTCTATACCCTAAAAAATTCC	NA		II			GAGAAGTCCAAATCCTGACTTCTCTCCAAGGTGTTGGGAATTCTGTGCCCTAAAGAATTC[CG]ACTCAGATCCGAACGGGGATCTGGTGGAATCGAGGGTGAAAGACCAGAGGGACAATGTTC	37	14	24641706	CGGAATTCTTTAGGGCACAGAATTCCCAACACCTTGGAGAGAAGTCAGGA	14	23711546	R
cg16643542	-1.1194	-1.02884	-5.25325	2.5658e-05	0.00255541	-0.160594	2.65494	827842	827844	827842	827892		NA	rs34124897	1	LC	.;.	0	1	1	XY_NO	A_NO	827830	827831	13	AZU1	NM_001700	306011	cg16643542	14711494	29624445	cg16643542	cg16643542	14711494	ACACCAACAAACCAACCAACAAAACCAAAACTATCAACCAAATCATAACA	29624445	ACGCCAACAAACCAACCAACAAAACCAAAACTATCAACCGAATCATAACG	I	A	Red	GCCACCAACTGCCAAGGCCTGTGTATAAGGGCAGCCGCCGCCTTAGCCACAGACCTGCCC[CG]CCATGACCCGGCTGACAGTCCTGGCCCTGCTGGCTGGTCTGCTGGCGTCCTCGAGGGCCG	37	19	827843	ACGCCAGCAGACCAGCCAGCAGGGCCAGGACTGTCAGCCGGGTCATGGCG	19	778843	F	rs34124897
cg06509837	0.940999	-1.31882	5.24565	2.61402e-05	0.00258451	0.13093	2.6372	610954	610956	610954	611004		NA	rs10422975	1	ICshore	.;chr19_ICshore:608988-614242	50	1	1	XY_NO	A_NO	589892	589893	21063	HCN2	NM_001194	126995	cg06509837	46635441	23736410	cg06509837	cg06509837	46635441	ATCAAAAAAATCAATCTACAAACCAAAAACACCTAAAACCCCAAACACCA	23736410	ATCAAAAAAATCAATCTACAAACCAAAAACGCCTAAAACCCCAAACGCCG	I	A	Red	GCGTGGGCCGGGCCGTGCTACCCCCCCGGAGCCCCTGGGGAGGATCCTTCCTGCCTCTTC[CG]GCGTCTGGGGCTCCAGGCGCCCTTGGCTTGCAGATTGATCTCCCTGATCTCTGCCTCCAT	37	19	610955	CGGCGTCTGGGGCTCCAGGCGCCCTTGGCTTGCAGATTGATCTCCCTGAT	19	561955	F	rs10422975
cg01373911	1.04364	-1.03185	5.24199	2.6376e-05	0.00259782	0.158258	2.62865	6269366	6269368	6269317	6269367		NA	rs4908865	1	HC	chr1_HCshore:6268374-6269718;chr1_ICshore:6268286-6269721	0	1	0	XY_NO	A_NO	6268940	6268941	427	RNF207	AK294223	28562	cg01373911	48611387	48611387	cg01373911	cg01373911	48611387	CCTTCTACAAAAAAAACCRAACACACTACRTAAACCTAAAATCRACTTAC	NA		II			CTCACCCGCCGCCTTCTGCAGGGAGAGCCGGGCACACTGCGTGGACCTGGAATCGGCTTA[CG]TGCAGGGCTGCGAGCGGCTGGAGCAGGCGGTGCTGGTGAGCGCAGGGGCCTGGCGCGCGG	37	1	6269367	CTTCTGCAGGGAGAGCCGGGCACACTGCGTGGACCTGGAATCGGCTTACG	1	6191954	R
cg10438391	-1.00184	-0.449621	-5.2394	2.65437e-05	0.00260718	-0.163718	2.6226	144631914	144631916	144631866	144631916		NA		NA	IC	.;chr8_IC:144631672-144632097	0	1	1	XY_NO	A_NO	144635556	144635557	-3641	GSDMD	NM_001166237	198348	cg10438391	52799386	60734373	cg10438391	cg10438391	52799386	ACCAATATTCAAAAAAACAACACACTACACATCCTAACCAAACTACTTCA	60734373	ACCGATATTCGAAAAAACAACGCACTACACATCCTAACCAAACTACTTCG	I	T	Red	CCTGCTGTGCACACCGGTGTTCGGAAGGGCAGCGCACTGCACATCCTGGCCAGGCTGCTT[CG]TGGCCGTCTCTCCCACCGGGGTCTGCAGGTGCTGGCCGCCCACTCTTCCTCGGCGTCTCC	37	8	144631915	ACCGGTGTTCGGAAGGGCAGCGCACTGCACATCCTGGCCAGGCTGCTTCG	8	144703058	R
cg18160135	1.30727	-2.84097	5.22676	2.73797e-05	0.00265279	0.108051	2.59306	99851114	99851116	99851115	99851165		NA	rs34631993	1	ICshore	.;chr4_ICshore:99849214-99851312	41	1	0	XY_NO	A_NO	99851785	99851786	671	EIF4E	AK295083	330616	cg18160135	40675392	40675392	cg18160135	cg18160135	40675392	AATTAACCCRACCTAAAAACTCCAAACCATCAATCCAAAACTTAATCAAC	NA		II			TTTTACGTGCACGGAAATAGCCTAAGTCCAGATGCCAGCCAGGGAAGCCACTCCGGGCCC[CG]CTGACTAAGCCCTGGACTGATGGTCTGGAGTCTTTAGGCCGGGTCAACTATGACTCTTGA	37	4	99851115	GTTGACCCGGCCTAAAGACTCCAGACCATCAGTCCAGGGCTTAGTCAGCG	4	100070138	F	rs34631993
cg15255946	0.975671	1.09701	5.21693	2.80482e-05	0.00269051	0.141243	2.57008	32729562	32729564	32729562	32729612		NA		NA	HC	chr6_HCshore:32729223-32729989;chr6_ICshore:32728842-32730129	0	1	1	XY_NO	A_NO	32731329	32731330	1767	HLA-DQB2	AK098007	282823	cg15255946	56630467	28682389	cg15255946	cg15255946	56630467	AAAATACAAACACTTCAACAACAACATTAAAAAATTCCAAACAATAACCA	28682389	AAAATACGAACGCTTCGACAACGACGTTAAAAAATTCCAAACGATAACCG	I	A	Red	CCCGCTCCTGCTCCAAGAAGTCCTTATAGTTGTTCCAGTCCTCGATGCTCCGCCCCAGCT[CG]GTCACCGCCTGGAACTCCCCAACGTCGCTGTCGAAGCGCCCGTACTCCTCGCGGTTATAG	37	6	32729563	CGGTCACCGCCTGGAACTCCCCAACGTCGCTGTCGAAGCGCCCGTACTCC	6	32837541	F
cg25771013	-1.28051	-2.25377	-5.21346	2.82879e-05	0.00270141	-0.130778	2.56196	25989734	25989736	25989735	25989785		NA		NA	ICshore	.;chr7_ICshore:25989344-25991869	0	1	0	XY_NO	A_NO	25989605	25989606	-129	MIR148A	NR_029597	450411	cg25771013	67630369	67630369	cg25771013	cg25771013	67630369	AACATTTACTCCTACTAACTACRACAATAACTTTCCATAATTAATAACCC	NA		II			AAGACAAAGAAGAATAACTCGTTAAAAGCAATTTAGTTCAGGATGCGACCGATAATGGAA[CG]GGTCATTAATTATGGAAAGTTACTGCCGCAGTCAGCAGGAGCAAATGCCCAACAGAAATG	37	7	25989735	CGGGTCATTAATTATGGAAAGTTACTGCCGCAGTCAGCAGGAGCAAATGC	7	25956260	F
cg10365886	1.4876	0.328424	5.20922	2.85838e-05	0.00272023	0.2375	2.55205	32063873	32063875	32063873	32063923		NA	rs41270458	1	HC	chr6_HCshore:32063619-32064994;chr6_ICshore:32063377-32065145	0	1	1	XY_NO	A_NO	32077150	32077151	13277	TNXB	NM_019105	197176	cg10365886	33714344	25706406	cg10365886	cg10365886	33714344	CCTAAATAAACAATATATATACAAAAACAACTACTCTAACAAAAATTACA	25706406	CCTAAATAAACGATATATATACGAAAACGACTACTCTAACGAAAATTACG	I	A	Red	TGCACACACCGTCCTGGCACACGCCGTGCTGGCTGCAGTCATTCGGGCACTGCCTCACAC[CG]CAATCCTCGCCAGAGTAGCCGTCCTCGCACACACACCGCCCATCTAGGCACTGGCCGCGG	37	6	32063874	CCTAGATGGGCGGTGTGTGTGCGAGGACGGCTACTCTGGCGAGGATTGCG	6	32171852	F	rs41270458
cg03181300	2.13795	-2.72125	5.20895	2.86026e-05	0.00272068	0.202516	2.55142	26195994	26195996	26195946	26195996		NA		NA	IC	.;chr6_IC:26195783-26196807	0	1	1	XY_NO	A_NO	26197477	26197478	1483	HIST1H3F	CCDS4590	64598	cg03181300	32633481	64729385	cg03181300	cg03181300	32633481	CAAAAAACACAACAACCTTCTCTATAACCACACTCAAATAAATATTAACA	64729385	CAAAAAACGCAACGACCTTCTCTATAACCGCGCTCAAATAAATATTAACG	I	A	Red	CTTAGCCGTCTCCAAGAAGCGCAGCGGCCTTCTCTGTGGCCGCGCTCAAGTAGGTGTTGG[CG]GCTACGATATGAAGATCGGCCCTTGCCGGTCGCGGTGGCCTACGTTTGTAATCTCAGCAT	37	6	26195995	CAAGAAGCGCAGCGGCCTTCTCTGTGGCCGCGCTCAAGTAGGTGTTGGCG	6	26303974	R
cg12740337	0.815157	-0.838187	5.20654	2.8772e-05	0.00273114	0.128612	2.5458	28058972	28058974	28058973	28059023		NA	rs60000586,rs9393887	2	IC	.;chr6_IC:28058637-28059346	0	1	0	XY_NO	A_NO	28058928	28058929	45	ZSCAN12P1	NR_024063	236531	cg12740337	21775468	21775468	cg12740337	cg12740337	21775468	AATCAAAAATATAAAATACACACATAACCCTAAACCACAAACTCRATCCC	NA		II			GTACCCGCCCATCTTCCGGCCAGGATGTGTGGTCCTGGTGAGCGATTGTCCTGTGGCGTC[CG]GGACCGAGTTTGTGGCCCAGGGTTATGTGTGCACTTCACACCTCTGACTTTTTTCAGGGT	37	6	28058973	CGGGACCGAGTTTGTGGCCCAGGGTTATGTGTGCACTTCACACCTCTGAC	6	28166952	F	rs60000586
cg07524919	1.45021	-0.322122	5.20484	2.88925e-05	0.00273552	0.235767	2.54181	32063900	32063902	32063900	32063950		NA		NA	HC	chr6_HCshore:32063619-32064994;chr6_ICshore:32063377-32065145	0	1	1	XY_NO	A_NO	32077150	32077151	13250	TNXB	NM_019105	146737	cg07524919	51788380	55759328	cg07524919	cg07524919	51788380	CAAAAACTACCAAAACCACAACCAATACCTAAATAAACAATATATATACA	55759328	CGAAAACTACCGAAACCGCGACCAATACCTAAATAAACGATATATATACG	I	A	Red	GCTGGCTGCAGTCATTCGGGCACTGCCTCACACCGCAATCCTCGCCAGAGTAGCCGTCCT[CG]CACACACACCGCCCATCTAGGCACTGGCCGCGGCCTCGGCAGCCCCCGGGGCAGCTGCGC	37	6	32063901	CGCACACACACCGCCCATCTAGGCACTGGCCGCGGCCTCGGCAGCCCCCG	6	32171879	F
cg15197065	-0.935326	-0.964349	-5.20385	2.8963e-05	0.00273874	-0.141036	2.53949	78985561	78985563	78985513	78985563		NA	rs76821336	1	HC	chr5_HCshore:78985242-78986287;chr5_ICshore:78985300-78986415	0	1	1	XY_NO	A_NO	78985658	78985659	-96	CMYA5	NM_153610	281928	cg15197065	56670307	50697321	cg15197065	cg15197065	56670307	AAAAAAAAACTAAACCCAAACCCCAAAAACTCAATAACAAAACTTTAACA	50697321	AAAAAAAAACTAAACCCGAACCCCAAAAACTCGATAACGAAACTTTAACG	I	C	Grn	GGGCTCAGGGAAGAGGAGAAGCTGAGCCCGGGCCCCAGAAGCTCGGTGGCGAAACTTTGA[CG]CCTTCTATTTAAAGTCGCGGGGCTCGCCCGCCCCCGGCGCCGGGAACCCGAGCCGCCCCC	37	5	78985562	GAGGAGAAGCTGAGCCCGGGCCCCAGAAGCTCGGTGGCGAAACTTTGACG	5	79021318	R
cg23787873	0.777678	-0.358964	5.20323	2.90072e-05	0.00274179	0.131042	2.53804	19710908	19710910	19710860	19710910		NA		NA	HC	chr22_HCshore:19710455-19712289;chr22_ICshore:19708979-19715508	0	1	1	XY_NO	A_NO	19705991	19705992	4918	GP1BB	NR_037612	418458	cg23787873	37723346	46797439	cg23787873	cg23787873	37723346	CTCCATATACCCCTAAAAACAAATAAAAACAAAAACCTAAACAACCTACA	46797439	CTCCGTATACCCCTAAAAACGAATAAAAACGAAAACCTAAACGACCTACG	I	A	Red	GGTGTCCGAGTGCTCCGTGTGCCCCTGAGAGCGGGTGGGAGCGGAAGCCTGAGCGGCCTG[CG]GCCTCCGGCGATAGTGTGCTATCTGCCGCTGCAGCGCGCGTCCGCGCGGCCTCTGGGCTA	37	22	19710909	CTCCGTGTGCCCCTGAGAGCGGGTGGGAGCGGAAGCCTGAGCGGCCTGCG	22	18090909	R
cg20285546	0.905355	0.491124	5.20257	2.9054e-05	0.00274331	0.147738	2.5365	58728727	58728729	58728728	58728778		NA		NA	HC	chr19_HCshore:58728073-58728922;chr19_ICshore:58727992-58728998	0	1	0	XY_NO	A_NO	58740069	58740070	-11341	ZNF544	AL833618	364453	cg20285546	31603433	31603433	cg20285546	cg20285546	31603433	CTACTCCCAAATATAACCAAAATAACCCTAAATCTATTTCCACCAAACCC	NA		II			ACCGCTACTTGCGTGTGCCGGTGCCTGGCCCAATCAGCGTCTTGCGCCTCTTCTCGCTCC[CG]GGCCTGGTGGAAACAGACTCAGGGCCATTTTGGCTACACCTGGGAGCAGGGCACCCTGGC	37	19	58728728	CGGGCCTGGTGGAAACAGACTCAGGGCCATTTTGGCTACACCTGGGAGCA	19	63420540	F
cg13287964	-1.59343	-0.803388	-5.1976	2.94107e-05	0.00276615	-0.232303	2.52487	77905750	77905752	77905751	77905801		NA		NA	HC	HCshore:77905027-77905890;ICshore:77904993-77907177	48	1	0	XY_NO	A_NO	77905806	77905807	-55	LOC100130522	NR_028340	244892	cg13287964	44607452	44607452	cg13287964	cg13287964	44607452	RACAACTTCCRAATATTACCATAACAATAATAAACTAACAAAACAAAAAC	NA		II			TTTGATTCCGCTATTGAGGTAGAGGCGGGACGGGGGAAGCAGCTTTCAGTAAGACCCGCC[CG]CTCTTGCCCTGTCAGTTTACCATTGCCATGGCAACACCCGGAAGTTGCCGCCCCCTTTCC	37	18	77905751	GCAACTTCCGGGTGTTGCCATGGCAATGGTAAACTGACAGGGCAAGAGCG	18	76006742	F
cg05180451	1.21133	1.55267	5.19437	2.96447e-05	0.00277529	0.162977	2.51732	27185763	27185765	27185764	27185814		NA	rs3800307	1	ICshore	.;chr6_ICshore:27184347-27185951	0	1	0	XY_NO	A_NO	27182951	27182952	2813	TRNA_Arg	.	103120	cg05180451	49648313	49648313	cg05180451	cg05180451	49648313	TATCCCTCTTATTACATATTTAACRTTTATCTAAAATCCCTTTCAAATCC	NA		II			CCCACGATCGCACCAAGAAGAGCTTGCGAGCCTTCCTGCTACATACTGACATTAAGAAAC[CG]GACTTGAAAGGGATCCCAGACAAACGTTAAACATGCAACAAGAGGGATAGGGTGTAAGGA	37	6	27185764	CGGACTTGAAAGGGATCCCAGACAAACGTTAAACATGCAACAAGAGGGAT	6	27293743	F	rs3800307
cg18085660	0.76182	1.16314	5.19169	2.98403e-05	0.00278615	0.109409	2.51106	1202897	1202899	1202898	1202948		NA		NA	HC	chr4_HCshore:1202417-1203205;chr4_ICshore:1202302-1203751	0	1	0	XY_NO	A_NO	1202749	1202750	-148	LOC100130872	NR_024569	329183	cg18085660	18797349	18797349	cg18085660	cg18085660	18797349	ATATTATAAACTACATACRCTTTAAATACCTTTTACCRAATACTAAAACC	NA		II			ATAAACTTGTTGAATTTGTTCAACGTAAGCAGCTGAAATTCTGCGTGGGGTGGTGATGAA[CG]GCTCTAGCACTCGGTAAAAGGTATTTAAAGCGCATGTAGTTTACAACACTAACAGCCCGC	37	4	1202898	CGGCTCTAGCACTCGGTAAAAGGTATTTAAAGCGCATGTAGTTTACAACA	4	1192898	F
cg08095654	0.643085	0.560594	5.1914	2.98619e-05	0.00278683	0.105648	2.51037	58728559	58728561	58728560	58728610		NA		NA	HC	chr19_HCshore:58728073-58728922;chr19_ICshore:58727992-58728998	0	1	0	XY_NO	A_NO	58740069	58740070	-11509	ZNF544	AL833618	157099	cg08095654	30747325	30747325	cg08095654	cg08095654	30747325	RCTAATTAAATAAAACAAATTACTTATTTACCAAAACRTAACTCTTACCC	NA		II			CCGCCAGAACTGACCTACCCAATCACCGCACCGCTGCGATCAAGCGGCGACACACGTTGC[CG]GGTAAGAGTCACGCTTTGGCAAATAAGCAACCTGCCTCATCCAATCAGCGTCTCGCCTGC	37	19	58728560	CTGATTGGATGAGGCAGGTTGCTTATTTGCCAAAGCGTGACTCTTACCCG	19	63420372	F
cg17698295	1.05883	-0.961885	5.18912	3.00292e-05	0.00279433	0.163992	2.50504	145106298	145106300	145106250	145106300		NA		NA	HC	chr8_HCshore:145105735-145107571;chr8_ICshore:145103110-145108327	0	1	1	XY_NO	A_NO	145110091	145110092	3793	OPLAH	AF217994	322946	cg17698295	30606495	23756310	cg17698295	cg17698295	30606495	ATACTCATAAACACTACCATACTCAAAAAAAACCAATACTTACAAAAACA	23756310	ATACTCATAAACGCTACCGTACTCGAAAAAAACCAATACTTACGAAAACG	I	A	Red	CTGGGCCCGGCGATACTCATAGACGCTGCCGTGCTCGGGAAAGGCCAGTGCTTGCGGGGG[CG]ACCCCGGCGGTGGGGCGGGGTCCTCCGGGTCCCCATAGCCACCGCCGCCGGGCGTGTGGA	37	8	145106299	CGCCCCCGCAAGCACTGGCCTTTCCCGAGCACGGCAGCGTCTATGAGTAT	8	145178287	R
cg18372208	0.995636	0.6734	5.18451	3.03715e-05	0.00281539	0.157735	2.49425	41278262	41278264	41278213	41278263		NA		NA	HC	chr17_HCshore:41278108-41278811;chr17_ICshore:41277969-41279365	0	1	0	XY_NO	A_NO	41277599	41277600	664	NBR2	AK310868	334053	cg18372208	21708421	21708421	cg18372208	cg18372208	21708421	CCCTCAACCCCAATATTTATTATTTTTCRAATTCAACTTACTTTTACCCC	NA		II			CGTAGTTCCACCCCTCAGCCCCAGTGTTTGTTATTTTTCGGGTTCAGCTTGCTTTTGCCC[CG]TCTCCGTCGACGCAATCGCCACCAGTCAATGGGGTGGTCGTTTTGAGGGACAAGTGGTAA	37	17	41278263	CGGGGCAAAAGCAAGCTGAACCCGAAAAATAACAAACACTGGGGCTGAGG	17	38531789	R
cg08468911	0.728234	-0.450182	5.1836	3.0439e-05	0.00281885	0.120149	2.49213	35832179	35832181	35832131	35832181		NA		NA	ICshore	.;chr21_ICshore:35831536-35832690	0	1	1	XY_NO	A_NO	35831901	35831902	-278	KCNE1	NM_001127669	164009	cg08468911	20675478	71664499	cg08468911	cg08468911	20675478	ACTCAAAACCAACAAAAAATTTACATTAAAATCAAAAAAACCAACCAACA	71664499	ACTCAAAACCGACAAAAAATTTACATTAAAATCGAAAAAACCGACCAACG	I	A	Red	CCTGTCGGAGAGGCTCAAGGCCGGCAGAAGGTTTGCATTAGGATCGAGAAAGCCGACCAA[CG]GACAGATCTACCTACCTTCCTGCGGGAGTTTGAGGTTGCCAGGGGGGAAGCCACTGCAGC	37	21	35832180	GCTCAAGGCCGGCAGAAGGTTTGCATTAGGATCGAGAAAGCCGACCAACG	21	34754050	R
cg10376053	1.25149	-1.89811	5.17765	3.08871e-05	0.00284868	0.144562	2.4782	33282866	33282868	33282817	33282867		NA		NA	HC	chr6_HCshore:33282848-33283357;chr6_ICshore:33282687-33283502	0	1	0	XY_NO	A_NO	33282163	33282164	-703	TAPBP	AF067286	197363	cg10376053	47772320	47772320	cg10376053	cg10376053	47772320	CCATCTCCACCTTATAAACTCTAAATAAAAACCAAACACRTCTACTAAAC	NA		II			TCCACCGAAGCCCATCTCCACCTTGTGGACTCTGGGTGGGGACCAGACACGTCTGCTGGA[CG]GGGGCGTGGCCGCACTCGCTTCGTCGCCGCTGCCCCCGCCCACTCCGGGAGACTCTCTCT	37	6	33282867	CATCTCCACCTTGTGGACTCTGGGTGGGGACCAGACACGTCTGCTGGACG	6	33390845	R
cg02339793	1.39738	1.9067	5.16922	3.15335e-05	0.0028835	0.154988	2.45847	79225572	79225574	79225523	79225573		NA	rs73358108	1	IC	.;chr17_IC:79225243-79226257	0	1	0	XY_NO	A_NO	79220523	79220524	-5049	SLC38A10	BC011702	47787	cg02339793	65635367	65635367	cg02339793	cg02339793	65635367	AAATAACACCCCCRTCAACACAATTTATATTCAACCTAATAATTACTAAC	NA		II			AGATGTTTCTAAAGTGACACCCCCGTCAGCACAGTTTATATTCAACCTGATGATTACTAG[CG]AAGCAATAAAAAAATATTTAACAACCTCATAGGCTTGTGGCAATGAGCCAATGGTAACTG	37	17	79225573	CGCTAGTAATCATCAGGTTGAATATAAACTGTGCTGACGGGGGTGTCACT	17	76840168	R
cg25802888	1.13639	2.23172	5.1618	3.21141e-05	0.00291515	0.112041	2.44108	57742111	57742113	57742063	57742113		NA		NA	HC	chr19_HCshore:57741944-57742534;chr19_ICshore:57741385-57742656	0	1	1	XY_NO	A_NO	57742376	57742377	-264	AURKC	NM_003160	450864	cg25802888	25747355	26643304	cg25802888	cg25802888	25747355	AAAACTCCAACACATCAAAAATAAACATCTATTCATTCCCACATACATCA	26643304	GAAACTCCAACACGTCAAAAATAAACGTCTATTCATTCCCACGTACATCG	I	C	Grn	CACGGGCTGCACGAGGCTCCAGCACGTCAGGAGTGGGCGTCTGTTCATTCCCACGTGCAT[CG]CGGCTCTCTCCTAGTTGACGCATGCACACCCCGTGGGTGTATGCGTTGTTCATTCCCACA	37	19	57742112	GAGGCTCCAGCACGTCAGGAGTGGGCGTCTGTTCATTCCCACGTGCATCG	19	62433924	R
cg07317062	1.01817	-1.12782	5.16165	3.21259e-05	0.00291554	0.149743	2.44073	27170387	27170389	27170338	27170388		NA		NA	HC	chr7_HCshore:27169581-27170846;chr7_ICshore:27168745-27171170	0	1	0	XY_NO	A_NO	27170398	27170399	11	HOXA4	NM_002141	142981	cg07317062	45616502	45616502	cg07317062	cg07317062	45616502	RAACTCATAATCATTAATTTATAAAATACAAAAATACTAATTTTTCTCRC	NA		II			TTATCAAAAACGAGCTCATGGTCATTAATTTGTGAAGTGCAAAAATACTAATTTTTCTCG[CG]TTGTCGTTTTTTCTGGGCTTGCCGAGGCCCCTCCCCCTCCTGCCTCGCTTCCCATCCCCC	37	7	27170388	CGCGAGAAAAATTAGTATTTTTGCACTTCACAAATTAATGACCATGAGCT	7	27136913	R
cg02380334	1.72415	-3.08172	5.15901	3.23345e-05	0.002926	0.124455	2.43456	70038924	70038926	70038925	70038975		NA		NA	HC	chr14_HCshore:70037920-70040581;chr14_ICshore:70037929-70041721	0	1	0	XY_NO	A_NO	70037917	70037918	-1007	C14orf162	NR_024630	48621	cg02380334	26690395	26690395	cg02380334	cg02380334	26690395	TCAACAAAAACAAAACCTAAAACAACRTAAAAAAAATCTACAAAAAAAAC	NA		II			CGCTGCTTGGCGCGGGCCGCGCGCTGGGCGCGCTCCCTGCGGATCTGCTCAGCCCGCTCC[CG]CCCTTCCTGTAGACCTTCCTCACGTTGCTTCAGGTTCTGCTCCTGCTGAAGCTTGCGCAG	37	14	70038925	CGCCCTTCCTGTAGACCTTCCTCACGTTGCTTCAGGTTCTGCTCCTGCTG	14	69108678	F
cg04043957	1.23176	2.47723	5.15519	3.26401e-05	0.00294487	0.112609	2.4256	1860214	1860216	1860214	1860264		NA		NA	IC	.;chr11_IC:1859858-1860343	0	1	1	XY_NO	A_NO	1860232	1860233	-17	TNNI2	NM_003282	81264	cg04043957	74670417	28610409	cg04043957	cg04043957	74670417	CCTAAAATCTAAACAACAAAACTAAAAACAAAATCAAACCAACAACAACA	28610409	CCTAAAATCTAAACAACAAAACTAAAAACGAAATCAAACCGACAACGACG	I	A	Red	CAGGGGCCCAGCCTGGGGGAGGCCATTTATACCCCTCCCCCTGGGCCCACCAGCCCAACT[CG]CCGCTGCCGGCCTGACCTCGCTCCCAGCCCTGCTGCCCAGATTCTAGGTGAGGCCCAGCC	37	11	1860215	CGCCGCTGCCGGCCTGACCTCGCTCCCAGCCCTGCTGCCCAGATTCTAGG	11	1816791	F
cg22327778	0.957822	1.93741	5.15028	3.3036e-05	0.00296605	0.111264	2.41411	1860217	1860219	1860218	1860268		NA		NA	IC	.;chr11_IC:1859858-1860343	0	1	0	XY_NO	A_NO	1860232	1860233	-14	TNNI2	NM_003282	395142	cg22327778	46612475	46612475	cg22327778	cg22327778	46612475	CTCACCTAAAATCTAAACAACAAAACTAAAAACRAAATCAAACCRACAAC	NA		II			GGGCCCAGCCTGGGGGAGGCCATTTATACCCCTCCCCCTGGGCCCACCAGCCCAACTCGC[CG]CTGCCGGCCTGACCTCGCTCCCAGCCCTGCTGCCCAGATTCTAGGTGAGGCCCAGCCCGG	37	11	1860218	TCACCTAGAATCTGGGCAGCAGGGCTGGGAGCGAGGTCAGGCCGGCAGCG	11	1816794	F
cg27437304	1.16544	-1.23696	5.1499	3.30672e-05	0.00296605	0.169131	2.41321	129992367	129992369	129992368	129992418		NA	rs2298587	1	LC	.;.	0	1	0	XY_NO	A_NO	129979323	129979324	13045	APLP2	L23114	478546	cg27437304	25609479	25609479	cg27437304	cg27437304	25609479	ATAAAATTACCTTTAACATCATAAATAATTTCCTTATCTAACATAATACC	NA		II			CTATGACACCTTCAAAGGAGATGACTACAATGAGGAGAATCCTACTGAACCCGGCAGCGA[CG]GCACCATGTCAGACAAGGAAATTACTCATGATGTCAAAGGTAACCCCATGTAGAGCCATG	37	11	129992368	CGGCACCATGTCAGACAAGGAAATTACTCATGATGTCAAAGGTAACCCCA	11	129497578	F	rs2298587
cg14066993	0.651306	-0.0490987	5.14268	3.36594e-05	0.00300033	0.111076	2.3963	1203048	1203050	1203049	1203099		NA		NA	HC	chr4_HCshore:1202417-1203205;chr4_ICshore:1202302-1203751	0	1	0	XY_NO	A_NO	1202749	1202750	-299	LOC100130872	NR_024569	260801	cg14066993	66778324	66778324	cg14066993	cg14066993	66778324	CACAATAAATAAACACAATAATCAAAACCTAATCCCAACCACTAACACCC	NA		II			CGGCGGCCTCACCGTTCACCACGGTTGGCGGCCCTGGTCACTCCCACGGTCTTTACCAGC[CG]GGTGCCAGTGGCTGGGACCAGGTTCTGACCACTGTGCCCACTCACTGTGGAATCGCGTGA	37	4	1203049	CGGGTGCCAGTGGCTGGGACCAGGTTCTGACCACTGTGCCCACTCACTGT	4	1193049	F
cg26370022	0.661739	0.536181	5.13297	3.44723e-05	0.00304146	0.109405	2.37356	41278428	41278430	41278379	41278429		NA		NA	HC	chr17_HCshore:41278108-41278811;chr17_ICshore:41277969-41279365	0	2	0	XY_NO	A_YES	41277599	41277600	830	NBR2	AK310868	460223	cg26370022	74715393	74715393	cg26370022	cg26370022	74715393	CRCCATATTAAATTCACCCCACAAAAATAACRACAAAACTAACAACRAAC	NA		II			CTGTCTTTGTCCGCCATGTTAGATTCACCCCACAGAGATAGCGGCAGAGCTGGCAGCGGA[CG]GTCTTTGCATTGCCGCCTCCCCAGGGGGCGGGAAGCTGGTAAGGAAGCAGCCTGGGTTAG	37	17	41278429	GCCATGTTAGATTCACCCCACAGAGATAGCGGCAGAGCTGGCAGCGGACG	17	38531955	R
cg12155547	1.14665	-2.56433	5.11594	3.59474e-05	0.00311987	0.1055	2.33363	65194964	65194966	65194915	65194965		NA		NA	LC	.;.	0	1	0	XY_NO	A_NO	65190268	65190269	4697	NEAT1	NR_030343	227277	cg12155547	16605308	16605308	cg12155547	cg12155547	16605308	ACTACAAAACTAATTACCRTCCTTACAACTATATCTTATTTACCTATACC	NA		II			CCTTCCCATGAGCTGCAGGGCTGGTTGCCGTCCTTGCAACTGTGTCTTATTTGCCTGTGC[CG]TTATATCTTGGTGACCCCTCCACGTGTACACTACTGACAAACGGGTGGAGTGCTGGGGAG	37	11	65194965	CGGCACAGGCAAATAAGACACAGTTGCAAGGACGGCAACCAGCCCTGCAG	11	64951541	R
cg00134539	0.855051	0.0965284	5.10708	3.67397e-05	0.00316787	0.143615	2.31286	43824070	43824072	43824071	43824121		NA	rs2277798	1	LC	.;.	0	1	0	XY_NO	A_NO	43823970	43823971	101	UBASH3A	NM_001001895	3054	cg00134539	18809359	18809359	cg00134539	cg00134539	18809359	AAAAACTACTACRACTCTTAAACTTATTAAAAACCTTAACRTAAAACTAC	NA		II			ATTTCTGTGTGCAGGCGAGCTTCTTGGCCTAAGGGCAGGAAGAGATGGCAGCGGGGGAGA[CG]CAGCTCTACGCCAAGGTCTCCAACAAGCTCAAGAGCCGCAGCAGCCCCTCGCTCCTGGAG	37	21	43824071	CGCAGCTCTACGCCAAGGTCTCCAACAAGCTCAAGAGCCGCAGCAGCCCC	21	42697140	F	rs2277798
cg08611411	1.90324	-3.28574	5.10483	3.69429e-05	0.00317446	0.132438	2.3076	153234036	153234038	153234036	153234086		NA	rs77162859	1	HC	chr1_HCshore:153233223-153234621;chr1_ICshore:153233309-153234552	10	1	1	XY_NO	A_NO	153233425	153233426	612	LOR	CCDS30870	166508	cg08611411	20772335	24754386	cg08611411	cg08611411	20772335	ACACACACAAAATCTAAATAACCTACTACAAAAAAACATAACCAAAACCA	24754386	ACGCGCACGAAATCTAAATAACCTACTACGAAAAAACGTAACCGAAACCG	I	C	Grn	CTCTGTCTGCGGCTACTCTGGCGGCGGCTCTGGCTGCGGCGGAGGCTCCTCTGGCGGCAG[CG]GCTCCGGCTACGTCTCCTCGCAGCAGGTCACTCAGACCTCGTGCGCGCCCCAGCCGAGTT	37	1	153234037	CGGCTCCGGCTACGTCTCCTCGCAGCAGGTCACTCAGACCTCGTGCGCGC	1	151500661	F	rs77162859
cg18217235	0.723934	-0.55069	5.09319	3.80174e-05	0.00323257	0.120165	2.28028	50817156	50817158	50817108	50817158		NA	rs9473919	1	ICshore	.;chr6_ICshore:50816975-50819491	0	1	1	XY_NO	A_NO	50786438	50786439	30719	TFAP2B	NM_003221	331549	cg18217235	19730333	13615398	cg18217235	cg18217235	19730333	ACTAAAACCTCTAAATCATTAACCAACCCAACACAAAAACCCTAAAACCA	13615398	ACTAAAACCTCTAAATCGTTAACCGACCCAACGCAAAAACCCTAAAACCG	I	C	Grn	GAAAGAGCAGTAGCTAGAACCTCTAGGTCGTTGACCGGCCCAGCGCAGGGACCCTGAGAC[CG]CCAGATCCGGTGGGCGGCTTACAGTGGCCCAGAACGCACCCGCCGGCTCGTGTTAGCGGG	37	6	50817157	GCTAGAACCTCTAGGTCGTTGACCGGCCCAGCGCAGGGACCCTGAGACCG	6	50925116	R
cg26033526	-2.01133	1.33848	-5.0911	3.82127e-05	0.00323989	-0.280205	2.2754	32819857	32819859	32819858	32819908		NA	rs2071481	1	ICshore	.;chr6_ICshore:32819802-32822505	0	1	0	XY_NO	A_NO	32820534	32820535	677	TAP1	AK302340	454304	cg26033526	44655447	44655447	cg26033526	cg26033526	44655447	ATTTTTCCAACAAAACCAAACAAATTTCTCCTAAAACTCTTTCATTATAC	NA		II			GAGAGAGAGCGGGGAGGGGGGAGATCAAAGCAGATGTATGAGGATATGAACAGTACATGG[CG]TATAATGAAAGAGTTTCAGGAGAAACCTGTCTGGTTCTGTTGGAAAAACTCCGTCTCCTG	37	6	32819858	TTTTTCCAACAGAACCAGACAGGTTTCTCCTGAAACTCTTTCATTATACG	6	32927836	F
cg11037477	1.1858	-2.64312	5.08807	3.84991e-05	0.00325393	0.106624	2.26828	99851007	99851009	99850958	99851008		NA		NA	ICshore	.;chr4_ICshore:99849214-99851312	0	1	0	XY_NO	A_NO	99850242	99850243	-765	EIF4E	NM_001130678	208526	cg11037477	38764457	38764457	cg11037477	cg11037477	38764457	TACTATCCCAAATCCTAAAATTAAAACCTCAAAACTAAATCTTACRTAAC	NA		II			ACGACAGCTTTTACTGTCCCAAATCCTGAGATTAAGACCTCAGGGCTAAATCTTGCGTGG[CG]GTAAAAATTATTTGGAAGTTCTGTGCAACCGTTCCAATATTCCGCTTTTACGTGCACGGA	37	4	99851008	CGCCACGCAAGATTTAGCCCTGAGGTCTTAATCTCAGGATTTGGGACAGT	4	100070031	R
cg22683036	1.19771	-0.70065	5.08365	3.89207e-05	0.00326765	0.184906	2.25791	63249208	63249210	63249209	63249259		NA		NA	ICshore	.;chr1_ICshore:63248541-63250202	6	1	0	XY_NO	A_NO	63249776	63249777	-567	ATG4C	NM_032852	400347	cg22683036	19808382	19808382	cg22683036	cg22683036	19808382	TTTTCCATATTCAAATTATTTTCAAACATTAAAACACAAAACAATCRAAC	NA		II			CTCAAGCGATCCACCCGCCTCGGCCTCCCAAAGTGCTGGGATTACAGACGCGAACCACCG[CG]CCCGACTGTCCTGTGTTTTAATGCTTGAAAATAATCTGAATATGGAAAATGAGTGCACAT	37	1	63249209	CGCCCGACTGTCCTGTGTTTTAATGCTTGAAAATAATCTGAATATGGAAA	1	63021797	F
cg15132169	1.08427	-1.32713	5.07487	3.97709e-05	0.00330585	0.154909	2.23732	149805994	149805996	149805945	149805995		NA	rs77825679	1	LC	.;.	0	1	0	XY_NO	A_NO	149806147	149806148	153	ZC3H12D	NM_207360	280943	cg15132169	55616396	55616396	cg15132169	cg15132169	55616396	CACCAACAAAATATATCCCTCCRATCTTCACAATAAATACTAACCCAATC	NA		II			GGACATGCACTCACCAGCAGGGTGTGTCCCTCCGGTCTTCACAATGAATGCTGGCCCAGT[CG]CCAGCAGCCTTCACGCCAATGTTCTCCCGTCAGTGAGGCCAGGCCCCCAGGTGCCACTGG	37	6	149805995	ACCAGCAGGGTGTGTCCCTCCGGTCTTCACAATGAATGCTGGCCCAGTCG	6	149847688	R
cg03250220	1.0108	-2.13481	5.0727	3.99843e-05	0.00331857	0.105666	2.23222	110970096	110970098	110970047	110970097		NA		NA	HC	chr2_HCshore:110969665-110970474;chr2_ICshore:110969662-110970412	0	1	0	XY_NO	A_NO	110973392	110973393	3296	LINC00116	BC108924	65900	cg03250220	54653419	54653419	cg03250220	cg03250220	54653419	AAACRAAAACTACTAACACRAACAACTACAATATCCTCTCTAACACATCC	NA		II			GAGTACTCCAGAAGCGAAGGCTACTAGCACGGACAACTGCAGTGTCCTCTCTGACACATC[CG]CCATGGCTGCCGCCGGCGTGCAGCGCGGTCTACGGCGCGGCGGCGGGGTCAAAAGGCGCC	37	2	110970097	AGCGAAGGCTACTAGCACGGACAACTGCAGTGTCCTCTCTGACACATCCG	2	110327386	R
cg05547895	1.20369	-1.28954	5.05468	4.1799e-05	0.00340973	0.173917	2.18992	196705854	196705856	196705805	196705855		NA		NA	IC	.;chr3_IC:196705578-196706462	43	1	0	XY_NO	A_NO	196695703	196695704	-10151	PIGZ	NM_025163	109974	cg05547895	56607377	56607377	cg05547895	cg05547895	56607377	CAAAAACAACAAATTATCTACAATATCATATAATTCTACCTAATACTTAC	NA		II			TTGTCGTAGGTCAAAAACAGCAAATTATCTGCAATGTCATGTGGTTCTACCTAATGCTTG[CG]GTGTCCCTGCCCTGGGCTGTTTCCCTTCGGCTTCATCTCAGCGAATCACGAACACATTCC	37	3	196705855	AAAAACAGCAAATTATCTGCAATGTCATGTGGTTCTACCTAATGCTTGCG	3	198190252	R
cg08482436	1.26474	-1.93912	5.05177	4.20999e-05	0.00342272	0.145946	2.18309	96647887	96647889	96647888	96647938		NA		NA	HC	chr7_HCshore:96647849-96648358;chr7_ICshore:96645454-96648415	0	1	0	XY_NO	A_NO	96643376	96643377	-4511	DLX6-AS1	NR_015448	164279	cg08482436	21615360	21615360	cg08482436	cg08482436	21615360	AAAATTTCRAAAATTTCCATTACACCRAAAACTAACRCTTTATTTCTAAC	NA		II			CCGCGCAGGGGAAAGCCAGGCGCTGGCACACCGCGGGCGCGGGTTTCTCCCAGTCGGAGT[CG]CCAGAAATAAAGCGCTAGCTCTCGGTGTAATGGAAACTCCCGAAATCCTTACAAGCAAAG	37	7	96647888	CGCCAGAAATAAAGCGCTAGCTCTCGGTGTAATGGAAACTCCCGAAATCC	7	96485824	F
cg14442492	0.976162	-2.04391	5.05075	4.22055e-05	0.00342983	0.108958	2.1807	95296149	95296151	95296150	95296200		NA		NA	HC	chr5_HCshore:95296042-95298050;chr5_ICshore:95295723-95298246	0	1	0	XY_NO	A_NO	95297774	95297775	1625	ELL2	NM_012081	268513	cg14442492	29751469	29751469	cg14442492	cg14442492	29751469	AAAAACTCAAATAAACRCACATACACTATAATTAAACTACAAATCCAAAC	NA		II			GGTTACCGCGTCCCTTCTCGGTGCTTCCCTGTCTCTCCCATTTTTTTTCCAACATGAAAG[CG]TCTGGATTTGTAGTCCAATTACAGTGTATGTGCGCCTATCTGAGCCTCTCTCTGTACTGG	37	5	95296150	GAGGCTCAGATAGGCGCACATACACTGTAATTGGACTACAAATCCAGACG	5	95321906	F
cg02509058	0.789731	-0.0415962	5.0483	4.24618e-05	0.00344195	0.134446	2.17493	2753745	2753747	2753746	2753796		NA		NA	ICshore	.;chr5_ICshore:2748196-2753922	0	1	0	XY_NO	A_NO	2752261	2752262	1485	C5orf38	NM_178569	51134	cg02509058	42625438	42625438	cg02509058	cg02509058	42625438	TAATTAAAAATATCTATCCTAAACTAAATTAAAATATCCCATATAAAATC	NA		II			ACCCCGTTCCCACAGGCTGGGCCCCCTGCAACGACCCAGCGGGGGGTTTCAACCTTGTTG[CG]ACTCCACATGGGACATCCTAATTCAGTCCAGGACAGATATTTTTAATCAATTACTATAGA	37	5	2753746	GATTAAAAATATCTGTCCTGGACTGAATTAGGATGTCCCATGTGGAGTCG	5	2806746	F
cg22957360	-0.725911	1.01067	-5.04673	4.26256e-05	0.00344942	-0.109053	2.17126	101282571	101282573	101282523	101282573		NA	rs4919342	1	ICshore	.;chr10_ICshore:101280959-101283629	0	1	1	XY_NO	A_NO	101286704	101286705	-4132	chromosome 10 open reading frame 139	DQ372721	404878	cg22957360	68626462	62744342	cg22957360	cg22957360	68626462	CCAAAATACCTAACTACCAAAATCTAAAAACTAACTCCAACACATTCCCA	62744342	CCGAAATACCTAACTACCAAAATCTAAAAACTAACTCCAACGCATTCCCG	I	A	Red	CTTGCGCAGATTCCGGGGTGCCTGGCTGCCAAGGTCTGAAGGCTAGCTCCAGCGCATTCC[CG]GCTCCGCCGTGCTGCAGGGGGTTTGCTTTCCAGTGGGAAGTTCCTACTTCTCCCTCGGCA	37	10	101282572	CCGGGGTGCCTGGCTGCCAAGGTCTGAAGGCTAGCTCCAGCGCATTCCCG	10	101272562	R
cg14091103	0.97603	-1.64595	5.03976	4.33647e-05	0.00349237	0.126524	2.15488	187870928	187870930	187870879	187870929		NA		NA	ICshore	.;chr3_ICshore:187870885-187872548	0	1	0	XY_NO	A_NO	187871662	187871663	-733	LPP	NM_001167672	261327	cg14091103	17802302	17802302	cg14091103	cg14091103	17802302	TTCCAAAAACTAACTCTAAACCAAAAACAATAAAAATCACTAAATAATCC	NA		II			CAACCAGGACCTTCCAGGAACTGGCTCTGGGCCAAGAGCAGTAGAAATCACTGGGTGGTC[CG]CACAGCTCGCGGGCATCTAACCTGCTTCAAGGCTCAGGGCTAAAAGGGAGCCAGGGCCCT	37	3	187870929	CGGACCACCCAGTGATTTCTACTGCTCTTGGCCCAGAGCCAGTTCCTGGA	3	189353623	R
cg25432232	1.41731	1.78807	5.03252	4.4145e-05	0.00352721	0.159885	2.13789	57742422	57742424	57742374	57742424		NA		NA	HC	chr19_HCshore:57741944-57742534;chr19_ICshore:57741385-57742656	0	1	1	XY_NO	A_NO	57742427	57742428	-4	AURKC	AY714054	445146	cg25432232	69674357	22683506	cg25432232	cg25432232	69674357	CAAAAAATACCTCTCTAAACAATTAATACCAAATATAAAAAAAAACCACA	22683506	CAAAAAATACCTCTCTAAACGATTAATACCGAATATAAAAAAAAACCGCG	I	C	Grn	ATAGGAGCCAGCCAGGAAGTACCTCTCTGAGCGGTTGGTGCCGGGTATAAAAGAAGGCCG[CG]CAGCCACGGCTGCTCACGACGCCGCGGATCCCGAAGCCTGTGTAGCAGTGAGACATCAGT	37	19	57742423	CGCGGCCTTCTTTTATACCCGGCACCAACCGCTCAGAGAGGTACTTCCTG	19	62434235	R
cg15902390	1.24536	-1.68955	5.02637	4.48201e-05	0.00356638	0.152349	2.12343	37387437	37387439	37387437	37387487		NA		NA	HC	HCshore:37387141-37387686;ICshore:37387189-37387747	0	1	1	XY_NO	A_NO	37390561	37390562	3124	MEIS2	AK300247	293128	cg15902390	40710403	22644432	cg15902390	cg15902390	40710403	TAAACTACAAAAAATAAATTATTTCCTCTATTTACCAAAACAAACAACCA	22644432	TAAACTACGAAAAATAAATTATTTCCTCTATTTACCGAAACAAACGACCG	I	A	Red	CCCCCAGCCCGCCCTCAGCCGTGCCAGTGGTTACATCCTTCGGGTTAGCCGCCCGGGGCT[CG]GCCGCCTGCCCCGGCAAACAGAGGAAATAACTCACTTCTCGCAGTTTACTCCTGGGGCCG	37	15	37387438	CGGCCGCCTGCCCCGGCAAACAGAGGAAATAACTCACTTCTCGCAGTTTA	15	35174730	F
cg10690747	0.61378	-0.368187	5.02537	4.49308e-05	0.00357003	0.103852	2.12108	43823834	43823836	43823785	43823835		NA		NA	IC	.;chr21_IC:43823699-43823926	0	1	0	XY_NO	A_NO	43823970	43823971	-135	UBASH3A	BC028138	202782	cg10690747	21658443	21658443	cg10690747	cg10690747	21658443	AAAACTAATCCCRTACAAAAACTCRATTAAACCTTTAACCTCAAACTCCC	NA		II			AAGTCCCTACAGAGGCTGATCCCGTGCAGGGGCTCGGTTGGACCTTTAGCCTCAAACTCC[CG]TGGTGGAAACAGTTAGGATTGGTGGACGCTGCACCCAGCATCCTGCAAACAGAATTCTGA	37	21	43823835	CGGGAGTTTGAGGCTAAAGGTCCAACCGAGCCCCTGCACGGGATCAGCCT	21	42696904	R
cg21366688	-1.3084	2.08494	-5.01969	4.55646e-05	0.00359861	-0.14087	2.10773	134491420	134491422	134491420	134491470		NA	rs7755303	1	IC	.;chr6_IC:134491315-134491682	0	1	1	XY_NO	A_NO	134495998	134495999	4578	SGK1	FM205710	380965	cg21366688	46799319	20634329	cg21366688	cg21366688	46799319	TCAAAAAAACTACCAAAACTTTCCTAAACTTTTCCTATACACCTCCCACA	20634329	TCAAAAAAACTACCGAAACTTTCCTAAACTTTTCCTATACGCCTCCCACG	I	A	Red	TCGGAAACACACATAAAATCCTTTAAAACCAAGCCCTAACAGGGTTCAGAGGAAAGAGTC[CG]TGGGAGGCGCATAGGAAAAGCCTAGGAAAGCCTCGGCAGCTTCCTTGACGCTGGCTGTGA	37	6	134491421	TCAAGGAAGCTGCCGAGGCTTTCCTAGGCTTTTCCTATGCGCCTCCCACG	6	134533114	F	rs7755303
cg16681239	0.681664	-0.315858	5.01734	4.58295e-05	0.00361019	0.116066	2.1022	64349914	64349916	64349915	64349965		NA		NA	IC	.;chr7_IC:64348734-64350317	0	1	0	XY_NO	A_NO	64342870	64342871	7045	ZNF273	AX746558	306736	cg16681239	72799325	72799325	cg16681239	cg16681239	72799325	CCAACCCCATCTCACTATCCCTCTCAAATCAAAAAAAACCRTAAAAAACC	NA		II			GACGCCAGGTTCCCGGTTTCTTCTAGGTCGCCCTGGTTCCTGGCAGCTCCTGGTGCCACG[CG]GTCCTCTACGGTCTCCTCTGACCTGAGAGGGACAGTGAGATGGGGCTGGCGGGGATGGGG	37	7	64349915	CAGCCCCATCTCACTGTCCCTCTCAGGTCAGAGGAGACCGTAGAGGACCG	7	63987350	F
cg17457637	0.802183	-1.17866	5.01703	4.58642e-05	0.00361144	0.118828	2.10149	27170716	27170718	27170717	27170767		NA		NA	HC	chr7_HCshore:27169581-27170846;chr7_ICshore:27168745-27171170	0	1	0	XY_NO	A_NO	27170398	27170399	-318	HOXA4	NM_002141	319350	cg17457637	39731302	39731302	cg17457637	cg17457637	39731302	CAAAAAACTCCCRAAAAAACCTACAACCTAACAAAACCTAAATTCCCAAC	NA		II			GGCCCCTGGGCTGGGGGAGGGAGCAGGAGCTTTGGACCCCAGCCCCCCAGCTTTGGTTCC[CG]CTGGGAATTCAGGCCCTGTCAGGCTGTAGGTCCTCTCGGGAGCCCTCTGCCTGCCCTACT	37	7	27170717	AGAGGGCTCCCGAGAGGACCTACAGCCTGACAGGGCCTGAATTCCCAGCG	7	27137242	F
cg08536841	0.971195	-1.23638	5.01148	4.64961e-05	0.00364704	0.141949	2.08845	49250451	49250453	49250452	49250502		NA		NA	IC	.;chr19_IC:49248564-49251138	0	1	0	XY_NO	A_NO	49250165	49250166	-286	IZUMO1	NM_182575	165234	cg08536841	24674486	24674486	cg08536841	cg08536841	24674486	TAAAAATTATAATCTTAAAACTAAAATATCCACTTCRTAACTCRACAACC	NA		II			AGGCTTTGGGCTAGATCCGGCCCCCCAGGCCGCTGCCGCCCCCACCGCGGTCCTTGGAAA[CG]GCTGTCGAGCCACGAAGTGGACATTTTAGCCCTAAGACTACAACTCCCAAAATGCCCTGG	37	19	49250452	CGGCTGTCGAGCCACGAAGTGGACATTTTAGCCCTAAGACTACAACTCCC	19	53942264	F
cg26646118	0.613227	0.549555	5.00307	4.74712e-05	0.00369646	0.101727	2.06867	33282999	33283001	33283000	33283050		NA		NA	HC	chr6_HCshore:33282848-33283357;chr6_ICshore:33282687-33283502	0	1	0	XY_NO	A_NO	33282163	33282164	-836	TAPBP	AF067286	464847	cg26646118	60649433	60649433	cg26646118	cg26646118	60649433	AAAATTCATATAACRAAACAACTTCATACRCCACCRAAAACACTATAAAC	NA		II			GATGGCCCCGTGGGAGTCCCAGGCCCAGGTACGGCCCCGACCCCGCCCAGGCGGTGCCGG[CG]CTCACAGTGTCCTCGGTGGCGCATGAAGCTGTCTCGCCACATGAACTTCTTGGCGCAGAC	37	6	33283000	AAGTTCATGTGGCGAGACAGCTTCATGCGCCACCGAGGACACTGTGAGCG	6	33390978	F
cg25042789	-1.90328	0.679407	-5.0027	4.75139e-05	0.00369749	-0.295186	2.06781	32819963	32819965	32819964	32820014		NA	rs36229525,rs41549617,rs59328013	3	ICshore	.;chr6_ICshore:32819802-32822505	0	1	0	XY_NO	A_NO	32820534	32820535	571	TAP1	AK302340	439107	cg25042789	51653412	51653412	cg25042789	cg25042789	51653412	CAATACTAAAATTCRTAAATAACRAAATCTATAACAACACCATAAACCAC	NA		II			AAAACTCCGTCTCCTGGCGCAGGACAGCCCCAAACACCTCTCCCTGCAAGTGGCTGTGCA[CG]TGGCCCATGGTGTTGTTATAGATCCCGTCACCCACGAACTCCAGCACTGCACTATAAAGA	37	6	32819964	CGTGGCCCATGGTGTTGTTATAGATCCCGTCACCCACGAACTCCAGCACT	6	32927942	F	rs59328013
cg11619961	-1.62284	-1.88121	-4.9969	4.81984e-05	0.00373271	-0.19069	2.05418	149792839	149792841	149792790	149792840		NA	rs2071368	1	IC	.;chr5_IC:149792643-149792852	50	1	0	XY_NO	A_NO	149792498	149792499	-341	CD74	NM_001025158	217931	cg11619961	13786319	13786319	cg11619961	cg11619961	13786319	AAAAATAAAAACATTTCTTTTCTTTCCCTATTTAAATTCTTAATTAACAC	NA		II			GGACGACGTGCAGGGGTGAAAACATTTCTTTTCTTTCCCTGTTTAGGTTCTTAGTTGACA[CG]CTCCCCTGGAAACAAAAGTCAACTTAACAAAAGAAAAATCAGCCAAAGTTGATTAACACA	37	5	149792840	GGGGTGAAAACATTTCTTTTCTTTCCCTGTTTAGGTTCTTAGTTGACACG	5	149773033	R
cg17662683	0.839236	-0.714968	4.99332	4.86266e-05	0.00375232	0.135463	2.04576	32064145	32064147	32064145	32064195		NA	rs35055471,rs76156983	2	HC	chr6_HCshore:32063619-32064994;chr6_ICshore:32063377-32065145	0	1	1	XY_NO	A_NO	32077150	32077151	13005	TNXB	NM_019105	322495	cg17662683	19810303	49706315	cg17662683	cg17662683	19810303	AACCACTACATATATTAACCAAAATACACAAACCAAAACTACAACACACA	49706315	AACCGCTACATATATTAACCGAAATACACAAACCGAAACTACGACACGCG	I	C	Grn	TTGCACACGCAGCGGCCATCCACGCAGCGCCCGCGCCCGCGACAGTCGCCAGGACAGGCG[CG]CGTGCCGCAGTCCCGGCCTGTGTACCCCGGCCAACACATGCAGCGGCCACTCTCACAGCG	37	6	32064146	GGCCGCTGCATGTGTTGGCCGGGGTACACAGGCCGGGACTGCGGCACGCG	6	32172124	F	rs76156983
cg25111926	1.19553	0.38837	4.98117	5.01068e-05	0.00382368	0.197544	2.01719	129564449	129564451	129564450	129564500		NA	rs11221809,rs61622461,rs78895665	3	LC	.;.	0	1	0	XY_NO	A_NO	129564512	129564513	-62	AX746800	AX746800	440119	cg25111926	30662498	30662498	cg25111926	cg25111926	30662498	ATCTCCTACATAATCTCTACCCTACCCTCCAAAAATTTCCAATATCAAAC	NA		II			TAAATAGCAACTGTAGTCAGAGGGAGAGAGGCCCAGGGAGGAACAATAATCTAACTAAGA[CG]CTTGACATTGGAAACTCCTGGAGGGCAGGGCAGAGATCATGCAGGAGATTTAACAGCACC	37	11	129564450	CGCTTGACATTGGAAACTCCTGGAGGGCAGGGCAGAGATCATGCAGGAGA	11	129069660	F	rs78895665
cg16627786	1.33676	-1.42929	4.97938	5.0328e-05	0.00383221	0.187101	2.01299	19711050	19711052	19711050	19711100		NA		NA	HC	chr22_HCshore:19710455-19712289;chr22_ICshore:19708979-19715508	0	1	1	XY_NO	A_NO	19705991	19705992	5060	GP1BB	NR_037612	305736	cg16627786	65621327	43611490	cg16627786	cg16627786	65621327	AAACCCATAACAAAAAAACAACAACCCAACTTACTCTACAACAAAAAACA	43611490	AAACCCATAACGAAAAAACGACAACCCGACTTACTCTACAACGAAAAACG	I	T	Red	CTGTGGTCGGTGCGGGCGTGGCAGGGGCGGGGCGGCCTTATCGCTCGGCTCTCCCGCCTA[CG]CCTCCCGCTGCAGAGTAAGCCGGGCTGCCGTCTTCTCGCCATGGGCTCCGGTGAGTCTGG	37	22	19711051	CGCCTCCCGCTGCAGAGTAAGCCGGGCTGCCGTCTTCTCGCCATGGGCTC	22	18091051	F
cg19942083	1.29434	-1.85608	4.97777	5.05288e-05	0.00384295	0.155757	2.00919	7070561	7070563	7070513	7070563		NA		NA	IC	.;chr12_IC:7070410-7071238	0	1	1	XY_NO	A_NO	7072861	7072862	-2299	MIR200C	NR_029779	359310	cg19942083	57602442	42785305	cg19942083	cg19942083	57602442	AAACAACCAAAAAACAAAACAAAATAAATAACTATATATACCTCCATACA	42785305	AAACGACCAAAAAACAAAACAAAATAAATAACTATATATACCTCCGTACG	I	T	Red	TGCCCAGTGAGTGGGCGGCCAGAGGGCAGGGCAGGATGGGTAACTGTGTGTGCCTCCGTG[CG]TGCCTCGCGTGAAAGCTCCGCCTTCCGTCAGACGGACGTGGGTCGGGACTCCGCCTCGCA	37	12	7070562	CGCACGGAGGCACACACAGTTACCCATCCTGCCCTGCCCTCTGGCCGCCC	12	6940823	R
cg11534293	2.00157	-2.89559	4.96462	5.21954e-05	0.00391716	0.173507	1.97827	153234341	153234343	153234342	153234392		NA		NA	HC	chr1_HCshore:153233223-153234621;chr1_ICshore:153233309-153234552	0	1	0	XY_NO	A_NO	153233425	153233426	917	LOR	CCDS30870	216548	cg11534293	70761405	70761405	cg11534293	cg11534293	70761405	CCTTCRCCTCCRTAATACCCTAAAAAATCTATTTAAACRACCAAATAAAC	NA		II			TGGGTGGCTCCGGGAGTGGCAAGGGCGTCCCGATCTGCCACCAGACCCAGCAGAAGCAGG[CG]CCTACCTGGCCGTCCAAATAGATCCCCCAGGGTACCACGGAGGCGAAGGAGTTGGAGGTG	37	1	153234342	CTTCGCCTCCGTGGTACCCTGGGGGATCTATTTGGACGGCCAGGTAGGCG	1	151500966	F
cg07555084	1.05041	1.84797	4.96377	5.23061e-05	0.00391957	0.126014	1.97626	27186198	27186200	27186149	27186199		NA	rs6902268	1	LC	.;.	24	1	0	XY_NO	A_NO	27182951	27182952	3248	TRNA_Arg	.	147300	cg07555084	19682474	19682474	cg07555084	cg07555084	19682474	RATCCAAAAAATTCRAAACTCCTTAAAATACTACTCAAACTTTATTTAAC	NA		II			ATGTGGAGGACGGTCCAAAGGATTCGGAGCTCCTTAAAATGCTACTCAAACTTTATTTAG[CG]CGCTGGAGAATCCCTGAGAAGGAGTATTATACCCAGTTTTCCGGGACTTACCTCCAGTGA	37	6	27186199	GTCCAAAGGATTCGGAGCTCCTTAAAATGCTACTCAAACTTTATTTAGCG	6	27294178	R
cg15731815	0.956016	-0.437318	4.9629	5.24179e-05	0.00392508	0.158208	1.97422	6269259	6269261	6269210	6269260		NA	rs77419216	1	HC	chr1_HCshore:6268374-6269718;chr1_ICshore:6268286-6269721	0	1	0	XY_NO	A_NO	6268940	6268941	320	RNF207	AK294223	290408	cg15731815	33619487	33619487	cg15731815	cg15731815	33619487	ACAAAAAATTACTATTATACATCCRCTACTTCCRCRACATACAAAAATAC	NA		II			GTTCTCCACCGACAAGAAGTTGCTGTTGTGCATCCGCTGCTTCCGCGACATGCAGAAGTG[CG]TACAGGGGACGCGAGGGGAGGGGGCTGGGGGCCGCTGGAGCGGGCCTCACCCGCCGCCTT	37	1	6269260	CGCACTTCTGCATGTCGCGGAAGCAGCGGATGCACAACAGCAACTTCTTG	1	6191847	R
cg01159980	1.3274	-0.201613	4.96174	5.25685e-05	0.00392909	0.217791	1.97149	16509016	16509018	16508967	16509017		NA		NA	LC	.;.	0	1	0	XY_NO	A_NO	16509106	16509107	90	FAM134B	NM_019000	24428	cg01159980	44650472	44650472	cg01159980	cg01159980	44650472	CCCTTCTAAAAATAAATAAATCACCTCTTACTCCCAATACTATAACAAAC	NA		II			TTATCACTGCCCCCTTCTAAAAATAAATAGGTCACCTCTTACTCCCAGTACTGTGACAGG[CG]GCTGGAAGTGAGCCCTGCCCAGCTGCCCCGCATTCTCTCTCCAGTCCTGTGAGAAGGTGT	37	5	16509017	CCTTCTAAAAATAAATAGGTCACCTCTTACTCCCAGTACTGTGACAGGCG	5	16562017	R
cg15146515	0.748602	-0.70815	4.94149	5.52637e-05	0.00404576	0.121351	1.92385	49250560	49250562	49250511	49250561		NA	rs11667321	1	IC	.;chr19_IC:49248564-49251138	0	1	0	XY_NO	A_NO	49250165	49250166	-395	IZUMO1	NM_182575	281186	cg15146515	58625419	58625419	cg15146515	cg15146515	58625419	AAAACCTCTTTCTCTATAACTAACTAACRCTACCAACCTCATAACTTTCC	NA		II			CAAAATGCCCTGGGGCCTCTTTCTCTGTAGCTGACTGACGCTGCCAACCTCATAGCTTTC[CG]GGAAATGTAGTTCAGTGATAATCCGCTCCCTCCTCCGCCTCTTCTGCCCACGCGGAGGTC	37	19	49250561	GGGCCTCTTTCTCTGTAGCTGACTGACGCTGCCAACCTCATAGCTTTCCG	19	53942373	R
cg08287724	0.664523	-0.351202	4.93577	5.60511e-05	0.00407945	0.111107	1.91037	35832140	35832142	35832092	35832142		NA		NA	ICshore	.;chr21_ICshore:35831536-35832690	0	1	1	XY_NO	A_NO	35831901	35831902	-239	KCNE1	NM_001127669	160854	cg08287724	72694425	47715361	cg08287724	cg08287724	72694425	CAACACACATAAAAAAACATTTTAAATCCTATCAAAAAAACTCAAAACCA	47715361	CAACGCGCGTAAAAAAACGTTTTAAATCCTATCGAAAAAACTCAAAACCG	I	A	Red	CCAGACCAACACCAACGCGCGTAGGGAAGCGTTTTAGATCCTGTCGGAGAGGCTCAAGGC[CG]GCAGAAGGTTTGCATTAGGATCGAGAAAGCCGACCAACGGACAGATCTACCTACCTTCCT	37	21	35832141	CGGCCTTGAGCCTCTCCGACAGGATCTAAAACGCTTCCCTACGCGCGTTG	21	34754011	R
cg08570243	1.55121	-2.28916	4.932	5.65753e-05	0.00410521	0.155529	1.9015	110969852	110969854	110969803	110969853		NA		NA	HC	chr2_HCshore:110969665-110970474;chr2_ICshore:110969662-110970412	0	1	0	XY_NO	A_NO	110973392	110973393	3540	LINC00116	BC108924	165801	cg08570243	44686396	44686396	cg08570243	cg08570243	44686396	AAAAACCRACCATAACAAACRAAAACTATATAACAAACCTAATTCTAAAC	NA		II			AACACTCCAGGAAGAGCCGGCCATGGCAGGCGGGGACTGTGTGGCAAGCCTGGTTCTGGG[CG]CCGGCGGACCGGGGCTCCGGCGCGGACATGGCAAGGTGGCCATGAGGGGGACAGAATGGG	37	2	110969853	AGAGCCGGCCATGGCAGGCGGGGACTGTGTGGCAAGCCTGGTTCTGGGCG	2	110327142	R
cg07516252	0.918812	-1.727	4.92563	5.74726e-05	0.00413838	0.113775	1.88651	24641200	24641202	24641201	24641251		NA		NA	HC	chr14_HCshore:24640629-24641622;chr14_ICshore:24639683-24642416	0	1	0	XY_NO	A_NO	24641233	24641234	-32	REC8	NM_001048205	146590	cg07516252	56658347	56658347	cg07516252	cg07516252	56658347	CCTCRCTCCTCATTAAATAACRACTTTTACCCTAACAACCAATAAAAAAC	NA		II			TTTGCTGGCTGCCTCGGGAGACCCTGTTGCCAGGATACTTGGCGTTCCCGACCCGACCCC[CG]TTCCCCATTGGCTGTCAGGGCAAAAGCCGCCATCTAATGAGGAGCGAGGTGCGGTGCCCC	37	14	24641201	CTCGCTCCTCATTAGATGGCGGCTTTTGCCCTGACAGCCAATGGGGAACG	14	23711041	F	rs1043116
cg08771019	0.677295	-0.657127	4.92211	5.79738e-05	0.00415662	0.108977	1.87824	33283144	33283146	33283095	33283145		NA		NA	HC	chr6_HCshore:33282848-33283357;chr6_ICshore:33282687-33283502	0	1	0	XY_NO	A_NO	33282163	33282164	-981	TAPBP	AF067286	169343	cg08771019	30630489	30630489	cg08771019	cg08771019	30630489	TTCATATACTCAATCAAATAATACTTCATCTTAAACTTTTTATTACACAC	NA		II			CTGTGTGCGTCTTCATGTGCTCAGTCAGATGGTGCTTCATCTTGAACTTTTTGTTGCACA[CG]GGGCAGTCAAACGGCCGCAGATTGAGGTGCATGTTCACGTGCCGGTCCCGCATGCTCTTG	37	6	33283145	TCATGTGCTCAGTCAGATGGTGCTTCATCTTGAACTTTTTGTTGCACACG	6	33391123	R
cg09817162	1.20433	1.70519	4.91922	5.83895e-05	0.00417146	0.151037	1.87143	27185675	27185677	27185675	27185725		NA		NA	ICshore	.;chr6_ICshore:27184347-27185951	0	1	1	XY_NO	A_NO	27182951	27182952	2725	TRNA_Arg	.	187463	cg09817162	58713384	66671441	cg09817162	cg09817162	58713384	CTCTTCTTAATACAATCATAAAACTAAACAAAAATATCAAAACTAAATCA	66671441	CTCTTCTTAATACGATCGTAAAACTAAACGAAAATATCGAAACTAAATCG	I	C	Grn	GTCTCCCTTAGTCTCTCAGTTCGGCGATCTTGGTAATGCCCTGTCCCATGCCTGCTAACG[CG]ATTCAGCCTCGATATCCCCGTCCAGTCCCACGATCGCACCAAGAAGAGCTTGCGAGCCTT	37	6	27185676	CTCTTCTTGGTGCGATCGTGGGACTGGACGGGGATATCGAGGCTGAATCG	6	27293655	F
cg23371413	1.15419	1.52081	4.91485	5.90237e-05	0.00420064	0.147201	1.86114	57742393	57742395	57742344	57742394		NA		NA	HC	chr19_HCshore:57741944-57742534;chr19_ICshore:57741385-57742656	0	1	0	XY_NO	A_NO	57742376	57742377	18	AURKC	NM_001015879	411935	cg23371413	22737319	22737319	cg23371413	cg23371413	22737319	CRTCAAAAATTTCAACCAATAAAAACCAACCAAAAAATACCTCTCTAAAC	NA		II			ACTTCCGATGGCGTCAGGAATTTCAGCCAATAGGAGCCAGCCAGGAAGTACCTCTCTGAG[CG]GTTGGTGCCGGGTATAAAAGAAGGCCGCGCAGCCACGGCTGCTCACGACGCCGCGGATCC	37	19	57742394	CGCTCAGAGAGGTACTTCCTGGCTGGCTCCTATTGGCTGAAATTCCTGAC	19	62434206	R
cg10137231	0.598722	-0.127366	4.91192	5.94529e-05	0.00421939	0.102332	1.85424	24641020	24641022	24640972	24641022		NA		NA	HC	chr14_HCshore:24640629-24641622;chr14_ICshore:24639683-24642416	25	1	1	XY_NO	A_NO	24641233	24641234	-212	REC8	NM_001048205	193112	cg10137231	31647335	49717367	cg10137231	cg10137231	31647335	TTAAAACACCCTTATTACCAAACTTACAACAAAAAAACAACAAAAAAACA	49717367	TTAAAACGCCCTTATTACCAAACTTACGACGAAAAAACGACGAAAAAACG	I	A	Red	CTCCCCTACCAATTGAGGCGCCCTTGTTGCCAGGCTTGCGGCGGGGGAGCGGCGGGGGAG[CG]ACGGGGATGCGCTCATTGGTCAAGGAAGGGGCGCCTGTTACTAGAGGCGAGAACCGGAGC	37	14	24641021	CGCTCCCCCGCCGCTCCCCCGCCGCAAGCCTGGCAACAAGGGCGCCTCAA	14	23710861	R
cg12824782	1.10838	-1.41232	4.91118	5.95617e-05	0.00422275	0.146284	1.85249	2753927	2753929	2753928	2753978		NA		NA	LC	.;.	0	1	0	XY_NO	A_NO	2752261	2752262	1667	C5orf38	NM_178569	237832	cg12824782	36784381	36784381	cg12824782	cg12824782	36784381	ACCCTAAAAATTACCATCTAATCTAACAATATTTATATTTACCATCCAAC	NA		II			CATTTTTGCGCTTCCTGGGAGGGAATTCCTCCAAGAAGAGGGGTAAATGAGAGGCCCACA[CG]CTGGATGGCAAACACAAACACTGTCAGATCAGATGGCAACCTTTAGGGTTCCTTTACGAT	37	5	2753928	CGCTGGATGGCAAACACAAACACTGTCAGATCAGATGGCAACCTTTAGGG	5	2806928	F
cg08516507	0.823499	-1.60619	4.8996	6.12905e-05	0.00429917	0.107807	1.82524	32064205	32064207	32064205	32064255		NA		NA	HC	chr6_HCshore:32063619-32064994;chr6_ICshore:32063377-32065145	0	1	1	XY_NO	A_NO	32077150	32077151	12945	TNXB	NM_019105	164861	cg08516507	74769420	31620311	cg08516507	cg08516507	74769420	AAAAACTACAATATACACAACTATCCTAAAAACTATCATAACCAAAACCA	31620311	GAAAACTACGATATACGCAACTATCCTAAAAACTATCGTAACCGAAACCG	I	C	Grn	CGCGTGCCGCAGTCCCGGCCTGTGTACCCCGGCCAACACATGCAGCGGCCACTCTCACAG[CG]GCCCCGGCCACGACAGTCCCCAGGACAGCTGCGCACACCGCAGTCCTCGCCGCTGTAGCC	37	6	32064206	CGGCCCCGGCCACGACAGTCCCCAGGACAGCTGCGCACACCGCAGTCCTC	6	32172184	F
cg04972065	-0.880127	-1.9022	-4.8939	6.21601e-05	0.00433486	-0.104707	1.81181	53591765	53591767	53591766	53591816		NA		NA	HC	chr12_HCshore:53591261-53591770;chr12_ICshore:53591144-53592343	0	1	0	XY_NO	A_NO	53594968	53594969	3203	ITGB7	BC015916	99157	cg04972065	74667408	74667408	cg04972065	cg04972065	74667408	CRAATTTACAAAATATTTTTAAAAACRAAACCCAAAACCTATACAAAACC	NA		II			CGCCTCCGCCTCTCCCGACGCGGTGAAGTTCTGCTCAGCAAGAAAAGGCGCGTCGGGACC[CG]GTCCTGCATAGGCCCTGGGCCCCGCTCCCAAAAACACCCTGCAAACCCGGCCACCTCTAA	37	12	53591766	GGGTTTGCAGGGTGTTTTTGGGAGCGGGGCCCAGGGCCTATGCAGGACCG	12	51878033	F
cg07994487	-0.984183	0.995359	-4.89266	6.2352e-05	0.00434134	-0.144226	1.80888	1598865	1598867	1598816	1598866		NA		NA	IC	.;chr16_IC:1598623-1599707	0	1	0	XY_NO	A_NO	1604130	1604131	5265	BC114455	BC114455	155325	cg07994487	18630372	18630372	cg07994487	cg07994487	18630372	CRTCTAAAAACCAAAATTAAAACAACACAACRAAACATATAACTACAAAC	NA		II			CTTCTTACGCGCGTCTGGAGGCCAAGGTTAGAGCAGCACAGCGAGGCATGTAGCTACAGG[CG]CCTCTGCATTTCCGTGTATTTGTTGGCTTTTTACTGCTGACAGGTGGAACACACGGAAGG	37	16	1598866	GTCTGGAGGCCAAGGTTAGAGCAGCACAGCGAGGCATGTAGCTACAGGCG	16	1538867	R
cg05204097	-1.29073	2.71957	-4.88175	6.40568e-05	0.00440986	-0.117372	1.78318	979552	979554	979553	979603		NA	rs35712783	1	IC	.;chr16_IC:979331-982603	0	1	0	XY_NO	A_NO	1020983	1020984	41431	LMF1	AK294932	103523	cg05204097	42643376	42643376	cg05204097	cg05204097	42643376	CTTTTAATATTCAATAAACCTAAATCTAAAAATATCTCRAACTTCCAACC	NA		II			CCCTGCCACCCGCTGCTGCGGGTCCTCTCGGGTTCCCGCATCCTTTCCAATGCGCAAGGG[CG]GCTGGAAGCTCGAGACACTCCCAGATCCAGGCTCACTGAATATCAAAAGGTGCACTCGCT	37	16	979553	TTTTGATATTCAGTGAGCCTGGATCTGGGAGTGTCTCGAGCTTCCAGCCG	16	919554	F
cg06366791	1.21603	-1.09201	4.87425	6.52552e-05	0.00445946	0.174146	1.76552	63249212	63249214	63249213	63249263		NA		NA	ICshore	.;chr1_ICshore:63248541-63250202	3	1	0	XY_NO	A_NO	63249776	63249777	-563	ATG4C	NM_032852	124491	cg06366791	47605483	47605483	cg06366791	cg06366791	47605483	CTCATTTTCCATATTCAAATTATTTTCAAACATTAAAACACAAAACAATC	NA		II			AGCGATCCACCCGCCTCGGCCTCCCAAAGTGCTGGGATTACAGACGCGAACCACCGCGCC[CG]ACTGTCCTGTGTTTTAATGCTTGAAAATAATCTGAATATGGAAAATGAGTGCACATATCC	37	1	63249213	TCATTTTCCATATTCAGATTATTTTCAAGCATTAAAACACAGGACAGTCG	1	63021801	F
cg13974464	1.47293	-2.74182	4.87025	6.59048e-05	0.00448427	0.132441	1.75608	49224164	49224166	49224116	49224166		NA	rs34800326	1	HC	chr19_HCshore:49223750-49224495;chr19_ICshore:49222873-49225360	0	1	1	XY_NO	A_NO	49222975	49222976	-1189	MAMSTR	NM_001130915	258769	cg13974464	14784439	25623360	cg13974464	cg13974464	14784439	AATCCCAAAAAAAACAACAAAACCTACAAAATTCACAATACAAAACATCA	25623360	AATCCCAAAAAAAACGACGAAACCTACGAAATTCACGATACAAAACATCG	I	T	Red	CCTGCTGCTCAAGATCCCAGAGGAGGCGGCGGAGCCTACGGAGTTCACGGTGCAAGGCAT[CG]TCCGTCACTGGACCAGTGAGGCGCAGGCGCGAGCTCCCCAGGGGGAGGATGAGGGGCGGG	37	19	49224165	GATCCCAGAGGAGGCGGCGGAGCCTACGGAGTTCACGGTGCAAGGCATCG	19	53915977	R
cg06525347	0.815544	-0.943379	4.86964	6.60037e-05	0.004487	0.124318	1.75466	133561629	133561631	133561580	133561630		NA		NA	ICshore	.;chr6_ICshore:133561567-133564720	0	1	0	XY_NO	A_NO	133561735	133561736	-105	EYA4	AK301950	127279	cg06525347	68617327	68617327	cg06525347	cg06525347	68617327	CCTTTACTATATCCCCTAATTATAACATACACACRTATAAATATAAAATC	NA		II			TATTCCGTCTACCTTTGCTGTGTCCCCTGGTTGTGGCATACACACGTGTGGGTATAAAAT[CG]TAAATCCTATGTAGTCGCGTAGTGCATGCGCAGAAGGCTTAGACACGAAATGTCATTTCA	37	6	133561630	CTTTGCTGTGTCCCCTGGTTGTGGCATACACACGTGTGGGTATAAAATCG	6	133603323	R
cg06092953	-1.68692	-1.30601	-4.86386	6.69538e-05	0.00452685	-0.217976	1.74104	77905698	77905700	77905649	77905699		NA		NA	HC	HCshore:77905027-77905890;ICshore:77904993-77907177	0	1	0	XY_NO	A_NO	77905806	77905807	-107	LOC100130522	NR_028340	119917	cg06092953	14659411	14659411	cg06092953	cg06092953	14659411	TATATATCTTACACRTTTAACACTTAAAAAAATACTCATCTTTTAATTCC	NA		II			GTTTCTAAGATTATGTATCTTGCACGTTTGGCACTTGAGGGGGTGCTCATCTTTTGATTC[CG]CTATTGAGGTAGAGGCGGGACGGGGGAAGCAGCTTTCAGTAAGACCCGCCCGCTCTTGCC	37	18	77905699	CGGAATCAAAAGATGAGCACCCCCTCAAGTGCCAAACGTGCAAGATACAT	18	76006690	R
cg10257870	-0.893932	-0.589784	-4.85602	6.82658e-05	0.00457874	-0.145879	1.72256	78985483	78985485	78985434	78985484		NA		NA	HC	chr5_HCshore:78985242-78986287;chr5_ICshore:78985300-78986415	0	1	0	XY_NO	A_NO	78985658	78985659	-174	CMYA5	NM_153610	195360	cg10257870	46644329	46644329	cg10257870	cg10257870	46644329	RCCCCTTAAAATAATCTCCAATTATCCRAAAAACCCRCCAAAAATCTAAC	NA		II			CCGGAGCCCGCGCCCCTTAAAGTGATCTCCAGTTGTCCGAAAGGCCCGCCAGGGATCTGG[CG]AAACGGGGGCGGGGGAGGGCTCAGGGAAGAGGAGAAGCTGAGCCCGGGCCCCAGAAGCTC	37	5	78985484	CGCCAGATCCCTGGCGGGCCTTTCGGACAACTGGAGATCACTTTAAGGGG	5	79021240	R
cg19063834	1.61068	0.950716	4.85352	6.86898e-05	0.00459528	0.227104	1.71666	16509046	16509048	16508997	16509047		NA		NA	LC	.;.	0	1	0	XY_NO	A_NO	16509106	16509107	60	FAM134B	NM_019000	345115	cg19063834	69701475	69701475	cg19063834	cg19063834	69701475	CTCCCAATACTATAACAAACRACTAAAAATAAACCCTACCCAACTACCCC	NA		II			GTCACCTCTTACTCCCAGTACTGTGACAGGCGGCTGGAAGTGAGCCCTGCCCAGCTGCCC[CG]CATTCTCTCTCCAGTCCTGTGAGAAGGTGTCCCCGCTCAGCCAGTAACCTTCATTGGATG	37	5	16509047	CGGGGCAGCTGGGCAGGGCTCACTTCCAGCCGCCTGTCACAGTACTGGGA	5	16562047	R
cg06809326	1.25764	1.97393	4.84819	6.9602e-05	0.00463357	0.144836	1.70409	20799525	20799527	20799526	20799576		NA		NA	IC	.;chr17_IC:20798440-20800533	0	1	0	XY_NO	A_NO	20799452	20799453	-73	CCDC144NL	NM_001004306	132841	cg06809326	47640422	47640422	cg06809326	cg06809326	47640422	CTACAAATACAATAAAAACACAAATTCAATAACRTCAAAAATACRCAAAC	NA		II			GCCTCGCGGGTAAGGCCAAGCCACGCGGGTAAGGCCAAGCCAATCCGTTACACACCAGTG[CG]CCTGCGCACCTTTGACGTCACTGAACCTGTGCCTTCACTGCATCTGCAGCTCCAGCCTCC	37	17	20799526	CGCCTGCGCACCTTTGACGTCACTGAACCTGTGCCTTCACTGCATCTGCA	17	20740118	F
cg16737533	-1.27382	-1.06729	-4.84329	7.04494e-05	0.00466325	-0.175522	1.69256	77905354	77905356	77905354	77905404		NA		NA	HC	HCshore:77905027-77905890;ICshore:77904993-77907177	0	1	1	XY_NO	A_NO	77905806	77905807	-451	LOC100130522	NR_028340	307840	cg16737533	35691412	48798320	cg16737533	cg16737533	35691412	AACTACTAACTACACTACCATTATAAACATTTCCAACACACTTTAAAACA	48798320	AACTACTAACTACGCTACCATTATAAACGTTTCCAACACGCTTTAAAACG	I	C	Grn	TTTCGTTCGTGTCATTTGTGAAGCCCGACAGGAAGAGTGGAGCCCTGCGCTGTGTGCGTG[CG]TTTTAAAGCGTGCTGGAAACGTCTACAATGGCAGCGCAGCCAGCAGCCACGCGGCCTTGG	37	18	77905355	GGCTGCTGGCTGCGCTGCCATTGTAGACGTTTCCAGCACGCTTTAAAACG	18	76006346	F
cg26843324	0.898691	-1.20194	4.84329	7.04501e-05	0.00466325	0.130845	1.69255	113905114	113905116	113905066	113905116		NA		NA	HC	chr12_HCshore:113904587-113906540;chr12_ICshore:113904418-113906538	0	1	1	XY_NO	A_NO	113909876	113909877	4762	LHX5	NM_022363	468375	cg26843324	50769336	45781428	cg26843324	cg26843324	50769336	AATAAATATACAAAATAAACCCCAACATCTCAAACTCATCCAAACAACCA	45781428	AATAAATATACGAAATAAACCCCAACATCTCAAACTCGTCCAAACGACCG	I	C	Grn	CCTTACCTCCGTAGTAGGTGTACGGGGTGGACCCCAACATCTCAGACTCGTCCAAGCGGC[CG]CCCAGCGGACGCATGCGCCGCGGACTCCGGAAGAAGGCGTGCCTCCGGGCGCCTAGGGCG	37	12	113905115	CGGCCGCTTGGACGAGTCTGAGATGTTGGGGTCCACCCCGTACACCTACT	12	112389498	R
cg03733219	1.37374	-2.082	4.83209	7.24301e-05	0.0047408	0.143436	1.66615	38886318	38886320	38886318	38886368		NA		NA	HC	chr19_HCshore:38885970-38887119;chr19_ICshore:38885947-38886987	21	1	1	XY_NO	A_NO	38880938	38880939	5381	SPRED3	NM_001042522	75444	cg03733219	12625452	39808422	cg03733219	cg03733219	12625452	AACAAAAAACACTAAAAACACAACCTCAATCAAAAAAACAAATAATACCA	39808422	AACGAAAAACGCTAAAAACGCAACCTCGATCAAAAAAACAAATAATACCG	I	C	Grn	CCTGCGTCGTGCGCTTCGCCAAGACCGGCGCGTTGAGGGGCGCTGCCCTGGGTCCCCCAG[CG]GCACTACCTGCCCCTTTGACCGAGGCTGCGCCCCCAGCGCCCCCCGCTCGCCCACCCCCC	37	19	38886319	CGGCACTACCTGCCCCTTTGACCGAGGCTGCGCCCCCAGCGCCCCCCGCT	19	43578159	F
cg07656922	0.775282	1.31015	4.82803	7.31612e-05	0.00477164	0.106524	1.65658	79225308	79225310	79225259	79225309		NA		NA	IC	.;chr17_IC:79225243-79226257	0	1	0	XY_NO	A_NO	79220523	79220524	-4785	SLC38A10	BC011702	149229	cg07656922	70603388	70603388	cg07656922	cg07656922	70603388	CTAAAACAAACRACTATAAAACRAAAACCTTACCCTCCAACTAACTAACC	NA		II			GCTCCCTGGGCCTGAGGCAGGCGGCTGTAGGGCGGAGGCCTTACCCTCCAGCTGGCTGGC[CG]CCTGGTTTCCACCCGCTCGCTCCACGTCCCTCTGCTCGCGAGGCTCGGGCGGCAGCCCAG	37	17	79225309	CGGCCAGCCAGCTGGAGGGTAAGGCCTCCGCCCTACAGCCGCCTGCCTCA	17	76839904	R
cg16651126	0.852358	-0.786893	4.82252	7.41665e-05	0.00481035	0.134672	1.64358	27170551	27170553	27170551	27170601		NA	rs10225507	1	HC	chr7_HCshore:27169581-27170846;chr7_ICshore:27168745-27171170	0	1	1	XY_NO	A_NO	27170398	27170399	-153	HOXA4	NM_002141	306141	cg16651126	61719342	64742375	cg16651126	cg16651126	61719342	AATACACCCATTAATAAAAACACTACACATAAAACACAAAACAAAACACA	64742375	GATACGCCCATTAATAAAAACGCTACACGTAAAACACGAAACGAAACGCG	I	C	Grn	CTCCTCCCCCTCCCGCAGACGCCGCCACCAAAGTTCGAGCCGCTCCTCCCCAGCCCAGCG[CG]CGCCCCGCCCCGTGCCCCACGTGCAGCGCCCCCACCAATGGGCGCACCGCGCGCGCGGAC	37	7	27170552	CGCGCCCCGCCCCGTGCCCCACGTGCAGCGCCCCCACCAATGGGCGCACC	7	27137077	F	rs10225507
cg05590257	2.12311	-2.4174	4.8191	7.4797e-05	0.00483579	0.184495	1.63552	17109569	17109571	17109569	17109619		NA	rs12946521	1	HC	chr17_HCshore:17108728-17110314;chr17_ICshore:17108638-17110728	0	1	1	XY_NO	A_NO	17109645	17109646	76	PLD6	NM_178836	110701	cg05590257	30699439	69690416	cg05590257	cg05590257	30699439	ATCCCAAATTAACAACAACATAAAACAATTAAATTAACAAATAACAACCA	69690416	ATCCCGAATTAACGACGACATAAAACGATTAAATTAACAAATAACGACCG	I	C	Grn	GCAGCCAGCGCAGCACCCAAGGCAGCGCCTCCAGAGTCAGAGCCAGGCCCACAGCCGCCG[CG]GCCGCCACCTGCCAACTCAACCGTCCCATGCCGCCGCTAATCCGGGACCCACAGCCACGC	37	17	17109570	GTCCCGGATTAGCGGCGGCATGGGACGGTTGAGTTGGCAGGTGGCGGCCG	17	17050295	F	rs12946521
cg03176996	0.869336	-1.71928	4.81637	7.53042e-05	0.00485304	0.109744	1.62908	95296095	95296097	95296046	95296096		NA		NA	HC	chr5_HCshore:95296042-95298050;chr5_ICshore:95295723-95298246	0	1	0	XY_NO	A_NO	95297774	95297775	1679	ELL2	NM_012081	64520	cg03176996	30737496	30737496	cg03176996	cg03176996	30737496	CCCACAATACTACATATCCATAAACTATTTCCCCATACACCCTAATTACC	NA		II			CACTCCGGTCTCCCACAGTACTGCATGTCCATAAACTGTTTCCCCATGCACCCTGGTTAC[CG]CGTCCCTTCTCGGTGCTTCCCTGTCTCTCCCATTTTTTTTCCAACATGAAAGCGTCTGGA	37	5	95296096	CCACAGTACTGCATGTCCATAAACTGTTTCCCCATGCACCCTGGTTACCG	5	95321852	R
cg08122386	2.06439	-2.4729	4.81662	7.52584e-05	0.00485304	0.211303	1.62966	26195953	26195955	26195904	26195954		NA	rs806791	1	IC	.;chr6_IC:26195783-26196807	0	1	0	XY_NO	A_NO	26197477	26197478	1524	HIST1H3F	CCDS4590	157645	cg08122386	37762318	37762318	cg08122386	cg08122386	37762318	CCCTCCRATATATAAATTCATCACTAATAACTTAACCRTCTCCAAAAAAC	NA		II			GATGTCCAGGCCCCTCCGGTATGTGAGTTCATCACTAATGACTTAGCCGTCTCCAAGAAG[CG]CAGCGGCCTTCTCTGTGGCCGCGCTCAAGTAGGTGTTGGCGGCTACGATATGAAGATCGG	37	6	26195954	CCTCCGGTATGTGAGTTCATCACTAATGACTTAGCCGTCTCCAAGAAGCG	6	26303933	R
cg01292846	0.712794	1.09923	4.80562	7.73351e-05	0.00493451	0.1062	1.60374	33672542	33672544	33672493	33672543		NA		NA	IC	.;chr17_IC:33672389-33674179	0	1	0	XY_NO	A_NO	33700719	33700720	28177	SLFN11	NM_001104589	27009	cg01292846	32790422	32790422	cg01292846	cg01292846	32790422	ATCTCCAAAATCCAAAAACCAAAACAATTCCCCAAAATAATACTATCRAC	NA		II			TAGTTTCTCGCATCTCCAGAATCCAAAGACCAAGACAATTCCCCAGGGTAATGCTGTCGG[CG]CAGGACCCGAGACTCCTGCTGCAGGCATCTTCTTTGGCTCCTCCTGAGGTGGGTGCTGCG	37	17	33672543	CGCCGACAGCATTACCCTGGGGAATTGTCTTGGTCTTTGGATTCTGGAGA	17	30696656	R
cg11015251	0.795466	-0.316521	4.802	7.80325e-05	0.00496043	0.133236	1.59519	27170553	27170555	27170553	27170603		NA	rs10225507	1	HC	chr7_HCshore:27169581-27170846;chr7_ICshore:27168745-27171170	0	1	1	XY_NO	A_NO	27170398	27170399	-155	HOXA4	NM_002141	208152	cg11015251	49661308	32730467	cg11015251	cg11015251	49661308	ACAATACACCCATTAATAAAAACACTACACATAAAACACAAAACAAAACA	32730467	GCGATACGCCCATTAATAAAAACGCTACACGTAAAACACGAAACGAAACG	I	C	Grn	CCTCCCCCTCCCGCAGACGCCGCCACCAAAGTTCGAGCCGCTCCTCCCCAGCCCAGCGCG[CG]CCCCGCCCCGTGCCCCACGTGCAGCGCCCCCACCAATGGGCGCACCGCGCGCGCGGACCC	37	7	27170554	CGCCCCGCCCCGTGCCCCACGTGCAGCGCCCCCACCAATGGGCGCACCGC	7	27137079	F	rs10225507
cg12055395	1.11864	-1.88466	4.80212	7.80092e-05	0.00496043	0.136146	1.59547	96642604	96642606	96642605	96642655		NA		NA	IC	.;chr7_IC:96641902-96642892	0	1	0	XY_NO	A_NO	96643376	96643377	772	DLX6-AS1	NR_015448	225494	cg12055395	28678445	28678445	cg12055395	cg12055395	28678445	CCTTCAAAACTACTTTTCAAAATCTTTACCTCAAACTAATATATTAAAAC	NA		II			CGCAGCGTTTGTTCTCGGAGGGCAGTAACTCCAAGATCCGCATAGCCTCCCCCTCCCCCC[CG]CCCCAACACACCAGCTTGAGGCAAAGACCCTGAAAAGCAGCCTTGAAGGGGTTCAGAGGC	37	7	96642605	CTTCAAGGCTGCTTTTCAGGGTCTTTGCCTCAAGCTGGTGTGTTGGGGCG	7	96480541	F
cg11891395	1.04542	-1.56515	4.80003	7.84137e-05	0.0049743	0.136725	1.59054	96652152	96652154	96652153	96652203		NA		NA	IC	.;chr7_IC:96651833-96652626	0	1	0	XY_NO	A_NO	96654142	96654143	1990	DLX5	AK297614	222826	cg11891395	51682484	51682484	cg11891395	cg11891395	51682484	AAAAAAACAATTTACTTATAAATCTTTAAACTTTAAAAACCTCRATTAAC	NA		II			CCTACTTCTGTCGGCGTCTGTTCGGGCGCCCGCAGAAGCCAGACTCTTGGGCAGGGAAGA[CG]CTAACCGAGGTCTCCAAAGTTCAAAGACCCACAAGCAAACTGCTCCTTCACTTCAGCAGC	37	7	96652153	CGCTAACCGAGGTCTCCAAAGTTCAAAGACCCACAAGCAAACTGCTCCTT	7	96490089	F
cg09395805	1.11583	1.21189	4.79776	7.88552e-05	0.00498693	0.162618	1.5852	27186075	27186077	27186026	27186076		NA	rs28476686	1	LC	.;.	0	1	0	XY_NO	A_NO	27182951	27182952	3125	TRNA_Arg	.	180251	cg09395805	17679303	17679303	cg09395805	cg09395805	17679303	AAACAATATACRATATAATAAATACTAAAAACTTAACRAACTCTCCACRC	NA		II			GTATCGACGATAGACAATGTGCGATGTGATGGGTGCTGGGAACTTAACGAACTCTCCACG[CG]CCTAGACCTCATTGGATCCACTTTCTCTTGGGCTGTGAGCCGGTAAAAAAAAAAGGGGTG	37	6	27186076	CGCGTGGAGAGTTCGTTAAGTTCCCAGCACCCATCACATCGCACATTGTC	6	27294055	R
cg26129545	-1.55484	-2.55001	-4.78183	8.20282e-05	0.00509729	-0.127393	1.54762	149792329	149792331	149792329	149792379		NA	rs55796634	1	IC	.;chr5_IC:149792109-149792491	0	1	1	XY_NO	A_NO	149792498	149792499	169	CD74	NM_001025158	455911	cg26129545	57600345	32692405	cg26129545	cg26129545	57600345	CTATAAACAAATCAAATTCCTCTCCAACACCAACTTTAAAAAACAAACCA	32692405	CTATAAACGAATCAAATTCCTCTCCAACACCGACTTTAAAAAACGAACCG	I	A	Red	GCTTCTGATCTTCCCGACAGCTCCTGCTTCTCCTCCTGTGCATCTGGGACCCTGACCCCC[CG]GCTCGCCTCTTAAAGTCGGTGCTGGAGAGGAATCTGATTCGTCCACAGAAGGCCACTCCG	37	5	149792330	CTGTGGACGAATCAGATTCCTCTCCAGCACCGACTTTAAGAGGCGAGCCG	5	149772523	F
cg13578652	0.803682	0.520841	4.7748	8.34686e-05	0.00515853	0.129843	1.53105	43823862	43823864	43823813	43823863		NA		NA	IC	.;chr21_IC:43823699-43823926	0	1	0	XY_NO	A_NO	43823970	43823971	-107	UBASH3A	BC028138	250733	cg13578652	44692306	44692306	cg13578652	cg13578652	44692306	AAACCTTTAACCTCAAACTCCCRTAATAAAAACAATTAAAATTAATAAAC	NA		II			GGGGCTCGGTTGGACCTTTAGCCTCAAACTCCCGTGGTGGAAACAGTTAGGATTGGTGGA[CG]CTGCACCCAGCATCCTGCAAACAGAATTCTGAAAACTGATATCTCATGCAAACAGGATAT	37	21	43823863	GACCTTTAGCCTCAAACTCCCGTGGTGGAAACAGTTAGGATTGGTGGACG	21	42696932	R
cg13704680	-1.59432	-0.478407	-4.76191	8.61775e-05	0.00525518	-0.243718	1.50063	77905297	77905299	77905248	77905298		NA		NA	HC	HCshore:77905027-77905890;ICshore:77904993-77907177	0	1	0	XY_NO	A_NO	77905806	77905807	-508	LOC100130522	NR_028340	253378	cg13704680	44684495	44684495	cg13704680	cg13704680	44684495	ACTAAATAATCATTAATTCAACTCRATAAACCTAATAAATTTTATATTTC	NA		II			TGGTATAAGTTGCTAAGTAATCATTAATTCAACTCGATAAACCTGGTGGGTTTTGTGTTT[CG]TTCGTGTCATTTGTGAAGCCCGACAGGAAGAGTGGAGCCCTGCGCTGTGTGCGTGCGTTT	37	18	77905298	CTAAGTAATCATTAATTCAACTCGATAAACCTGGTGGGTTTTGTGTTTCG	18	76006289	R
cg17849569	0.782293	-0.832241	4.75873	8.68604e-05	0.00528762	0.124196	1.49311	28058910	28058912	28058910	28058960		NA	rs35902873,rs78527986	2	IC	.;chr6_IC:28058637-28059346	0	1	1	XY_NO	A_NO	28058928	28058929	-17	ZSCAN12P1	NR_024063	325345	cg17849569	35637404	51784369	cg17849569	cg17849569	35637404	CAATCACTCACCAAAACCACACATCCTAACCAAAAAATAAACAAATACCA	51784369	CAATCGCTCACCAAAACCACACATCCTAACCGAAAAATAAACGAATACCG	I	C	Grn	GGGCGCGTGAGGCCACCACCCAGAGCCTCTTCCTAGAGGAGCCGGAAGCATCGGGAGCCG[CG]GTACCCGCCCATCTTCCGGCCAGGATGTGTGGTCCTGGTGAGCGATTGTCCTGTGGCGTC	37	6	28058911	CAATCGCTCACCAGGACCACACATCCTGGCCGGAAGATGGGCGGGTACCG	6	28166890	F	rs35902873
cg13746854	1.1165	0.285692	4.75675	8.72868e-05	0.00530436	0.182545	1.48845	34370893	34370895	34370845	34370895		NA		NA	HC	chr9_HCshore:34370619-34372999;chr9_ICshore:34370641-34373087	0	1	1	XY_NO	A_NO	34376893	34376894	6000	KIAA1161	NM_020702	254205	cg13746854	22653410	35658392	cg13746854	cg13746854	22653410	TCAATAAACAACACCAACATCTTATCAAAAAACTCACCCTTATAACTACA	35658392	TCGATAAACAACACCGACGTCTTATCGAAAAACTCACCCTTATAACTACG	I	C	Grn	TCGACCGGGTAATCGGTGAGCAGCACCGGCGTCTTGTCGAAAAGCTCACCCTTGTAGCTG[CG]CCACTTGCCGGCGGGCAAATAGACGTCGCGCTCCTGCTTGCCTGGCTCCAGCACCGGGGC	37	9	34370894	TCGGTGAGCAGCACCGGCGTCTTGTCGAAAAGCTCACCCTTGTAGCTGCG	9	34360894	R
cg07338658	-1.25457	2.32104	-4.74276	9.03665e-05	0.0054177	-0.134349	1.45543	979487	979489	979487	979537		NA		NA	IC	.;chr16_IC:979331-982603	0	1	1	XY_NO	A_NO	1020983	1020984	41496	LMF1	AK294932	143352	cg07338658	20675364	28808504	cg07338658	cg07338658	20675364	AAAAATACAAAAACCCAAAAAAACCCACAACAACAAATAACAAAACTCCA	28808504	AAAAATACGAAAACCCGAAAAAACCCGCAACAACGAATAACAAAACTCCG	I	T	Red	CATTGTCGGGAGGGTGCCGGCAAAGGCGGTCTGGTCCTGGAGGGAAAGCAGGCAGCCCCA[CG]GAGCCCTGCCACCCGCTGCTGCGGGTCCTCTCGGGTTCCCGCATCCTTTCCAATGCGCAA	37	16	979488	CGGAGCCCTGCCACCCGCTGCTGCGGGTCCTCTCGGGTTCCCGCATCCTT	16	919489	F
cg22570042	1.51488	2.19091	4.73451	9.22327e-05	0.00547462	0.1626	1.43596	20799531	20799533	20799532	20799582		NA		NA	IC	.;chr17_IC:20798440-20800533	0	1	0	XY_NO	A_NO	20799452	20799453	-79	CCDC144NL	NM_001004306	398669	cg22570042	24604382	24604382	cg22570042	cg22570042	24604382	CTAAAACTACAAATACAATAAAAACACAAATTCAATAACRTCAAAAATAC	NA		II			CGGGTAAGGCCAAGCCACGCGGGTAAGGCCAAGCCAATCCGTTACACACCAGTGCGCCTG[CG]CACCTTTGACGTCACTGAACCTGTGCCTTCACTGCATCTGCAGCTCCAGCCTCCCAGAAA	37	17	20799532	TGGAGCTGCAGATGCAGTGAAGGCACAGGTTCAGTGACGTCAAAGGTGCG	17	20740124	F
cg17301223	0.875735	-0.488903	4.72126	9.53124e-05	0.00557969	0.144986	1.40469	145106437	145106439	145106389	145106439		NA	rs28433482	1	HC	chr8_HCshore:145105735-145107571;chr8_ICshore:145103110-145108327	0	1	1	XY_NO	A_NO	145110091	145110092	3654	OPLAH	AF217994	316775	cg17301223	24653362	21720429	cg17301223	cg17301223	24653362	AAACAAAAAAACAAACTCAATACAAACATAACCCCTCCCTATCACCTACA	21720429	AAACGAAAAAACGAACTCAATACAAACGTAACCCCTCCCTATCACCTACG	I	C	Grn	TGGCGCGGGGGGGGGCGGGGAGGCGGGCTCAGTGCAGGCGTGGCCCCTCCCTGTCACCTG[CG]CAGTCCCCTCCCCACCGGGCAGCGTCCATCACCCGCCCCCATGGACCACGGAGGCCCGGT	37	8	145106438	CGCAGGTGACAGGGAGGGGCCACGCCTGCACTGAGCCCGCCTCCCCGCCC	8	145178426	R
cg17735531	1.22103	0.460895	4.72015	9.55742e-05	0.00559033	0.196383	1.40207	611348	611350	611299	611349		NA	rs59027729,rs77377345	2	ICshore	.;chr19_ICshore:608988-614242	0	1	0	XY_NO	A_NO	589892	589893	21457	HCN2	NM_001194	323455	cg17735531	12616407	12616407	cg17735531	cg17735531	12616407	AAAAATAACRACCRTAATCACRCAAACAACAAAAAACAACTCTAAAAAAC	NA		II			AAGCGGGGCCTAGGGATGGCGGCCGTGATCACGCAGGCAGCAGAGAGCAGCTCTGGGAAG[CG]GGGAGGGACGAGGACGGGGAGGCGACATCAGCAAGGCCGTGTGTGAGCCAGGCAGGGTGT	37	19	611349	GGGATGGCGGCCGTGATCACGCAGGCAGCAGAGAGCAGCTCTGGGAAGCG	19	562349	R
cg26708220	1.27311	-1.70681	4.71981	9.56554e-05	0.00559307	0.156364	1.40127	37387576	37387578	37387576	37387626		NA		NA	HC	HCshore:37387141-37387686;ICshore:37387189-37387747	0	1	1	XY_NO	A_NO	37390561	37390562	2985	MEIS2	AK300247	466052	cg26708220	74775318	26752314	cg26708220	cg26708220	74775318	ACTTAAAACCCCCACACAAAAACTAACAAACAAAAAACAAAATAAACACA	26752314	ACTTAAAACCCCCGCACGAAAACTAACGAACGAAAAACAAAATAAACGCG	I	A	Red	CCTGCTCGCGCTCTCGGCGCTCGGTCTCCCGTTTCGGCCTCCCTGGGCTTCGCTCCCCAC[CG]CGTTCATCCTGCTCCTCGCTCGCCAGCTCCCGTGCGGGGGCTCTAAGCTGCTCCCTTCCT	37	15	37387577	CGCGTTCATCCTGCTCCTCGCTCGCCAGCTCCCGTGCGGGGGCTCTAAGC	15	35174869	F
cg02181920	-1.49418	1.53093	-4.71688	9.63522e-05	0.00561624	-0.204085	1.39436	32820028	32820030	32820029	32820079		NA	rs72860339	1	ICshore	.;chr6_ICshore:32819802-32822505	0	1	0	XY_NO	A_NO	32820534	32820535	506	TAP1	AK302340	44665	cg02181920	34775481	34775481	cg02181920	cg02181920	34775481	CTAAAACCTTCAATCTATTCCCTAAACACACCCTAATCCCCTTTTTTTCC	NA		II			CCCATGGTGTTGTTATAGATCCCGTCACCCACGAACTCCAGCACTGCACTATAAAGAACC[CG]GAAAAAAAGGGGATCAGGGTGTGTTCAGGGAACAGACTGAAGGTCCCAGGTATCCCCATA	37	6	32820029	TGGGACCTTCAGTCTGTTCCCTGAACACACCCTGATCCCCTTTTTTTCCG	6	32928007	F	rs72860339
cg18869127	0.730055	-0.778617	4.70179	0.000100027	0.00575144	0.11809	1.35872	113956254	113956256	113956205	113956255		NA		NA	HC	chr2_HCshore:113956244-113957337;chr2_ICshore:113955798-113957179	0	1	0	XY_NO	A_NO	113956134	113956135	121	PSD4	AX748199	342193	cg18869127	31788366	31788366	cg18869127	cg18869127	31788366	ACTAAATTCTAAACAACTAACCAACTATACAAACAACCACAAAAAAAAAC	NA		II			AACTATGGGAGGCTGAGTTCTGAGCAGCTGGCCAGCTGTGCAAGCAGCCACAGGAGGGGG[CG]GGAGGAGGGTGACAGGACGGACTCTGTGTCCCCGGGGACCAACGACCTCCTTTGCCCCAG	37	2	113956255	CGCCCCCTCCTGTGGCTGCTTGCACAGCTGGCCAGCTGCTCAGAACTCAG	2	113672726	R
cg11917542	0.776162	-0.679081	4.69329	0.000102156	0.0058216	0.123329	1.33867	33283157	33283159	33283108	33283158		NA		NA	HC	chr6_HCshore:33282848-33283357;chr6_ICshore:33282687-33283502	0	1	0	XY_NO	A_NO	33282163	33282164	-994	TAPBP	AF067286	223217	cg11917542	35683404	35683404	cg11917542	cg11917542	35683404	TCAAATAATACTTCATCTTAAACTTTTTATTACACACRAAACAATCAAAC	NA		II			CATGTGCTCAGTCAGATGGTGCTTCATCTTGAACTTTTTGTTGCACACGGGGCAGTCAAA[CG]GCCGCAGATTGAGGTGCATGTTCACGTGCCGGTCCCGCATGCTCTTGTGGGAGAAGGCCT	37	6	33283158	CAGATGGTGCTTCATCTTGAACTTTTTGTTGCACACGGGGCAGTCAAACG	6	33391136	R
cg19966212	-1.51888	-2.55871	-4.69008	0.000102974	0.00583798	-0.137839	1.33107	149792782	149792784	149792734	149792784		NA		NA	IC	.;chr5_IC:149792643-149792852	0	1	1	XY_NO	A_NO	149792498	149792499	-284	CD74	NM_001025158	359688	cg19966212	11729478	20623415	cg19966212	cg19966212	11729478	TCTCTAACCTCCATTATATCATCTCAAACACACAAAAAAAAATTTAAACA	20623415	TCTCTAACCTCCGTTATATCGTCTCAAACACGCAAAAAAAAATTTAAACG	I	A	Red	GACAAGTCCTCTTCTCTGGCCTCCGTTATGTCGTCTCAAACACGCAGGAGGAAGTTTGGA[CG]ACGTGCAGGGGTGAAAACATTTCTTTTCTTTCCCTGTTTAGGTTCTTAGTTGACACGCTC	37	5	149792783	TCTCTGGCCTCCGTTATGTCGTCTCAAACACGCAGGAGGAAGTTTGGACG	5	149772976	R
cg04317399	0.847356	-1.40677	4.68533	0.000104193	0.00588208	0.116484	1.31986	27170312	27170314	27170313	27170363		NA		NA	HC	chr7_HCshore:27169581-27170846;chr7_ICshore:27168745-27171170	0	1	0	XY_NO	A_NO	27170398	27170399	86	HOXA4	NM_002141	86720	cg04317399	73742301	73742301	cg04317399	cg04317399	73742301	TTCACAAATTAATAACCATAAACTCRTTTTTAATAAACTCCAACTACATC	NA		II			CGTCTGCGCCGCCCGAGCCGCTGTGCTGCGCGTACTCCTCGAAGGGAGGGAACTTGGGCT[CG]ATGTAGTTGGAGTTTATCAAAAACGAGCTCATGGTCATTAATTTGTGAAGTGCAAAAATA	37	7	27170313	TCACAAATTAATGACCATGAGCTCGTTTTTGATAAACTCCAACTACATCG	7	27136838	F
cg04347264	0.836338	-0.485385	4.68133	0.000105233	0.00592155	0.138558	1.31041	135051312	135051314	135051263	135051313		NA	rs2980722,rs77919250,rs79794732	3	ICshore	.;chr10_ICshore:135048623-135052272	0	1	0	XY_NO	A_NO	135051407	135051408	-94	VENTX	NM_014468	87300	cg04347264	34706407	34706407	cg04347264	cg04347264	34706407	ATTAAACRCTACTTATCTAAACATTAACCRTATATACAAACCRAACTCCC	NA		II			AATCGAAGGCAATTAGGCGCTGCTTATCTGGGCATTAGCCGTGTATGCAAACCGGGCTCC[CG]CCCCCTCCTCCTGGGCTTATAAACGCCGCCGCCTGGCGAGGCCCGAGGTGGATCCTGCGC	37	10	135051313	TTAGGCGCTGCTTATCTGGGCATTAGCCGTGTATGCAAACCGGGCTCCCG	10	134901303	R
cg19142026	1.16082	-1.44099	4.67905	0.000105828	0.00593899	0.155705	1.30504	27170393	27170395	27170345	27170395		NA		NA	HC	chr7_HCshore:27169581-27170846;chr7_ICshore:27168745-27171170	0	1	1	XY_NO	A_NO	27170398	27170399	5	HOXA4	NM_002141	346203	cg19142026	26600448	48614491	cg19142026	cg19142026	26600448	TAATCATTAATTTATAAAATACAAAAATACTAATTTTTCTCACATTATCA	48614491	TAATCATTAATTTATAAAATACAAAAATACTAATTTTTCTCGCGTTATCG	I	T	Red	AAAACGAGCTCATGGTCATTAATTTGTGAAGTGCAAAAATACTAATTTTTCTCGCGTTGT[CG]TTTTTTCTGGGCTTGCCGAGGCCCCTCCCCCTCCTGCCTCGCTTCCCATCCCCCTTTCCT	37	7	27170394	CGACAACGCGAGAAAAATTAGTATTTTTGCACTTCACAAATTAATGACCA	7	27136919	R
cg23737737	1.00303	-0.812674	4.67063	0.000108061	0.00601931	0.160762	1.28517	6665369	6665371	6665321	6665371		NA		NA	ICshore	.;chr12_ICshore:6664010-6665873	0	1	1	XY_NO	A_NO	6665248	6665249	-121	IFFO1	NM_001193457	417866	cg23737737	21696395	19661490	cg23737737	cg23737737	21696395	TCAAAAAACAAACCAAAAAAAAACCAATAACAAACTCCAATTAAAAACCA	19661490	TCAAAAAACGAACCGAAAAAAAACCAATAACAAACTCCAATTAAAAACCG	I	A	Red	GCGGGGCAGAGGTCAGGGGGCGGGCCGAGGGGAAGCCAATGACAGGCTCCAATTGGAGGC[CG]GACCCTGGACCTTTCCGGGTCTGAGGCCGAGCCCTGTGATGAGGGGAGCCACCGCCTGGA	37	12	6665370	CGGCCTCCAATTGGAGCCTGTCATTGGCTTCCCCTCGGCCCGCCCCCTGA	12	6535631	R
cg21549195	1.03067	-2.26669	4.66124	0.00011061	0.00610397	0.110381	1.26297	52452367	52452369	52452319	52452369		NA	rs57718486	1	HC	chr19_HCshore:52452261-52452872;chr19_ICshore:52451835-52452858	0	1	1	XY_NO	A_NO	52452414	52452415	-46	BC014606	BC014606	383722	cg21549195	32606499	51754440	cg21549195	cg21549195	32606499	CATAATAACAACCCTTCCAAATTCTCTAATAAAAATCACCAAAATAAACA	51754440	CGTAATAACAACCCTTCCGAATTCTCTAATAAAAATCGCCGAAATAAACG	I	T	Red	GTCTTCCAACGCCGTGGTAACAGCCCTTCCGGGTTCTCTGGTGGGAGTCGCCGAGATGGG[CG]TGGCCATGATACGTCACAATACGAGGCCGAGGGAGGAATTCTGTCGTCTGGGAACGGCTG	37	19	52452368	CGCCCATCTCGGCGACTCCCACCAGAGAACCCGGAAGGGCTGTTACCACG	19	57144180	R
cg24900425	1.06036	1.61191	4.64628	0.00011479	0.00623052	0.134093	1.22766	41278443	41278445	41278395	41278445		NA		NA	HC	chr17_HCshore:41278108-41278811;chr17_ICshore:41277969-41279365	0	1	1	XY_NO	A_NO	41277599	41277600	845	NBR2	AK310868	436777	cg24900425	31743339	16686475	cg24900425	cg24900425	31743339	CCCCACAAAAATAACAACAAAACTAACAACAAACAATCTTTACATTACCA	16686475	CCCCACAAAAATAACGACAAAACTAACAACGAACGATCTTTACATTACCG	I	C	Grn	ATGTTAGATTCACCCCACAGAGATAGCGGCAGAGCTGGCAGCGGACGGTCTTTGCATTGC[CG]CCTCCCCAGGGGGCGGGAAGCTGGTAAGGAAGCAGCCTGGGTTAGCTAGGGGTGGGGTCA	37	17	41278444	CCCCACAGAGATAGCGGCAGAGCTGGCAGCGGACGGTCTTTGCATTGCCG	17	38531970	R
cg22315192	-1.3034	-2.18108	-4.62228	0.000121835	0.0064599	-0.126253	1.17096	2920764	2920766	2920716	2920766		NA	rs74840067	1	LC	.;.	45	1	1	XY_NO	A_NO	2920950	2920951	-185	SLC22A18	NM_183233	394982	cg22315192	50707459	35745412	cg22315192	cg22315192	50707459	AACCTAAATCCTCTCATCCAACAAAACTATCACCTTACTTCTCTAAAACA	35745412	AACCTAAATCCTCTCATCCGACAAAACTATCGCCTTACTTCTCTAAAACG	I	A	Red	CTTCCTCCAGTCAGCCTGGATCCTCTCATCCGGCAGAACTGTCGCCTTGCTTCTCTGAAG[CG]GTGAATGCCCTGGGGCTGGGGACGCACAGGCTCGCTGGCCCACAACCAAAGCCGCTTCCT	37	11	2920765	AGCCTGGATCCTCTCATCCGGCAGAACTGTCGCCTTGCTTCTCTGAAGCG	11	2877341	R
cg15732768	0.740884	-1.36457	4.61984	0.000122575	0.00647679	0.105453	1.1652	96651536	96651538	96651537	96651587		NA		NA	HC	chr7_HCshore:96650191-96651757;chr7_ICshore:96649946-96651723	0	1	0	XY_NO	A_NO	96654142	96654143	2606	DLX5	AK297614	290429	cg15732768	63620403	63620403	cg15732768	cg15732768	63620403	CRCATTACAAAAAAAATTTCAAAAAACTCAATACCTCRCCTTACCRAAAC	NA		II			CATGGCAGCGCCGTATTTACCTGTGTTTGTGTCAATCCCAGCGAGGCGGCCAGCTCGGCG[CG]TTCCGGCAAGGCGAGGTACTGAGTCTTCTGAAACCTTCTCTGTAATGCGGCCAGCTGAAA	37	7	96651537	GCATTACAGAGAAGGTTTCAGAAGACTCAGTACCTCGCCTTGCCGGAACG	7	96489473	F
cg07633317	0.969281	0.155273	4.6084	0.000126103	0.00658298	0.160932	1.13819	49732622	49732624	49732623	49732673		NA		NA	IC	.;chr16_IC:49731538-49733520	0	1	0	XY_NO	A_NO	49698135	49698136	-34487	ZNF423	AK304829	148837	cg07633317	22637481	22637481	cg07633317	cg07633317	22637481	TAACTAACRAACTAAAATACCCTAACTAATAATAAACTCTCAAAAAATCC	NA		II			GGCCCGGCGCCTGCTCCACATTCCCCAGGAAGCCAGCTGGGAACACAGCCGCCCTGCTCC[CG]GACCCTCTGAGAGTTCATTACCAGCCAGGGTACCCCAGCCCGTCAGCCAAGGTGCGGGCC	37	16	49732623	GGCTGACGGGCTGGGGTACCCTGGCTGGTAATGAACTCTCAGAGGGTCCG	16	48290124	F
cg25067162	1.06936	-1.48034	4.59916	0.000129031	0.00667392	0.139959	1.11635	41277973	41277975	41277974	41278024		NA	rs3092986,rs73625095,rs74612973	3	ICshore	.;chr17_ICshore:41277969-41279365	0	1	0	XY_NO	A_NO	41277599	41277600	375	NBR2	AK310868	439445	cg25067162	17617400	17617400	cg25067162	cg25067162	17617400	AAAATACRAAAACATAACACTCCAATCCATAACTATTAACAAATACAAAC	NA		II			CAATACCAGAGCGGGCACAATTCTCACGGAAATCCAGTGGATAGATTGGAGACCTGTGCG[CG]CTTGTACTTGTCAACAGTTATGGACTGGAGTGTTATGTTTTCGTATTTTGAAAGCAGAAA	37	17	41277974	AAATACGAAAACATAACACTCCAGTCCATAACTGTTGACAAGTACAAGCG	17	38531500	F	rs3092986
cg15199678	0.835639	-1.79359	4.58288	0.000134351	0.00682569	0.104823	1.0779	96642509	96642511	96642460	96642510		NA		NA	IC	.;chr7_IC:96641902-96642892	0	1	0	XY_NO	A_NO	96643376	96643377	867	DLX6-AS1	NR_015448	281966	cg15199678	10777489	10777489	cg15199678	cg15199678	10777489	CTTAATACRTCCCTAAATCTAAATTTTCTAACTCCCTAACTTAATTCTAC	NA		II			CTGGAGACTTCCTTGGTGCGTCCCTAAATCTGGGTTTTCTAGCTCCCTAGCTTGGTTCTG[CG]TCTCAGCCAATCATGCCCCTCCAACCCCAAGGTCGCAGCGTTTGTTCTCGGAGGGCAGTA	37	7	96642510	CGCAGAACCAAGCTAGGGAGCTAGAAAACCCAGATTTAGGGACGCACCAA	7	96480446	R
cg03000593	0.614203	0.140313	4.57903	0.000135642	0.00686388	0.10453	1.0688	33283161	33283163	33283112	33283162		NA		NA	HC	chr6_HCshore:33282848-33283357;chr6_ICshore:33282687-33283502	0	1	0	XY_NO	A_NO	33282163	33282164	-998	TAPBP	AF067286	61136	cg03000593	15738443	15738443	cg03000593	cg03000593	15738443	ATAATACTTCATCTTAAACTTTTTATTACACACRAAACAATCAAACRACC	NA		II			TGCTCAGTCAGATGGTGCTTCATCTTGAACTTTTTGTTGCACACGGGGCAGTCAAACGGC[CG]CAGATTGAGGTGCATGTTCACGTGCCGGTCCCGCATGCTCTTGTGGGAGAAGGCCTTCCC	37	6	33283162	CGGCCGTTTGACTGCCCCGTGTGCAACAAAAAGTTCAAGATGAAGCACCA	6	33391140	R
cg08699196	-0.690021	-0.0167964	-4.55384	0.000144395	0.00712913	-0.116496	1.0093	53591397	53591399	53591348	53591398		NA		NA	HC	chr12_HCshore:53591261-53591770;chr12_ICshore:53591144-53592343	0	1	0	XY_NO	A_NO	53594968	53594969	3571	ITGB7	BC015916	168091	cg08699196	29736304	29736304	cg08699196	cg08699196	29736304	AATCRTCCTTCATAAAATAACTCAAATCCATAAAATAATACAAATCCACC	NA		II			CACGCGTTCCAGGTCGTCCTTCATGGAGTAGCTCAGGTCCATAAGGTAGTACAGGTCCAC[CG]GGTATCCCTCAGCACGAAGGAAGCGGACCTGGAGCTGCTGGGGCTCCCCTAGGGGGTGGG	37	12	53591398	GTCGTCCTTCATGGAGTAGCTCAGGTCCATAAGGTAGTACAGGTCCACCG	12	51877665	R
cg19636627	1.71174	2.33353	4.55118	0.000145351	0.0071598	0.168853	1.00302	29649083	29649085	29649084	29649134		NA	rs3131847,rs3131848	2	HC	chr6_HCshore:29648725-29649345;chr6_ICshore:29647323-29649784	0	1	0	XY_NO	A_NO	29644930	29644931	-4153	ZFP57	NM_001109809	353946	cg19636627	43728500	43728500	cg19636627	cg19636627	43728500	AAAATCCTAACRCTACTTAAAACCAACAACTATCAATTAATCRAAAACTC	NA		II			CGCCAAGGTCAAGCTTCCCATCCTAAGAATCACAGACAGCCCGGCCATGCACCACCACTT[CG]AGCCTCCGACCAACTGATAGCTGCTGGTCCCAAGTAGCGCTAGGATTTTCGCTTTCCCAG	37	6	29649084	CGAGCCTCCGACCAACTGATAGCTGCTGGTCCCAAGTAGCGCTAGGATTT	6	29757063	F	rs3131847
cg24548564	-1.60573	-2.92228	-4.5438	0.000148039	0.00724688	-0.108341	0.985587	149792389	149792391	149792390	149792440		NA		NA	IC	.;chr5_IC:149792109-149792491	0	1	0	XY_NO	A_NO	149792498	149792499	109	CD74	NM_001025158	430861	cg24548564	11695362	11695362	cg24548564	cg24548564	11695362	AAAATATTTCCAACCTTTATAACTTTCACTTCCACATCTACCAAATAAAC	NA		II			CGGCTCGCCTCTTAAAGTCGGTGCTGGAGAGGAATCTGATTCGTCCACAGAAGGCCACTC[CG]CCCACTTGGTAGATGTGGAAGTGAAAGCTACAAAGGCTGGAAATACCCCACTTTGGTGAA	37	5	149792390	CGCCCACTTGGTAGATGTGGAAGTGAAAGCTACAAAGGCTGGAAATACCC	5	149772583	F
cg23920953	0.817707	-0.323984	4.5393	0.000149701	0.00731077	0.136503	0.974965	70038504	70038506	70038504	70038554		NA		NA	HC	chr14_HCshore:70037920-70040581;chr14_ICshore:70037929-70041721	0	1	1	XY_NO	A_NO	70037917	70037918	-587	C14orf162	NR_024630	420490	cg23920953	36617372	34797407	cg23920953	cg23920953	36617372	CTACAACACACAACACAAATAACCAAAAAAACAATACAACAAAAAACACA	34797407	CTACAACACGCGACGCAAATAACCGAAAAAACAATACAACAAAAAACGCG	I	A	Red	ACCTTCTCCTTGTTGGCGCGCTGGGCTCGTTCCTTCTCCAGCCGGCTCTGGCCCACGCGC[CG]CGCCTTCTGCTGCACTGCTTCCTCGGCCACCTGCGTCGCGTGCTGCAGCCGTCGCTCCCC	37	14	70038505	CTGCAGCACGCGACGCAGGTGGCCGAGGAAGCAGTGCAGCAGAAGGCGCG	14	69108258	F
cg14972143	1.32259	-3.03165	4.52728	0.000154236	0.00744465	0.103338	0.946574	99851002	99851004	99850953	99851003		NA		NA	ICshore	.;chr4_ICshore:99849214-99851312	0	1	0	XY_NO	A_NO	99850242	99850243	-760	EIF4E	NM_001130678	278159	cg14972143	49684415	49684415	cg14972143	cg14972143	49684415	ACTTTTACTATCCCAAATCCTAAAATTAAAACCTCAAAACTAAATCTTAC	NA		II			GAGGGACGACAGCTTTTACTGTCCCAAATCCTGAGATTAAGACCTCAGGGCTAAATCTTG[CG]TGGCGGTAAAAATTATTTGGAAGTTCTGTGCAACCGTTCCAATATTCCGCTTTTACGTGC	37	4	99851003	CGCAAGATTTAGCCCTGAGGTCTTAATCTCAGGATTTGGGACAGTAAAAG	4	100070026	R
cg07733851	1.38925	-1.24615	4.51413	0.000159356	0.00758928	0.190538	0.915507	142781497	142781499	142781448	142781498		NA		NA	LC	.;.	0	1	0	XY_NO	A_NO	142782301	142782302	804	NR3C1	AJ877169	150646	cg07733851	14789393	14789393	cg07733851	cg07733851	14789393	CTATCCCAATTCTCAACCTATTCTCAAAAAAATAAAACTATTAATATATC	NA		II			CAAACCTTCACCTATCCCAATTCTCAGCCTATTCTCAAGAGAGTAAGACTGTTAGTATAT[CG]TTAATCAGGGTGTTTTAAGAGATGGGCTAAGACGGAGAAGCGCATTTGGGACACTATAGT	37	5	142781498	TATCCCAATTCTCAGCCTATTCTCAAGAGAGTAAGACTGTTAGTATATCG	5	142761691	R
cg09244071	-0.666778	1.01696	-4.50454	0.000163199	0.00770146	-0.103573	0.892844	101768745	101768747	101768696	101768746		NA		NA	IC	.;chr7_IC:101768214-101769038	0	1	0	XY_NO	A_NO	101928404	101928405	-159658	SH2B2	NM_020979	177536	cg09244071	30799418	30799418	cg09244071	cg09244071	30799418	AAATTCCTTAAAACTATAAAATTCTAACTCACCACRAAAAATCCCTAACC	NA		II			TGCCCCCAGTAAAATTCCTTAAAGCTATGAGGTTCTGACTCACCACGGGGAGTCCCTGGC[CG]CCGCTGGGAGGGCCTTGGCCATGCAAATCTCAGTGACATAGCACGTCTTATTTGCTTCAG	37	7	101768746	AATTCCTTAAAGCTATGAGGTTCTGACTCACCACGGGGAGTCCCTGGCCG	7	101555466	R
cg11517269	0.835463	-0.890478	4.50322	0.000163735	0.00771582	0.129551	0.889727	28058788	28058790	28058739	28058789		NA		NA	IC	.;chr6_IC:28058637-28059346	0	1	0	XY_NO	A_NO	28058928	28058929	-139	ZSCAN12P1	NR_024063	216258	cg11517269	37790412	37790412	cg11517269	cg11517269	37790412	CCTTCTAAAAAATTAATCCACCAACATTTCAAAATCTTATAAAAAACTAC	NA		II			AGACCTAGCACCCTTCTAGAAGATTAATCCACCAACATTTCAAAATCTTGTAAGGAGCTG[CG]ACCCGCTAGGACGGGAGCCTACTGCGCCCTCAAACCCCGCGGCGGCTCCCTCCCCGGAGG	37	6	28058789	CGCAGCTCCTTACAAGATTTTGAAATGTTGGTGGATTAATCTTCTAGAAG	6	28166768	R
cg26539818	1.58873	-3.09925	4.49586	0.000166755	0.00779434	0.103028	0.872338	17109690	17109692	17109690	17109740		NA	rs8072214	1	HC	chr17_HCshore:17108728-17110314;chr17_ICshore:17108638-17110728	32	1	1	XY_NO	A_NO	17109645	17109646	-45	PLD6	NM_178836	463090	cg26539818	66787366	25716441	cg26539818	cg26539818	66787366	ACATAACCATAAAAAACTAAACATAACCTAACACATAACCACTAACAACA	25716441	GCGTAACCATAAAAAACTAAACGTAACCTAACACATAACCGCTAACGACG	I	C	Grn	CCGCCGCAGCGGAGTCTGCGCGCCCCCAGCCCTAGACCGCCAGGCCACGCCCCCGTCACG[CG]CCGCCAGCGGCCATGTGCCAGGCCACGCCCAGCCCCCCATGGCCACGCGCCAGGCCACGC	37	17	17109691	CGCCGCCAGCGGCCATGTGCCAGGCCACGCCCAGCCCCCCATGGCCACGC	17	17050416	F	rs8072214
cg08214329	-0.993002	1.19364	-4.49495	0.000167131	0.00780433	-0.137906	0.870198	1599071	1599073	1599071	1599121		NA		NA	IC	.;chr16_IC:1598623-1599707	0	1	1	XY_NO	A_NO	1604130	1604131	5059	BC114455	BC114455	159417	cg08214329	29804327	47758306	cg08214329	cg08214329	29804327	AAACCCTAAACCTCATAAACCTACACAACCCTAAACATACAATAAAAACA	47758306	AAACCCTAAACCTCATAAACCTACGCGACCCTAAACATACGATAAAAACG	I	A	Red	CTGGCGCTCTCCAGCAGCGGTGCCCCTGCCTGCTCTGGTGCTAGGACGAGGGCAACGTCC[CG]TTTTCACCGCATGCCTAGGGCCGCGCAGGTTCATGAGGTTCAGGGCCTGGTGGCGCCTCT	37	16	1599072	AGGCCCTGAACCTCATGAACCTGCGCGGCCCTAGGCATGCGGTGAAAACG	16	1539073	F
cg18386828	0.872306	1.86487	4.49275	0.000168046	0.0078285	0.104226	0.865007	1860234	1860236	1860235	1860285		NA		NA	IC	.;chr11_IC:1859858-1860343	0	1	0	XY_NO	A_NO	1860232	1860233	3	TNNI2	NM_003282	334261	cg18386828	26746489	26746489	cg18386828	cg18386828	26746489	RACRAACCRAACTAAACCTCACCTAAAATCTAAACAACAAAACTAAAAAC	NA		II			GGCCATTTATACCCCTCCCCCTGGGCCCACCAGCCCAACTCGCCGCTGCCGGCCTGACCT[CG]CTCCCAGCCCTGCTGCCCAGATTCTAGGTGAGGCCCAGCCCGGCCCGCCGAGGCCGGGGG	37	11	1860235	CGCTCCCAGCCCTGCTGCCCAGATTCTAGGTGAGGCCCAGCCCGGCCCGC	11	1816811	F
cg11410718	1.084	-1.22946	4.48899	0.000169624	0.0078702	0.153839	0.856119	27170411	27170413	27170362	27170412		NA		NA	HC	chr7_HCshore:27169581-27170846;chr7_ICshore:27168745-27171170	0	1	0	XY_NO	A_NO	27170398	27170399	-13	HOXA4	NM_002141	214730	cg11410718	32802334	32802334	cg11410718	cg11410718	32802334	AATACAAAAATACTAATTTTTCTCRCRTTATCRTTTTTTCTAAACTTACC	NA		II			TTAATTTGTGAAGTGCAAAAATACTAATTTTTCTCGCGTTGTCGTTTTTTCTGGGCTTGC[CG]AGGCCCCTCCCCCTCCTGCCTCGCTTCCCATCCCCCTTTCCTCTGCGCCCTTCCCCTCCC	37	7	27170412	CGGCAAGCCCAGAAAAAACGACAACGCGAGAAAAATTAGTATTTTTGCAC	7	27136937	R
cg12694372	1.37004	-1.57177	4.48402	0.00017173	0.00791721	0.178782	0.844384	32064581	32064583	32064581	32064631		NA		NA	HC	chr6_HCshore:32063619-32064994;chr6_ICshore:32063377-32065145	0	1	1	XY_NO	A_NO	32077150	32077151	12569	TNXB	NM_019105	235888	cg12694372	43643424	48612341	cg12694372	cg12694372	43643424	TAACAAAAACTATAATACACAAAACTACCCCTAAAACTATAACAAAAACA	48612341	TAACGAAAACTATAATACGCGAAACTACCCCTAAAACTATAACGAAAACG	I	A	Red	TGCTGCAGTCCTCGCCTGTGTACCCGGGCCAGCACACGCAGCGGCCGTCCACGCAGCGCC[CG]CCCTCGCCACAGTCCCAGGGGCAGCTCCGCGTACCACAGTCCTCGCCAGTGTAGCCGGGG	37	6	32064582	TGGCGAGGACTGTGGTACGCGGAGCTGCCCCTGGGACTGTGGCGAGGGCG	6	32172560	F
cg15586393	1.04272	0.00363851	4.48095	0.000173045	0.00795428	0.171488	0.837127	1244085	1244087	1244085	1244135		NA		NA	ICshore	.;chr4_ICshore:1241244-1244187	0	1	1	XY_NO	A_NO	1243279	1243280	807	C4orf42	AK125775	287831	cg15586393	58768438	10613354	cg15586393	cg15586393	58768438	CCAAATTTCCTCCAAACCACAACTCAACAACCCAATCTTAAAACAAAACA	10613354	CCAAATTTCCTCCAAACCACAACTCGACAACCCGATCTTAAAACAAAACG	I	T	Red	GGAAGACCTCCAACCCCGCTGACAATGCTGGGCCCTCAGCCAGACCTGCCCTGCGTGCCA[CG]TTCTGTTCTAAGATCGGGCTGCCGAGCTGTGGCCTGGAGGAAACCTGGCAGGTGTCACCA	37	4	1244086	CCAGGTTTCCTCCAGGCCACAGCTCGGCAGCCCGATCTTAGAACAGAACG	4	1234086	F
cg00983904	0.97607	-0.969548	4.4726	0.000176673	0.00804862	0.152814	0.817395	6665287	6665289	6665239	6665289		NA		NA	ICshore	.;chr12_ICshore:6664010-6665873	0	1	1	XY_NO	A_NO	6665248	6665249	-39	IFFO1	NM_001193457	20694	cg00983904	42781413	43662360	cg00983904	cg00983904	42781413	AATAAAAAACAAACCAAAAAAACCAATACAACACCAACAAAACAAAACCA	43662360	AATAAAAAACGAACCAAAAAAACCAATACGACGCCGACGAAACAAAACCG	I	A	Red	TGCAGGAGCAGGGATGGAAGGCGAGCCAGAAGAGCCAATGCGGCGCCGGCGGGACAGAGC[CG]ACCAATCAGGCGGCTCGGCAGCGGGGCAGAGGTCAGGGGGCGGGCCGAGGGGAAGCCAAT	37	12	6665288	CGGCTCTGTCCCGCCGGCGCCGCATTGGCTCTTCTGGCTCGCCTTCCATC	12	6535549	R
cg26072173	0.782975	1.56843	4.46767	0.000178846	0.0081093	0.102349	0.80577	1860223	1860225	1860224	1860274		NA		NA	IC	.;chr11_IC:1859858-1860343	0	1	0	XY_NO	A_NO	1860232	1860233	-8	TNNI2	NM_003282	454893	cg26072173	16703432	16703432	cg26072173	cg26072173	16703432	CTAAACCTCACCTAAAATCTAAACAACAAAACTAAAAACRAAATCAAACC	NA		II			AGCCTGGGGGAGGCCATTTATACCCCTCCCCCTGGGCCCACCAGCCCAACTCGCCGCTGC[CG]GCCTGACCTCGCTCCCAGCCCTGCTGCCCAGATTCTAGGTGAGGCCCAGCCCGGCCCGCC	37	11	1860224	CGGCCTGACCTCGCTCCCAGCCCTGCTGCCCAGATTCTAGGTGAGGCCCA	11	1816800	F
cg13134650	-0.859437	0.776934	-4.45233	0.000185796	0.00828167	-0.137191	0.769521	203156763	203156765	203156714	203156764		NA		NA	LC	.;.	50	1	0	XY_NO	A_NO	203155921	203155922	-842	CHI3L1	E01502	242445	cg13134650	37672368	37672368	cg13134650	cg13134650	37672368	TCCTTCAATAATCTCTCATCACTCCTAAAACAAAAACAAAACTTCTTAAC	NA		II			CCCTCTCTAAATCCTTCAGTGATCTCTCATCACTCCTAGGACAAGAACAAAACTTCTTAA[CG]AGGCTCCCTGCCTGATTACGTCCCTGTTTGTGGATACATTTTTTTTTTGGCCAAATATCC	37	1	203156764	CCTTCAGTGATCTCTCATCACTCCTAGGACAAGAACAAAACTTCTTAACG	1	201423387	R
cg10146935	1.2204	-2.11597	4.44925	0.000187221	0.00831667	0.132644	0.762254	871307	871309	871259	871309		NA		NA	ICshore	.;chr1_ICshore:869204-871946	0	1	1	XY_NO	A_NO	871151	871152	157	SAMD11	BC024295	193313	cg10146935	24759341	24602508	cg10146935	cg10146935	24759341	TAACCTACAACCCACCAATAAAAAACACAAAAAACCTAAAAACAAAATCA	24602508	TAACCTACGACCCGCCGATAAAAAACACAAAAAACCTAAAAACGAAATCG	I	A	Red	CAGCCTGGAGATTGGCCTGCGACCCGCCGGTGAGGAGCACAGGGGGCCTGAGGGCGGGGT[CG]GGGCTGTGGGGCCAGAGGACGGTGGCGTCTCCACTCAGCACCAGCAGCCTTGGCAGGCAG	37	1	871308	TGGCCTGCGACCCGCCGGTGAGGAGCACAGGGGGCCTGAGGGCGGGGTCG	1	861171	R
cg24111025	-1.43056	2.63587	-4.44582	0.000188822	0.00835381	-0.141522	0.75416	32819920	32819922	32819871	32819921		NA		NA	ICshore	.;chr6_ICshore:32819802-32822505	0	1	0	XY_NO	A_NO	32820534	32820535	614	TAP1	AK302340	423839	cg24111025	46670496	46670496	cg24111025	cg24111025	46670496	ATTTCAAAAAAAACCTATCTAATTCTATTAAAAAAACTCCRTCTCCTAAC	NA		II			ATAATGAAAGAGTTTCAGGAGAAACCTGTCTGGTTCTGTTGGAAAAACTCCGTCTCCTGG[CG]CAGGACAGCCCCAAACACCTCTCCCTGCAAGTGGCTGTGCACGTGGCCCATGGTGTTGTT	37	6	32819921	CGCCAGGAGACGGAGTTTTTCCAACAGAACCAGACAGGTTTCTCCTGAAA	6	32927899	R
cg01792601	1.1387	-1.85183	4.42464	0.000199022	0.00859784	0.141934	0.704141	28446839	28446841	28446790	28446840		NA		NA	IC	.;chr6_IC:28446758-28447295	0	1	0	XY_NO	A_NO	28446480	28446481	-359	TRNA_Leu	.	36700	cg01792601	34798432	34798432	cg01792601	cg01792601	34798432	ACACRAAAACTCTAAAAACTCTAAAATCRAATCTCCAATTTATCAACTAC	NA		II			AGGCCGACGCAGCACGGGGACTCTGAGGACTCTGAGATCGAGTCTCCAGTTTGTCAGCTG[CG]TTTGGGGGTCTGGAGCAAGATGTTATTTTTGATGTTTGCAACCAGAAAACAGAGGAGCTG	37	6	28446840	CGCAGCTGACAAACTGGAGACTCGATCTCAGAGTCCTCAGAGTCCCCGTG	6	28554819	R
cg25881170	0.7014	-1.05551	4.41624	0.000203221	0.00870316	0.107378	0.684295	107810506	107810508	107810457	107810507		NA		NA	HC	chr3_HCshore:107809282-107810925;chr3_ICshore:107809091-107810911	0	1	0	XY_NO	A_NO	107809934	107809935	-572	CD47	NM_198793	451920	cg25881170	49620499	49620499	cg25881170	cg25881170	49620499	RCCCAAAACAAAACRATAATCRAATACCTACCCRCAAAAAACTTCCACTC	NA		II			GAGGCCGCCACGCCCAGGGCAGGGCGGTGGTCGGGTACCTGCCCGCAGGGAGCTTCCACT[CG]CCCCTCGCGGGCTCTGCGTTCGGCTCGTCTACTCGCTCTGCTCTTCCCTATGCGGTTCTC	37	3	107810507	CCCAGGGCAGGGCGGTGGTCGGGTACCTGCCCGCAGGGAGCTTCCACTCG	3	109293197	R
cg03556669	0.903259	-1.1596	4.39936	0.000211919	0.00890552	0.13355	0.644457	32064496	32064498	32064496	32064546		NA	rs9380279	1	HC	chr6_HCshore:32063619-32064994;chr6_ICshore:32063377-32065145	0	1	1	XY_NO	A_NO	32077150	32077151	12654	TNXB	NM_019105	71954	cg03556669	67674508	18785426	cg03556669	cg03556669	67674508	AAATACACAAACAAAAACTACAACACACAAACATATCCAAAAAACTACCA	18785426	GAATACACAAACGAAAACTACAACACGCGAACATATCCGAAAAACTACCG	I	A	Red	TCGTCCCCGCTGTAGCCCGTGTCGCAAATGCATTCGCCGTCCTCGCAGCGCCCGCGGCCC[CG]GCAGTCCCTCGGACATGTCCGCGTGCTGCAGTCCTCGCCTGTGTACCCGGGCCAGCACAC	37	6	32064497	GGGTACACAGGCGAGGACTGCAGCACGCGGACATGTCCGAGGGACTGCCG	6	32172475	F	rs9380279
cg26256223	1.04825	-0.988409	4.39129	0.000216208	0.00902058	0.161044	0.625413	145106581	145106583	145106532	145106582		NA		NA	HC	chr8_HCshore:145105735-145107571;chr8_ICshore:145103110-145108327	0	1	0	XY_NO	A_NO	145110091	145110092	3510	OPLAH	AF217994	458092	cg26256223	54605364	54605364	cg26256223	cg26256223	54605364	CTCRACCTCTAATCAAATCTACAACTATTCCCCCTCTATAAAATAAAACC	NA		II			GCCAAATTAAACTCGGCCTCTGGTCAGGTCTGCAACTGTTCCCCCTCTGTGGGATGGGGC[CG]GGAGGGGAGGGGAGGGGAGGGGGACAGGACAGGCCGCGGCCCTTACCCCGGGGTACACGG	37	8	145106582	CGGCCCCATCCCACAGAGGGGGAACAGTTGCAGACCTGACCAGAGGCCGA	8	145178570	R
cg25556122	1.09923	1.3191	4.38667	0.000218708	0.00908974	0.151213	0.614489	45720999	45721001	45720999	45721049		NA		NA	HC	chr19_HCshore:45720435-45721049;chr19_ICshore:45720247-45721206	0	1	1	XY_NO	A_NO	45737468	45737469	16469	EXOC3L2	NM_138568	447011	cg25556122	39784362	30765405	cg25556122	cg25556122	39784362	ACCCAAAATAAATATAAACAAATAAAACAAAAATAACCTTCAAACTAACA	30765405	ACCCGAAATAAATATAAACGAATAAAACGAAAATAACCTTCAAACTAACG	I	A	Red	GCCTGGAGGCGGAGGAGGGAAACCCGAGGGGTGTGAGCCATGCCCCACGGACTCCCATCC[CG]CCAGTCTGAAGGCCACCCCCGCCCCACTCGCCCACATCCACTCCGGGCACCCATGGGCAC	37	19	45721000	CGCCAGTCTGAAGGCCACCCCCGCCCCACTCGCCCACATCCACTCCGGGC	19	50412840	F
cg15633390	1.54765	-2.21972	4.38496	0.000219639	0.00911175	0.168254	0.61045	99851210	99851212	99851161	99851211		NA		NA	ICshore	.;chr4_ICshore:99849214-99851312	48	1	0	XY_NO	A_NO	99851785	99851786	575	EIF4E	AK295083	288672	cg15633390	26786387	26786387	cg15633390	cg15633390	26786387	AACTATAACTCTTAACRTTAACTCATTCTCCTTAAACRAATAACTTAATC	NA		II			TAGGCCGGGTCAACTATGACTCTTGACGTTGACTCATTCTCCTTAGGCGAGTGACTTAAT[CG]CTCGGCGTCTCAGCTTTTTTATTTATGAACCAAAGGTGATGATACACTTACCTCACAAGG	37	4	99851211	ACTATGACTCTTGACGTTGACTCATTCTCCTTAGGCGAGTGACTTAATCG	4	100070234	R
cg02147126	-1.077	-1.77386	-4.37973	0.000222511	0.00916622	-0.122414	0.598103	827714	827716	827715	827765		NA		NA	LC	.;.	0	1	0	XY_NO	A_NO	827830	827831	-115	AZU1	NM_001700	43994	cg02147126	67621432	67621432	cg02147126	cg02147126	67621432	AAAACAACCCCACTCAATAAAAACACRAAAAATTACCCAAAACCTCCACC	NA		II			GGAAACTGAGGATCAGTGCAGAATGTAGGGGGAGCCCAGGCTGGCCCAGGGAGCAGTTGG[CG]GTGGAGGCCTTGGGCAATTTCCCGTGTTCCCACTGAGTGGGGCTGTCCCTGGGCCTGGGC	37	19	827715	GGACAGCCCCACTCAGTGGGAACACGGGAAATTGCCCAAGGCCTCCACCG	19	778715	F
cg10958362	0.916164	0.602297	4.37436	0.000225497	0.00925319	0.146591	0.585438	2754015	2754017	2754016	2754066		NA		NA	LC	.;.	0	1	0	XY_NO	A_NO	2752261	2752262	1755	C5orf38	NM_178569	207152	cg10958362	62614354	62614354	cg10958362	cg10958362	62614354	AAAATAAAAATACTCCAAACCAATACTCCCTAATAATAAAAATTACACCC	NA		II			GATCAGATGGCAACCTTTAGGGTTCCTTTACGATCAGATCAGTTTAAATGAAAAAAAAAT[CG]GGTGTAATTTTTATCACCAGGGAGCACTGGCCTGGAGTATTTCCATTTCTAAAGAGCGGT	37	5	2754016	CGGGTGTAATTTTTATCACCAGGGAGCACTGGCCTGGAGTATTTCCATTT	5	2807016	F
cg03724423	0.781022	-1.27358	4.36855	0.000228772	0.00933395	0.11218	0.571734	27170754	27170756	27170705	27170755		NA	rs6461988	1	HC	chr7_HCshore:27169581-27170846;chr7_ICshore:27168745-27171170	0	1	0	XY_NO	A_NO	27170398	27170399	-356	HOXA4	NM_002141	75252	cg03724423	37756301	37756301	cg03724423	cg03724423	37756301	ACTTTAATTCCCRCTAAAAATTCAAACCCTATCAAACTATAAATCCTCTC	NA		II			CCAGCCCCCCAGCTTTGGTTCCCGCTGGGAATTCAGGCCCTGTCAGGCTGTAGGTCCTCT[CG]GGAGCCCTCTGCCTGCCCTACTGCTGGCCTAGGCCTCGGGCTGTCTGGCGGCCGCGACTC	37	7	27170755	CTTTGGTTCCCGCTGGGAATTCAGGCCCTGTCAGGCTGTAGGTCCTCTCG	7	27137280	R
cg08461772	0.856191	-1.49669	4.35982	0.000233787	0.00945452	0.11959	0.551129	95026247	95026249	95026198	95026248		NA	rs11764079	1	HC	chr7_HCshore:95025239-95026349;chr7_ICshore:95025115-95026391	0	1	0	XY_NO	A_NO	95025686	95025687	-561	PON1	AK301772	163850	cg08461772	65755313	65755313	cg08461772	cg08461772	65755313	ATACTACCCAAACRAACTTATAAATAACTACRTCTATCCCCATAATTAAC	NA		II			TACCTCGGAGTGTGCTGCCCAGACGGACTTGTGAATAGCTGCGTCTGTCCCCATAGTTAA[CG]GGAGAAGGAAACACCAGGAGAAAAGAAGGAAAAGACAGGAAACGGGAAGAGGAGCAGAGG	37	7	95026248	TGCTGCCCAGACGGACTTGTGAATAGCTGCGTCTGTCCCCATAGTTAACG	7	94864184	R
cg01420254	1.46036	-2.76342	4.35876	0.000234407	0.00946529	0.13382	0.548613	26195487	26195489	26195488	26195538		NA	rs1341759	1	LC	.;.	0	1	0	XY_NO	A_NO	26197477	26197478	1990	HIST1H3F	CCDS4590	29544	cg01420254	47668392	47668392	cg01420254	cg01420254	47668392	TATTATAATCTTTACATTTTCTTTCTCTAATTTTTACTTAAAACAACCTC	NA		II			AATCAAGAAGTTGTCCCTCTGAACTGTGAATCTCTGAAAGTTGGAACTTTTGATAAAGGC[CG]AGGCTGCCTTAAGTAAAAACTAGAGAAAGAAAATGTAAAGATCATAACACCGTAGCCGTT	37	6	26195488	GTTATGATCTTTACATTTTCTTTCTCTAGTTTTTACTTAAGGCAGCCTCG	6	26303467	F	rs1341759
cg18693345	0.802735	-0.8227	4.35184	0.000238467	0.00955321	0.125729	0.532299	2754147	2754149	2754148	2754198		NA		NA	LC	.;.	0	1	0	XY_NO	A_NO	2752261	2752262	1887	C5orf38	NM_178569	339227	cg18693345	26606320	26606320	cg18693345	cg18693345	26606320	TTTATATAATAACTAACTATTTTCTCTTCTACCCCTAACAAAAATCCRAC	NA		II			GTTTCATTAGCATTTGGGGCTCATCCTCCCTCCCCCTCCCTTGACCCACCCCCCTCCCCC[CG]CCGGACCTCTGCCAGGGGCAGAAGAGAAAACAGCCAGTTATTATACAAACATCCTCAGTT	37	5	2754148	TTGTATAATAACTGGCTGTTTTCTCTTCTGCCCCTGGCAGAGGTCCGGCG	5	2807148	F
cg22133161	1.03004	1.77406	4.34058	0.000245232	0.00970633	0.125945	0.505722	49891602	49891604	49891603	49891653		NA	rs56915211,rs9304685	2	HC	chr19_HCshore:49890931-49891963;chr19_ICshore:49890795-49891991	0	1	0	XY_NO	A_NO	49891474	49891475	129	CCDC155	NM_144688	392378	cg22133161	21686359	21686359	cg22133161	cg22133161	21686359	ACTTCRCTAAAATTTCRATAAAAACTAAAAAAAACCATTCTAAAAACCTC	NA		II			CGTGGATGTCCGTTGTGTCCCGAGACTAGGACGTGGCTCCAGGTGCGCCCTGCCCCGCGG[CG]AGGTTCCCAGAATGGCCCTTCCCAGCCCCTACCGAAATCCTAGCGAAGCCCCCCCATATT	37	19	49891603	CTTCGCTAGGATTTCGGTAGGGGCTGGGAAGGGCCATTCTGGGAACCTCG	19	54583415	F	rs9304685
cg02468728	0.888603	-1.81687	4.33991	0.000245644	0.00970983	0.104333	0.504128	611106	611108	611107	611157		NA		NA	ICshore	.;chr19_ICshore:608988-614242	50	1	0	XY_NO	A_NO	589892	589893	21215	HCN2	NM_001194	50258	cg02468728	12698398	12698398	cg02468728	cg02468728	12698398	TAAAACCTTATATAAAAATAAAATCTCTACAAACATAACCCAATTAAAAC	NA		II			TGTCTCTTCTTGTAAATTCATCCGTCGTTGGATCAGGGCCCACCCGGTTCCTCGTGGCCT[CG]CCTTAACTGGGCCATGTCTGCAGAGACCCTATTTCCACATAAGGTCCTATTCACAGGAAC	37	19	611107	CGCCTTAACTGGGCCATGTCTGCAGAGACCCTATTTCCACATAAGGTCCT	19	562107	F
cg01337207	0.842205	-0.191671	4.3378	0.00024693	0.00973184	0.142857	0.499166	32063834	32063836	32063834	32063884		NA		NA	HC	chr6_HCshore:32063619-32064994;chr6_ICshore:32063377-32065145	0	1	1	XY_NO	A_NO	32077150	32077151	13316	TNXB	NM_019105	27865	cg01337207	59731307	14629371	cg01337207	cg01337207	59731307	CAAAAATTACAATATAAAACAATACCCAAATAACTACAACCAACACAACA	14629371	CGAAAATTACGATATAAAACAATACCCGAATAACTACAACCAACACGACG	I	T	Red	GGATGCTGCAGTCCTCACTCACGTAGCCTTCCCAACAGATGCACACACCGTCCTGGCACA[CG]CCGTGCTGGCTGCAGTCATTCGGGCACTGCCTCACACCGCAATCCTCGCCAGAGTAGCCG	37	6	32063835	CGCCGTGCTGGCTGCAGTCATTCGGGCACTGCCTCACACCGCAATCCTCG	6	32171813	F
cg06643849	1.02913	1.80784	4.32906	0.000252348	0.00985468	0.115886	0.47855	57742420	57742422	57742372	57742422		NA		NA	HC	chr19_HCshore:57741944-57742534;chr19_ICshore:57741385-57742656	0	1	1	XY_NO	A_NO	57742427	57742428	-6	AURKC	AY714054	129583	cg06643849	56750383	72608368	cg06643849	cg06643849	56750383	ACCAAAAAATACCTCTCTAAACAATTAATACCAAATATAAAAAAAAACCA	72608368	ACCAAAAAATACCTCTCTAAACGATTAATACCGAATATAAAAAAAAACCG	I	C	Grn	CAATAGGAGCCAGCCAGGAAGTACCTCTCTGAGCGGTTGGTGCCGGGTATAAAAGAAGGC[CG]CGCAGCCACGGCTGCTCACGACGCCGCGGATCCCGAAGCCTGTGTAGCAGTGAGACATCA	37	19	57742421	GCCAGGAAGTACCTCTCTGAGCGGTTGGTGCCGGGTATAAAAGAAGGCCG	19	62434233	R
cg04645914	0.763195	-1.37389	4.3229	0.000256238	0.00993413	0.106488	0.464019	52452316	52452318	52452267	52452317		NA		NA	HC	chr19_HCshore:52452261-52452872;chr19_ICshore:52451835-52452858	0	1	0	XY_NO	A_NO	52452414	52452415	-97	BC014606	BC014606	92919	cg04645914	26762316	26762316	cg04645914	cg04645914	26762316	AATTTACRCAATAACTAAAATACCCTAAAATTAATTCACTATCTTCCAAC	NA		II			ACAATTTATCCAGTTTGCGCAGTGACTGAGGTGCCCTGAAATTAATTCACTGTCTTCCAA[CG]CCGTGGTAACAGCCCTTCCGGGTTCTCTGGTGGGAGTCGCCGAGATGGGCGTGGCCATGA	37	19	52452317	GTTTGCGCAGTGACTGAGGTGCCCTGAAATTAATTCACTGTCTTCCAACG	19	57144129	R
[truncated: 16 more columns]
