# Supplementary material for: Distinct DNA methylation patterns of cognitive impairment and trisomy 21 in down syndrome
Source: BMC Med Genomics. 2013 Dec 27;6:58. doi: 10.1186/1755-8794-6-58 (PMC3879645; doi:10.1186/1755-8794-6-58)
Supplement: Additional file 4: Table S4 — DAVID results for probes that are significantly differently methylated between DS and control participants. [file 1755-8794-6-58-S4.xlsx]

## Sheet: Sheet1
Annotation cluster 1			Enrichment score:8.052009722
Category	Term	Count	%	PValue	List total	Population hits	Population total	fold enrichment	Bonferroni	Benjamini	FDR
GOTERM_BP_FAT	GO:0007155~cell adhesion	106	6.67506	1.93082e-09	1109	696	13133	1.80355	6.82349e-06	6.82349e-06	3.54019e-06
GOTERM_BP_FAT	GO:0022610~biological adhesion	106	6.67506	2.1113e-09	1109	697	13133	1.80097	7.46132e-06	3.73067e-06	3.87111e-06
GOTERM_BP_FAT	GO:0016337~cell-cell adhesion	51	3.21159	1.71269e-07	1109	276	13133	2.18823	0.000605081	0.000201734	0.000314024
Annotation cluster 2			Enrichment score:3.853536348
Category	Term	Count	%	PValue	List total	Population hits	Population total	fold enrichment	Bonferroni	Benjamini	FDR
GOTERM_BP_FAT	GO:0006468~protein amino acid phosphorylation	91	5.73048	4.15052e-06	1109	666	13133	1.61808	0.0145609	0.00292929	0.00760978
GOTERM_BP_FAT	GO:0016310~phosphorylation	96	6.04534	0.000215167	1109	789	13133	1.44088	0.532559	0.0810264	0.393777
GOTERM_BP_FAT	GO:0006796~phosphatemetabolic process	110	6.92695	0.000656884	1109	959	13133	1.35833	0.901941	0.207228	1.19758
GOTERM_BP_FAT	GO:0006793~phosphorus	110	6.92695	0.000656884	1109	959	13133	1.35833	0.901941	0.207228	1.19758
Annotation cluster 3			Enrichment score:2.465240792
Category	Term	Count	%	PValue	List total	Population hits	Population total	fold enrichment	Bonferroni	Benjamini	FDR
GOTERM_BP_FAT	GO:0048858~cell projection morphogenesis	37	2.32997	0.000725986	1109	245	13133	1.78841	0.923201	0.208103	1.32276
GOTERM_BP_FAT	GO:0030030~cell projection organization	50	3.14861	0.000894635	1109	368	13133	1.60899	0.957704	0.23171	1.62767
GOTERM_BP_FAT	GO:0048812~neuron projection morphogenesis	33	2.07809	0.00095862	1109	213	13133	1.83471	0.966271	0.229505	1.74312
GOTERM_BP_FAT	GO:0000904~cell morphogenesis involved in differentiation	36	2.267	0.00131609	1109	244	13133	1.74721	0.990478	0.252397	2.38575
GOTERM_BP_FAT	GO:0031175~neuron projection development	37	2.32997	0.00161468	1109	256	13133	1.71157	0.99669	0.271867	2.91947
GOTERM_BP_FAT	GO:0032990~cell part morphogenesis	37	2.32997	0.00161468	1109	256	13133	1.71157	0.99669	0.271867	2.91947
GOTERM_BP_FAT	GO:0007409~axonogenesis	30	1.88917	0.00161766	1109	193	13133	1.84076	0.996725	0.260017	2.92479
GOTERM_BP_FAT	GO:0048667~cell morphogenesis involved in neuron differentiation	31	1.95214	0.00278015	1109	209	13133	1.7565	0.999947	0.325342	4.97646
GOTERM_BP_FAT	GO:0048666~neuron development	44	2.77078	0.00433669	1109	339	13133	1.53704	1	0.381201	7.65946
GOTERM_BP_FAT	GO:0030182~neuron differentiation	54	3.4005	0.00466513	1109	438	13133	1.46	1	0.384939	8.21637
GOTERM_BP_FAT	GO:0000902~cell morphogenesis	44	2.77078	0.0101459	1109	356	13133	1.46364	1	0.474576	17.0537
GOTERM_BP_FAT	GO:0032989~cellular component morphogenesis	46	2.89673	0.0238703	1109	396	13133	1.37561	1	0.600712	35.7876
GOTERM_BP_FAT	GO:0007411~axon guidance	13	0.81864	0.190137	1109	107	13133	1.43877	1	0.887588	97.9073
Annotation cluster 4	Cluster	4	Enrichment score: 2.238140739
Category	Term	Count	%	PValue	List total	Population hits	Population total	fold enrichment	Bonferroni	Benjamini	FDR
GOTERM_BP_FAT	GO:0051056~regulation of small GTPase mediated signal transduction	41	2.58186	5.92424e-05	1109	250	13133	1.94212	0.188904	0.034293	0.108566
GOTERM_BP_FAT	GO:0046578~regulation of Ras protein signal transduction	35	2.20403	0.000135578	1109	208	13133	1.99268	0.380701	0.0661621	0.248294
GOTERM_BP_FAT	GO:0051336~regulation of hydrolase activity	40	2.51889	0.0221478	1109	333	13133	1.42249	1	0.5932	33.678
GOTERM_BP_FAT	GO:0032318~regulation of Ras GTPase activity	16	1.00756	0.0237479	1109	102	13133	1.8576	1	0.606778	35.6399
GOTERM_BP_FAT	GO:0032483~regulation of Rab protein signal transduction	9	0.566751	0.0327108	1109	45	13133	2.36844	1	0.63695	45.6533
GOTERM_BP_FAT	GO:0032313~regulation of Rab GTPase activity	9	0.566751	0.0327108	1109	45	13133	2.36844	1	0.63695	45.6533
GOTERM_BP_FAT	GO:0043087~regulation of GTPase activity	17	1.07053	0.047627	1109	121	13133	1.66378	1	0.703131	59.1282
Annotation cluster 5	Cluster	5	Enrichment score: 1.886505456
Category	Term	Count	%	PValue	List total	Population hits	Population total	fold enrichment	Bonferroni	Benjamini	FDR
GOTERM_BP_FAT	GO:0006928~cell motion	58	3.65239	0.00411521	1109	475	13133	1.44599	1	0.384778	7.28211
GOTERM_BP_FAT	GO:0016477~cell migration	36	2.267	0.00976713	1109	276	13133	1.54463	1	0.480281	16.4698
GOTERM_BP_FAT	GO:0051674~localization of cell	37	2.32997	0.0266017	1109	307	13133	1.42724	1	0.607081	39.0034
GOTERM_BP_FAT	GO:0048870~cell motility	37	2.32997	0.0266017	1109	307	13133	1.42724	1	0.607081	39.0034
Annotation cluster 6	Cluster	6	Enrichment score: 1.823100392
Category	Term	Count	%	PValue	List total	Population hits	Population total	fold enrichment	Bonferroni	Benjamini	FDR
GOTERM_BP_FAT	GO:0040017~positive regulation of locomotion	18	1.1335	0.00323334	1109	98	13133	2.1751	0.999989	0.345507	5.76514
GOTERM_BP_FAT	GO:0051272~positive regulation of cell motion	18	1.1335	0.00323334	1109	98	13133	2.1751	0.999989	0.345507	5.76514
GOTERM_BP_FAT	GO:0030335~positive regulation of cell migration	15	0.944584	0.0165733	1109	89	13133	1.99588	1	0.540271	26.3924
GOTERM_BP_FAT	GO:0040012~regulation of locomotion	26	1.63728	0.0172132	1109	190	13133	1.62051	1	0.54009	27.2656
GOTERM_BP_FAT	GO:0051270~regulation of cell motion	25	1.57431	0.0333153	1109	192	13133	1.54195	1	0.634408	46.2727
GOTERM_BP_FAT	GO:0030334~regulation of cell migration	20	1.25945	0.115925	1109	168	13133	1.40979	1	0.810236	89.556
Annotation cluster 7	Cluster	7	Enrichment score: 1.729321799
Category	Term	Count	%	PValue	List total	Population hits	Population total	fold enrichment	Bonferroni	Benjamini	FDR
GOTERM_BP_FAT	GO:0048534~hemopoietic or lymphoid organ development	38	2.39295	0.00112734	1109	260	13133	1.73078	0.981431	0.247785	2.04692
GOTERM_BP_FAT	GO:0030097~hemopoiesis	35	2.20403	0.00142053	1109	236	13133	1.75626	0.99342	0.25585	2.57274
GOTERM_BP_FAT	GO:0001775~cell activation	39	2.45592	0.00263547	1109	282	13133	1.63775	0.999911	0.345518	4.72337
GOTERM_BP_FAT	GO:0002520~immune system development	38	2.39295	0.00325112	1109	276	13133	1.63045	0.99999	0.337017	5.79595
GOTERM_BP_FAT	GO:0030098~lymphocyte differentiation	17	1.07053	0.0122415	1109	103	13133	1.95454	1	0.52182	20.215
GOTERM_BP_FAT	GO:0002521~leukocyte differentiation	20	1.25945	0.0137405	1109	131	13133	1.80797	1	0.517989	22.4062
GOTERM_BP_FAT	GO:0045321~leukocyte activation	31	1.95214	0.0171461	1109	238	13133	1.54247	1	0.547859	27.1744
GOTERM_BP_FAT	GO:0030217~T cell differentiation	11	0.692695	0.044717	1109	65	13133	2.00406	1	0.69011	56.7768
GOTERM_BP_FAT	GO:0046649~lymphocyte activation	23	1.44836	0.102526	1109	196	13133	1.38965	1	0.800709	86.2392
GOTERM_BP_FAT	GO:0042110~T cell activation	16	1.00756	0.104253	1109	125	13133	1.5158	1	0.799669	86.7166
GOTERM_BP_FAT	GO:0030183~B cell differentiation	7	0.440806	0.215492	1109	48	13133	1.72699	1	0.901539	98.832
GOTERM_BP_FAT	GO:0042113~B cell activation	8	0.503778	0.434425	1109	74	13133	1.28024	1	0.979823	99.9971
Annotation cluster 8	Cluster	8	Enrichment score:1.677538329
Category	Term	Count	%	PValue	List total	Population hits	Population total	fold enrichment	Bonferroni	Benjamini	FDR
GOTERM_BP_FAT	GO:0048705~skeletal system morphogenesis	20	1.25945	0.0024926	1109	112	13133	2.11468	0.999852	0.342948	4.47281
GOTERM_BP_FAT	GO:0043009~chordate embryonic development	43	2.70781	0.00481413	1109	331	13133	1.53841	1	0.385695	8.46795
GOTERM_BP_FAT	GO:0009792~embryonic development ending in birth or egg hatching	43	2.70781	0.00569298	1109	334	13133	1.52459	1	0.403899	9.93875
GOTERM_BP_FAT	GO:0048598~embryonic morphogenesis	40	2.51889	0.00634938	1109	307	13133	1.54296	1	0.414892	11.0226
GOTERM_BP_FAT	GO:0048704~embryonic skeletal system morphogenesis	12	0.755668	0.00731914	1109	57	13133	2.49309	1	0.438369	12.6014
GOTERM_BP_FAT	GO:0048568~embryonic organ development	25	1.57431	0.00984233	1109	172	13133	1.72125	1	0.476552	16.5861
GOTERM_BP_FAT	GO:0048562~embryonic organ morphogenesis	20	1.25945	0.0159751	1109	133	13133	1.78078	1	0.531783	25.567
GOTERM_BP_FAT	GO:0001501~skeletal system development	38	2.39295	0.0265137	1109	317	13133	1.41957	1	0.609465	38.9022
GOTERM_BP_FAT	GO:0048706~embryonic skeletal system development	13	0.81864	0.0270956	1109	77	13133	1.99933	1	0.610346	39.5684
GOTERM_BP_FAT	GO:0003002~regionalization	24	1.51134	0.0692426	1109	197	13133	1.4427	1	0.744204	73.1706
GOTERM_BP_FAT	GO:0009952~anterior/posterior pattern formation	18	1.1335	0.0809103	1109	140	13133	1.52257	1	0.774818	78.7107
GOTERM_BP_FAT	GO:0007389~pattern specification process	28	1.76322	0.186408	1109	267	13133	1.24188	1	0.885798	97.7234
GOTERM_BP_FAT	GO:0001701~in utero embryonic development	17	1.07053	0.415479	1109	176	13133	1.14385	1	0.977008	99.9947
Annotation cluster 9	Cluster	9	Enrichment score: 1.676044343
Category	Term	Count	%	PValue	List total	Population hits	Population total	fold enrichment	Bonferroni	Benjamini	FDR
GOTERM_BP_FAT	GO:0010959~regulation of metal ion transport	14	0.881612	0.0175417	1109	81	13133	2.0468	1	0.537973	27.7101
GOTERM_BP_FAT	GO:0043269~regulation of ion transport	16	1.00756	0.0185339	1109	99	13133	1.91389	1	0.544821	29.037
GOTERM_BP_FAT	GO:0051924~regulation of calcium ion transport	12	0.755668	0.0288288	1109	69	13133	2.05951	1	0.616037	41.5121
Annotation cluster 10	Cluster	10	Enrichment score: 1.560473503
Category	Term	Count	%	PValue	List total	Population hits	Population total	fold enrichment	Bonferroni	Benjamini	FDR
GOTERM_BP_FAT	GO:0009611~response to wounding	60	3.77834	0.0136493	1109	525	13133	1.35339	1	0.526316	22.2745
GOTERM_BP_FAT	GO:0006952~defense response	64	4.03023	0.031298	1109	593	13133	1.27808	1	0.630081	44.1794
GOTERM_BP_FAT	GO:0006954~inflammatory response	37	2.32997	0.0487473	1109	322	13133	1.36075	1	0.706678	60.0008
Annotation cluster 11	Cluster	11	Enrichment score: 1.55701147
Category	Term	Count	%	PValue	List total	Population hits	Population total	fold enrichment	Bonferroni	Benjamini	FDR
GOTERM_BP_FAT	GO:0034605~cellular response to heat	6	0.377834	0.00306647	1109	13	13133	5.46563	0.999981	0.341272	5.47545
GOTERM_BP_FAT	GO:0009408~response to heat	10	0.629723	0.0434805	1109	56	13133	2.11468	1	0.684991	55.7394
GOTERM_BP_FAT	GO:0009266~response to temperature stimulus	11	0.692695	0.159968	1109	83	13133	1.56945	1	0.857649	95.9079
Annotation cluster 12	Cluster	12	Enrichment score: 1.434564882
Category	Term	Count	%	PValue	List total	Population hits	Population total	fold enrichment	Bonferroni	Benjamini	FDR
GOTERM_BP_FAT	GO:0043067~regulation of programmed cell death	90	5.66751	0.00503347	1109	808	13133	1.31906	1	0.390652	8.83714
GOTERM_BP_FAT	GO:0042981~regulation of apoptosis	89	5.60453	0.00547714	1109	800	13133	1.31744	1	0.408195	9.57961
GOTERM_BP_FAT	GO:0010941~regulation of cell death	90	5.66751	0.0054975	1109	811	13133	1.31418	1	0.40111	9.61354
GOTERM_BP_FAT	GO:0043065~positive regulation of apoptosis	49	3.08564	0.0231518	1109	426	13133	1.36213	1	0.605492	34.9155
GOTERM_BP_FAT	GO:0043068~positive regulation of programmed cell death	49	3.08564	0.0258558	1109	429	13133	1.35261	1	0.60746	38.1407
GOTERM_BP_FAT	GO:0010942~positive regulation of cell death	49	3.08564	0.027765	1109	431	13133	1.34633	1	0.612371	40.3262
GOTERM_BP_FAT	GO:0008219~cell death	73	4.59698	0.0532387	1109	708	13133	1.22102	1	0.717381	63.3254
GOTERM_BP_FAT	GO:0016265~death	73	4.59698	0.0593864	1109	713	13133	1.21246	1	0.739163	67.4545
GOTERM_BP_FAT	GO:0006917~induction of apoptosis	35	2.20403	0.0824429	1109	316	13133	1.31164	1	0.774745	79.3523
GOTERM_BP_FAT	GO:0012502~induction of programmed cell death	35	2.20403	0.085198	1109	317	13133	1.3075	1	0.776545	80.46
GOTERM_BP_FAT	GO:0012501~programmed cell death	61	3.84131	0.0918064	1109	601	13133	1.20195	1	0.784103	82.8922
GOTERM_BP_FAT	GO:0006915~apoptosis	59	3.71537	0.126576	1109	592	13133	1.18022	1	0.824333	91.6372
GOTERM_BP_FAT	GO:0008624~induction of apoptosis by extracellular signals	12	0.755668	0.344913	1109	112	13133	1.26881	1	0.961212	99.9572
Annotation cluster 13	Cluster	13	Enrichment score: 1.358473431
Category	Term	Count	%	PValue	List total	Population hits	Population total	fold enrichment	Bonferroni	Benjamini	FDR
GOTERM_BP_FAT	GO:0043067~regulation of programmed cell death	90	5.66751	0.00503347	1109	808	13133	1.31906	1	0.390652	8.83714
GOTERM_BP_FAT	GO:0042981~regulation of apoptosis	89	5.60453	0.00547714	1109	800	13133	1.31744	1	0.408195	9.57961
GOTERM_BP_FAT	GO:0010941~regulation of cell death	90	5.66751	0.0054975	1109	811	13133	1.31418	1	0.40111	9.61354
GOTERM_BP_FAT	GO:0043069~negative regulation of programmed cell death	36	2.267	0.202115	1109	359	13133	1.18752	1	0.898366	98.4076
GOTERM_BP_FAT	GO:0060548~negative regulation of cell death	36	2.267	0.206815	1109	360	13133	1.18422	1	0.900395	98.571
GOTERM_BP_FAT	GO:0006916~anti-apoptosis	22	1.38539	0.211353	1109	206	13133	1.2647	1	0.900264	98.7138
GOTERM_BP_FAT	GO:0043066~negative regulation of apoptosis	35	2.20403	0.231159	1109	354	13133	1.17084	1	0.913248	99.1931
Annotation cluster 14	Cluster	14	Enrichment score: 1.340526898
Category	Term	Count	%	PValue	List total	Population hits	Population total	fold enrichment	Bonferroni	Benjamini	FDR
GOTERM_BP_FAT	GO:0043549~regulation of kinase activity	44	2.77078	0.0108159	1109	357	13133	1.45954	1	0.490457	18.0772
GOTERM_BP_FAT	GO:0045859~regulation of protein kinase activity	42	2.64484	0.0155427	1109	345	13133	1.44166	1	0.531559	24.9651
GOTERM_BP_FAT	GO:0051338~regulation of transferase activity	44	2.77078	0.0208986	1109	372	13133	1.40069	1	0.575953	32.1071
GOTERM_BP_FAT	GO:0051174~regulation of phosphorus metabolic process	54	3.4005	0.0256171	1109	481	13133	1.32948	1	0.607737	37.8622
GOTERM_BP_FAT	GO:0019220~regulation of phosphate metabolic process	54	3.4005	0.0256171	1109	481	13133	1.32948	1	0.607737	37.8622
GOTERM_BP_FAT	GO:0043405~regulation of MAP kinase activity	20	1.25945	0.0278633	1109	141	13133	1.67974	1	0.610206	40.4367
GOTERM_BP_FAT	GO:0042325~regulation of phosphorylation	52	3.27456	0.0285828	1109	463	13133	1.33001	1	0.616259	41.2399
GOTERM_BP_FAT	GO:0033674~positive regulation of kinase activity	28	1.76322	0.0519146	1109	231	13133	1.43542	1	0.722416	62.3735
GOTERM_BP_FAT	GO:0044093~positive regulation of molecular function	61	3.84131	0.0623263	1109	584	13133	1.23694	1	0.741721	69.2699
GOTERM_BP_FAT	GO:0051347~positive regulation of transferase activity	28	1.76322	0.0755727	1109	240	13133	1.38159	1	0.761042	76.326
GOTERM_BP_FAT	GO:0043085~positive regulation of catalytic activity	54	3.4005	0.0791079	1109	518	13133	1.23452	1	0.768585	77.9321
GOTERM_BP_FAT	GO:0045860~positive regulation of protein kinase activity	26	1.63728	0.0873195	1109	223	13133	1.3807	1	0.781968	81.2743
GOTERM_BP_FAT	GO:0043406~positive regulation of MAP kinase activity	13	0.81864	0.150192	1109	102	13133	1.5093	1	0.849216	94.9408
GOTERM_BP_FAT	GO:0032147~activation of protein kinase activity	12	0.755668	0.366789	1109	114	13133	1.24655	1	0.966856	99.977
Annotation cluster 15	Cluster	15	Enrichment score: 1.319437238
Category	Term	Count	%	PValue	List total	Population hits	Population total	fold enrichment	Bonferroni	Benjamini	FDR
GOTERM_BP_FAT	GO:0060485~mesenchyme development	12	0.755668	0.00352713	1109	52	13133	2.73282	0.999996	0.34987	6.27309
GOTERM_BP_FAT	GO:0014031~mesenchymal cell development	11	0.692695	0.00922333	1109	51	13133	2.5542	1	0.473807	15.6248
GOTERM_BP_FAT	GO:0048762~mesenchymal cell differentiation	11	0.692695	0.00922333	1109	51	13133	2.5542	1	0.473807	15.6248
GOTERM_BP_FAT	GO:0001755~neural crest cell migration	5	0.314861	0.123671	1109	23	13133	2.57439	1	0.820073	91.1122
GOTERM_BP_FAT	GO:0014032~neural crest cell development	6	0.377834	0.141066	1109	33	13133	2.15313	1	0.836247	93.8462
GOTERM_BP_FAT	GO:0014033~neural crest cell differentiation	6	0.377834	0.141066	1109	33	13133	2.15313	1	0.836247	93.8462
GOTERM_BP_FAT	GO:0001837~epithelial to mesenchymal transition	4	0.251889	0.190052	1109	18	13133	2.6316	1	0.888186	97.9032
GOTERM_BP_FAT	GO:0001667~ameboidal cell migration	6	0.377834	0.198301	1109	37	13133	1.92036	1	0.896751	98.2621
Annotation cluster 16	Cluster	16	Enrichment score: 1.317694821
Category	Term	Count	%	PValue	List total	Population hits	Population total	fold enrichment	Bonferroni	Benjamini	FDR
GOTERM_BP_FAT	GO:0045785~positive regulation of cell adhesion	12	0.755668	0.00951609	1109	59	13133	2.40858	1	0.477863	16.0807
GOTERM_BP_FAT	GO:0030155~regulation of cell adhesion	19	1.19647	0.0347474	1109	135	13133	1.66668	1	0.641002	47.7135
GOTERM_BP_FAT	GO:0010810~regulation of cell-substrate adhesion	9	0.566751	0.0367801	1109	46	13133	2.31695	1	0.653354	49.6959
GOTERM_BP_FAT	GO:0001952~regulation of cell-matrix adhesion	6	0.377834	0.0721512	1109	27	13133	2.6316	1	0.749825	74.6669
GOTERM_BP_FAT	GO:0010811~positive regulation of cell-substrate adhesion	6	0.377834	0.0820182	1109	28	13133	2.53761	1	0.776241	79.1764
GOTERM_BP_FAT	GO:0001954~positive regulation of cell-matrix adhesion	3	0.188917	0.172458	1109	9	13133	3.9474	1	0.872338	96.8907
Annotation cluster 17	Cluster	17	Enrichment score: 1.307078921
Category	Term	Count	%	PValue	List total	Population hits	Population total	fold enrichment	Bonferroni	Benjamini	FDR
GOTERM_BP_FAT	GO:0048729~tissue morphogenesis	27	1.70025	0.00437608	1109	179	13133	1.78625	1	0.37479	7.72642
GOTERM_BP_FAT	GO:0035239~tube morphogenesis	20	1.25945	0.0100132	1109	127	13133	1.86491	1	0.476195	16.8496
GOTERM_BP_FAT	GO:0035295~tube development	29	1.8262	0.0174894	1109	219	13133	1.56815	1	0.541333	27.6395
GOTERM_BP_FAT	GO:0060562~epithelial tube morphogenesis	12	0.755668	0.0236601	1109	67	13133	2.12099	1	0.609458	35.5336
GOTERM_BP_FAT	GO:0002009~morphogenesis of an epithelium	15	0.944584	0.0439034	1109	101	13133	1.75874	1	0.685927	56.0968
GOTERM_BP_FAT	GO:0016331~morphogenesis of embryonic epithelium	10	0.629723	0.052676	1109	58	13133	2.04176	1	0.71818	62.9237
GOTERM_BP_FAT	GO:0014020~primary neural tube formation	7	0.440806	0.0551005	1109	33	13133	2.51198	1	0.723058	64.6255
GOTERM_BP_FAT	GO:0035148~tube lumen formation	8	0.503778	0.0735595	1109	44	13133	2.15313	1	0.754961	75.3627
GOTERM_BP_FAT	GO:0060606~tube closure	6	0.377834	0.103761	1109	30	13133	2.36844	1	0.80073	86.5821
GOTERM_BP_FAT	GO:0001843~neural tube closure	6	0.377834	0.103761	1109	30	13133	2.36844	1	0.80073	86.5821
GOTERM_BP_FAT	GO:0021915~neural tube development	10	0.629723	0.116779	1109	68	13133	1.7415	1	0.811496	89.7394
GOTERM_BP_FAT	GO:0001841~neural tube formation	7	0.440806	0.116828	1109	40	13133	2.07239	1	0.810442	89.7498
GOTERM_BP_FAT	GO:0060429~epithelium development	25	1.57431	0.133448	1109	224	13133	1.32167	1	0.830702	92.7648
GOTERM_BP_FAT	GO:0001838~embryonic epithelial tube formation	7	0.440806	0.150747	1109	43	13133	1.9278	1	0.849423	95.001

## Sheet: Sheet2
Annotation cluster 1
