# Supplementary material for: Distinct DNA methylation patterns of cognitive impairment and trisomy 21 in down syndrome
Source: BMC Med Genomics. 2013 Dec 27;6:58. doi: 10.1186/1755-8794-6-58 (PMC3879645; doi:10.1186/1755-8794-6-58)
Supplement: Additional file 5: Table S5 — Table of probes that are significantly correlated with BPT. [file 1755-8794-6-58-S5.xlsx]

## Sheet: final
	cor.coef	pval	pval.adj	MAPINF0-1	MAPINFO+1	Probe_start	Probe_end	SNPCpG	n_SNPCpG	SNPprobe	n_SNPprobe	HIL_CpG_class	HIL_CpG_Island_Name	n_bp_repetitive	AlleleA_Hits	AlleleB_Hits	XY_Hits	Autosomal_Hits	Closest_TSS	Closest_TSS_1	Distance_closest_TSS	Closest_TSS_gene_name	Closest_TSS_Transcript	Index	TargetID	ProbeID_A	ProbeID_B	ILMNID	NAME	ADDRESSA_ID	ALLELEA_PROBESEQ	ADDRESSB_ID	ALLELEB_PROBESEQ	INFINIUM_DESIGN_TYPE	NEXT_BASE	COLOR_CHANNEL	FORWARD_SEQUENCE	GENOME_BUILD	CHR	MAPINFO	SOURCESEQ	CHROMOSOME_36	COORDINATE_36	STRAND	PROBE_SNPS	PROBE_SNPS_10	RANDOM_LOCI	METHYL27_LOCI	UCSC_REFGENE_NAME
cg22514963	0.963263	7.6231e-06	0.0380469	49259996	49259998	49259997	49260047		NA	rs75596654	1	LC	.;.	9	1	0	XY_NO	A_NO	49259652	49259653	-344	RND1	NM_014470	397864	cg22514963	40712435	40712435	cg22514963	cg22514963	40712435	CACACACACCTATCTATAATCTAAACAAATCCTACTTTTATAACCCACCC	NA		II			AAAAACAAACTAGCTATGGAAGCAGGAAGTGAGGTCAGGCTGGAGTTGCAGGGACTGTCC[CG]GGTGGGTTACAAAAGCAGGACCTGCTTAGACTATAGACAGGTGTGTGTGTGTGTGTGTGT	37	12	49259997	CGGGTGGGTTACAAAAGCAGGACCTGCTTAGACTATAGACAGGTGTGTGT	12	47546264	F	rs75596654		NA	NA	RND1
cg18649854	-0.975534	1.52213e-06	0.0177823	44709890	44709892	44709841	44709891		NA	rs62230310,rs79543218	2	IC	.;chr22_IC:44709737-44710101	0	1	0	XY_NO	A_NO	44708730	44708731	-1160	KIAA1644	NM_001099294	338631	cg18649854	34636338	34636338	cg18649854	cg18649854	34636338	ATAAAAAACCAAAAAACTATAAACRCCCAAAATACCTAATACAACCTAAC	NA		II			TGGGTGCCACGATGGGAAACCAGGGGGCTATGGGCGCCCAGAGTGCCTGATGCAGCCTGA[CG]GGGTAGGGGCCGGGAGTGGGGGTGGTATTTATTTAATCTTCATGATTAGGAGGGGCTGTG	37	22	44709891	TGGGAAACCAGGGGGCTATGGGCGCCCAGAGTGCCTGATGCAGCCTGACG	22	43041224	R			NA	NA	KIAA1644
cg14168713	-0.950992	2.37837e-05	0.0474817	60579478	60579480	60579429	60579479		NA	rs7902375	1	LC	.;.	28	1	0	XY_NO	A_NO	60553243	60553244	26236	BICC1	AK225429	262873	cg14168713	33732409	33732409	cg14168713	cg14168713	33732409	AATATTATCAACCCTCTATACCCACAACTAATAATAACAAAATCAAAATC	NA		II			CTGCAAGATACAGTATTGTCAACCCTCTGTGCCCACAGCTAGTAATGGCAGAGTCAGGAT[CG]AACCCAAGTCTCTTTGGCTTCAGAATCTGTTGTCTTTCTCTTCTTACACACTATCTTTAA	37	10	60579479	GTATTGTCAACCCTCTGTGCCCACAGCTAGTAATGGCAGAGTCAGGATCG	10	60249485	R			NA	NA	BICC1
cg08249385	0.950992	2.37837e-05	0.0474817	2128900	2128902	2128851	2128901		NA	rs77735328	1	IC	.;chr16_IC:2128562-2129704	0	1	0	XY_NO	A_NO	2132697	2132698	-3796	TSC2	AK094152	160087	cg08249385	41712425	41712425	cg08249385	cg08249385	41712425	CTCTAAAACAATATAATCCACRTAATTCTCAAACTAAAACTCRCTAAACC	NA		II			GTCTCCCCGTTCTCTGGGACAATGTGGTCCACGTGATTCTCAAGCTGAGGCTCGCTGGGC[CG]CCCACGCCCTGTTGGGGTCTTTCCGAGCGAGGTCCTCAGCCGTGCATGCGTTGAGCTTTG	37	16	2128901	CGGCCCAGCGAGCCTCAGCTTGAGAATCACGTGGACCACATTGTCCCAGA	16	2068902	R			NA	NA	TSC2;TSC2;TSC2
cg01718071	0.975534	1.52213e-06	0.0151939	2129353	2129355	2129304	2129354		NA	rs45517285	1	IC	.;chr16_IC:2128562-2129704	0	1	0	XY_NO	A_NO	2132697	2132698	-3343	TSC2	AK094152	35248	cg01718071	57760303	57760303	cg01718071	cg01718071	57760303	AATAACAAAACCAAAACCTAACTAATTAAAAACAAACTTATCACTATAAC	NA		II			TCCTCCTAGCGGGTGGCAGGACCAAAACCTGGCTGGTTGGGAACAAGCTTGTCACTGTGA[CG]ACAAGCGTGGGAACCGGGACCCGGTCGTTACTAGGCCTGGACTCGGGGGAGCTGCAGTCC	37	16	2129354	CGTCACAGTGACAAGCTTGTTCCCAACCAGCCAGGTTTTGGTCCTGCCAC	16	2069355	R			NA	NA	TSC2;TSC2;TSC2
[truncated: 11 more columns]
