# Supplementary material for: Distinct DNA methylation patterns of cognitive impairment and trisomy 21 in down syndrome
Source: BMC Med Genomics. 2013 Dec 27;6:58. doi: 10.1186/1755-8794-6-58 (PMC3879645; doi:10.1186/1755-8794-6-58)
Supplement: Additional file 6: Table S6 — Overlap of our DMPs with DMPs from the Kerkel study [18]. [file 1755-8794-6-58-S6.xlsx]

## Sheet: Sheet1
probe	chr	mapinfo	name	Kerkel ∆beta	Δbeta this study	exact probe?
cg09462576	1	226364496	MRPL55	0.16	0.203147	yes
cg00983520	22	49363933	CPT1B	0.27	0.213295	yes
cg20857253	21	32879161	TCP10L	-0.13	-0.11079	yes
cg22919728	3	127725180	CHST13	0.17	0.114887	yes
cg11120551	1	145180620	CHD1L	0.12	0.165932	yes
cg08832227	12	4890954	KCNA1	0.2	0.165347	yes
cg04972979	20	697148	C20orf54	-0.16	-0.121186	yes
cg12564453	16	55553341	CETP	0.26	0.114862	yes
cg21929875	11	124127306	VSIG2	-0.22	-0.101092	yes
cg25948180	11	34893357	PDHX	0.12	0.106486	yes
cg01405107	17	44026634	HOXB5	0.16	0.155851	yes
cg07991621	4	2790277	SH3BP2	0.24	0.10363	yes
cg14972143	4	100070026	EIF4E	0.17	0.103338	yes
cg10557828	3	147362332	PLOD2	0.16	0.106945	yes
cg15633390	4	100070234	EIF4E	0.2	0.168254	yes
cg14859460	5	178354850	GRM6	0.19	0.130192	yes
cg14920846	1	199884832	NAV1	0.19	0.118953	yes
cg18881501	17	21127969	MAP2K3	0.11	0.11809	yes
cg21053323	21	45061813	SUMO3	0.19	0.103806	no
cg22165685	10	134901282	VENTX	0.15	-0.111304	no
cg20743744	4	1233849	CTBP1	0.11	-0.110087	no
cg09871315	7	27109207	HOXA2	-0.11	0.115302	no
cg08822227	4	2790266	SH3BP2	0.26	0.119503	no
cg08471713	17	39094419	MEOX1	-0.19	0.120149	no
cg24169822	7	27137519	HOXA4	0.16	-0.136433	no
cg12448933	17	70178973	RAB37	0.1	-0.138909	no
cg11004890	20	3166500	SLC4A11	0.22	0.114278	no
cg03543593	6	32184395	TNXB	-0.16	0.156193	no
cg05968233	19	6323277	ALKBH7	0.12	0.115459	no
cg01479232	20	696992	C20orf54	-0.24	0.156487	no
cg02082342	11	124127583	VSIG2	-0.26	0.105527	no
cg00579402	19	5789999	FUT6	-0.22	0.154977	no
