# Supplementary material for: Distinct DNA methylation patterns of cognitive impairment and trisomy 21 in down syndrome
Source: BMC Med Genomics. 2013 Dec 27;6:58. doi: 10.1186/1755-8794-6-58 (PMC3879645; doi:10.1186/1755-8794-6-58)
Supplement: Additional file 7: Table S7 — Overlap of our DMPs with DMPs from the Jin study [20]. [file 1755-8794-6-58-S7.xlsx]

## Sheet: Sheet2
Gene name	in Kerkel et al. list?
CPT1B	yes
HOXA2	yes
GRM6	yes
LOC100271722	no
TMIE	no
VGLL4	no
PCDHGA2	no
NCALD	no
GSX2	no
WNT5A	no
STK19	no
USP6	no
RGMA	no
SLFN11	no
HRH2	no
PSMB8	no
HSPA7	no
NFAM1	no
KIAA1875	no
SDHA	no
C5orf52	no
VIM	no
MEIS1	no
ZNF573	no
DSCAM	no
ZNF311	no
DES	no
DQ588163	no
PDZRN4	no
COL11A2	no
FOXE1	no
SERP2	no
TBX5	no
PCDHGA5	no
ROBO2	no
SOX1	no
BC023201	no
KCNMA1	no
REC8	no
IRX1	no
KCNA5	no
TACC2	no
CCDC144NL	no
LOC254559	no
COL24A1	no
MTL5	no
NPAS4	no
STAC	no
AK294973	no
SPOCK1	no
PRKAR1B	no
AK130400	no
MEI1	no
ALDH1A2	no
FAM150B	no
TSPYL5	no
ABR	no
SLC12A8	no
ADAMTS10	no
VWC2	no
C9orf84	no
KIAA0408	no
TMC8	no
ANGPTL2	no
PCDH7	no
DENND2D	no
FLJ42709	no
TGFB1I1	no
TRPM2	no
USP29	no
HOXA3	no
AK123543	no
CLIC6	no
LYPD1	no
BCAT1	no
RPS6KA2	no
FEZF1	no
LOC641518	no
GSX1	no
BTBD11	no
ARHGEF4	no
PTPRN2	no
FGFR2	no
SHISA3	no
KCNG2	no
GYPC	no
IQSEC3	no
NANOS2	no
NPBWR1	no
DRD4	no
LOC100132111	no
NKX2-4	no
RESP18	no
